# Supplementary material for: Lung structural cells are altered by influenza virus leading to rapid immune protection following re-challenge
Source: Nat Commun. 2025 Aug 1;16:7061. doi: 10.1038/s41467-025-62364-y (PMC12317152; doi:10.1038/s41467-025-62364-y)
Supplement: Supplementary file 4 — Supplementary Data 1 [file 41467_2025_62364_MOESM4_ESM.xlsx]

## Sheet: Informatio 
		Tab name	Figure	Detail
		1 Epi up d10 IAV vs naive	1, 2, SF1-3	DEG upegulated at day 10 post-IAV versus day 0 in epithelial cells
		2 Epi down d10 vs naive	1, 2, SF1-3	DEG downregulated at day 10 post-IAV versus day 0 in epithelial cells
		3 Epi up d40 vs naive	1, 2, SF1-3	DEG upegulated at day 40 post-IAV versus day 0 in epithelial cells
		4 Epi down d40 vs naive	1, 2, SF1-3	DEG downregulated at day 40 post-IAV versus day 0 in epithelial cells
		5 Fib up d10 versus naive	1, 2, SF1-3	DEG upegulated at day 10 post-IAV versus day 0 in fibroblasts
		6 Fib down d10 versus naive	1, 2, SF1-3	DEG downregulated at day 10 post-IAV versus day 0 in fibroblasts
		7 Fib up d40 versus naive	1, 2, SF1-3	DEG upegulated at day 40 post-IAV versus day 0 in fibroblasts
		8 Fib down d40 versus naive	1, 2, SF1-3	DEG downregulated at day 40 post-IAV versus day 0 in fibroblasts
		9 BEC up d10 versus naive	1, 2, SF1-3	DEG upegulated at day 10 post-IAV versus day 0 in blood endothelial cells
		10 BEC down d10 versus naive	1, 2, SF1-3	DEG downregulated at day 10 post-IAV versus day 0 in blood endothelial cells
		11 BEC up d40 versus naive	1, 2, SF1-3	DEG upegulated at day 40 post-IAV versus day 0 in blood endothelial cells
		12 BEC down d40 vesus naive	1, 2, SF1-3	DEG downregulated at day 40 post-IAV versus day 0 in blood endothelial cells

## Sheet: 1 Epi up d10 IAV vs naive 
ID	log2fold	p	p.adj	NAIVE_1	NAIVE_2	NAIVE_3	NAIVE_4	D10_1	D10_2	D10_3	D10_4	NAIVE_mean	D10_mean	NAIVE_median	D10_median	NAIVE_stdev	D10_stdev
H2-K1	2.27	1.04e-261	1.51e-257	50500.8	83100.3	67332.7	48484.7	290718	266111	284348	300768	62354.6	285486	58916.8	287533	14036.1	12625.3
LY6I	4.67	3.92e-224	2.86e-220	270.392	582.529	421.787	290.545	16251.1	14094.7	11811.7	22272.6	391.313	16107.5	356.166	15172.9	124.768	3890.19
H2-D1	1.9	1.57e-177	7.62e-174	51468.3	86605	67402.5	49060.4	224053	203282	221699	241189	63634	222556	59435.4	222876	15018.8	13431.5
B2M	2.56	9.32e-164	3.4e-160	15311.6	20525.9	19384	10444.4	104480	91797.7	93129.8	102420	16416.5	97957	17347.8	97775	3955.4	5561.31
H2-Q7	3.63	2.02e-150	5.9e-147	2625.86	2734.88	2913.13	1651.57	59975	49301	51397.5	59183.7	2481.36	54964.3	2680.37	55290.6	489.931	4682.56
H2-Q6	3.21	2.51e-146	6.1e-143	3126.16	3359.54	3285.42	1963.86	35022.6	29207.8	30759	36792.7	2933.74	32945.5	3205.79	32890.8	566.276	3076.8
H2-Q4	2.09	1.33e-98	2.77e-95	6958.19	11156.4	8944.49	6121.99	35840.9	29617.1	31361.6	42883.2	8295.26	34925.7	7951.34	33601.2	1944.12	5124.57
IFI27L2A	3.9	1.37e-97	2.5e-94	124.697	256.68	160.958	78.5289	5649.51	4902.41	3768.34	9902.22	155.216	6055.62	142.828	5275.96	65.4602	2319.63
H2-Q5	2.51	6.39e-90	1.04e-86	808.78	1353.44	1094.24	661.576	6198	5844.78	5709.92	7995.03	979.508	6436.93	951.508	6021.39	266.091	917.054
TNFRSF9	2.78	1.54e-87	2.25e-84	213.767	405.259	248.183	207.883	2348.08	1992.5	2282.21	2195.97	268.773	2204.69	230.975	2239.09	80.2896	133.857
PPA1	1.49	1.92e-84	2.55e-81	842.225	1624.5	1141.22	796.034	3080.98	2419.07	2962.52	3234.3	1101	2924.22	991.724	3021.75	330.016	307.151
IL4I1	2.74	3.12e-75	3.79e-72	80.4947	140.869	95.5247	112.959	1495.88	1290.54	1545.12	1676.22	107.462	1501.94	104.242	1520.5	22.45	138.714
TGTP1	3.1	3.76e-70	4.23e-67	765.839	1398.28	904.484	683.055	12079.4	9917.23	9889.41	24336.4	937.914	14055.6	835.161	10998.3	277.316	6001.72
PSAT1	1.45	4.57e-65	4.76e-62	426.628	726.446	762.882	615.418	1979.11	1269.15	1686.07	1475.83	632.844	1602.54	670.932	1580.95	130.862	262.674
IFI27	0.72	5.07e-63	4.94e-60	4737.13	8571.39	6695.81	4029.64	8677.49	7713.93	9246.71	8646.33	6008.49	8571.11	5716.47	8661.91	1772.93	549.584
PSMB9	2.17	5.61e-61	5.12e-58	734.133	1119.34	1017.06	594.878	4637.72	3803.48	3632.04	5719.55	866.352	4448.2	875.595	4220.6	210.888	826.747
TAP1	2.25	8.57e-60	7.36e-57	1862.25	2683.98	2615.58	1606.17	13331	11230.5	10626.5	18180.8	2191.99	13342.2	2238.92	12280.8	467.277	2968.44
PSMB8	2.12	1e-58	8.14e-56	1738.32	2886.77	2178.9	1801.73	10468.4	8240.56	8813.8	13972	2151.43	10373.7	1990.32	9641.09	456.734	2232.72
PTGS1	1.07	1.28e-57	9.8e-55	9877.85	20520.2	14097.7	10232.2	24924.3	22542.6	29886.5	27961.6	13682	26328.7	12164.9	26443	4280.95	2812.09
LCN2	2.13	3.1e-57	2.26e-54	24534.7	60502.2	32361.4	27586.6	180019	140679	158019	212754	36246.2	172868	29974	169019	14279.3	26919.6
TMEM173	1.34	1.91e-53	1.33e-50	872.876	1756.84	1222.89	831.01	3189.76	2249.4	3125.48	2688.67	1170.91	2813.33	1047.88	2907.08	370.937	378.385
BST2	2.27	1.81e-52	1.2e-49	1177.38	1382.39	1437.69	745.231	7626.48	5799.77	5581.92	8987.56	1185.67	6998.93	1279.89	6713.12	272.152	1395.92
SLC26A4	2.14	4.37e-52	2.77e-49	2055.72	3631.15	2156.14	1225.48	9721.86	8804.34	17125.4	9976.63	2267.12	11407.1	2105.93	9849.25	866.401	3330.15
FCER2A	2.56	5.29e-52	3.22e-49	150.317	368.337	211.279	172.403	2275.83	2031.31	2521.82	2207.43	225.584	2259.1	191.841	2241.63	85.259	175.966
BC023105	3.03	6.79e-52	3.97e-49	12.0674	14.9816	11.1356	1.98807	289.449	296.981	319.929	498.057	10.0432	351.104	11.6015	308.455	4.8622	85.5827
SLC16A6	1.19	3.87e-51	2.17e-48	735.441	1487.61	977.001	711.473	1322.49	1271.78	1649.9	1454.87	977.882	1424.76	856.221	1388.68	312.081	146.165
TMEM37	1.11	8.51e-51	4.6e-48	1065.96	1849.74	1328.17	982.109	2477.71	2241.39	2896.89	2875.36	1306.49	2622.84	1197.07	2676.53	338.626	276.329
H2-T22	1.87	1.12e-50	5.85e-48	2237.72	3400.34	2818.48	1966.4	11672.3	8412.27	8172.52	13068.6	2605.74	10331.4	2528.1	10042.3	552.458	2099.65
NOXO1	1.4	2.38e-48	1.2e-45	544.594	924.292	660.381	438.55	2858.46	2130.88	2710.18	2156.62	641.954	2464.04	602.488	2433.4	180.905	324.675
RETNLA	2.69	8.99e-48	4.38e-45	2441.64	3469.67	3679.8	2178.92	40978.7	23519.5	50473.9	32164.2	2942.51	36784.1	2955.66	36571.4	643.317	10028.7
UHRF1	2.33	1.06e-47	4.99e-45	355.801	476.383	365.516	233.221	2331.12	1515.78	2989.12	2204.62	357.73	2260.16	360.659	2267.87	86.0893	522.877
C1RL	0.96	2.63e-46	1.2e-43	652.4	1163.94	834.626	579.523	1435.03	1312.11	1608.55	1471.58	807.623	1456.82	743.513	1453.31	225.731	105.657
H2-DMB2	2.38	2.97e-45	1.31e-42	216.155	356.072	292.415	126.396	1515.18	1516.4	1586.53	2426.66	247.76	1761.19	254.285	1551.47	85.8103	385.291
MCM5	1.96	2.18e-43	9.38e-41	507.12	1148.78	834.052	414.211	3168.41	2099.83	4244	3198.56	726.042	3177.7	670.586	3183.49	289.63	758.178
SLC5A1	1.33	4.83e-43	2.02e-40	771.309	1495.17	1076.1	656.064	2267.99	2015.05	3071.58	2261.97	999.662	2404.15	923.706	2264.98	324.644	398.625
H2-M3	1.56	1.87e-41	7.6e-39	335.044	596.15	472.836	258.6	1363.95	1062.84	1088.06	1365.19	415.657	1220.01	403.94	1226	129.434	144.837
HSD11B2	1.89	1.34e-39	5.28e-37	184.028	391.521	217.65	162.028	891.814	770.165	985.264	1320.63	238.807	991.968	200.839	938.539	90.3671	204.505
C3	1.05	6.85e-39	2.63e-36	29260.3	51839.5	39738	28805.2	72512.6	62638.7	70746.3	84161.9	37410.8	72514.9	34499.2	71629.4	9408.65	7686.33
UBD	2.67	7.95e-39	2.98e-36	2.01124	0.998775	0	1.98807	439.418	140.212	239.577	408.931	1.24952	307.034	1.49342	324.254	0.829133	122.769
GM5431	2.11	4.61e-38	1.68e-35	133.377	154.058	175.044	94.758	781.745	751.993	629.715	1129.26	139.309	823.178	143.717	766.869	29.6415	185.673
CLU	1.01	8.94e-38	3.18e-35	15068.8	26630.7	18300.3	14336	36290	31726.5	41131.9	31747.6	18584	35224	16684.6	34018.8	4879.35	3884.51
GBP8	2.42	1.35e-36	4.69e-34	37.1495	36.629	58.6673	20.827	550.948	294.985	403.871	630.318	38.3182	470.03	36.8892	477.41	13.4559	129.67
LAP3	0.76	1.69e-36	5.75e-34	3197.28	6231.56	4024.45	3592.2	6954.95	5348.92	6910.39	7345.31	4261.37	6639.89	3808.32	6932.67	1174.5	764.305
H2-AB1	0.88	2.59e-36	8.6e-34	26849.7	49421.3	38650.5	27244.6	58131	54237.1	66099.3	63642.6	35541.5	60527.5	32947.5	60886.8	9309.94	4638.45
LY6E	0.9	8.74e-36	2.84e-33	51372.3	88548.9	64669.4	46851.2	116449	96896.2	106648	118144	62860.5	109534	58020.9	111549	16213	8514.65
TACSTD2	1.22	1.09e-35	3.45e-33	1747.77	3211.06	1993.27	1923.46	5267.01	4109.22	5291.66	5312.15	2218.89	4995.01	1958.37	5279.34	579.773	511.663
CTPS	1.4	2.56e-35	7.94e-33	1859.15	4570.9	2713.9	1923.47	6629.56	5933.1	7713.28	7334.69	2766.85	6902.66	2318.68	6982.13	1094.6	681.609
MCM3	2.02	6.74e-35	2.05e-32	438.629	813.882	529.55	261.699	2493.15	1830.26	3281.59	2207.37	510.94	2453.09	484.09	2350.26	199.669	532.99
TGM1	1.27	2.75e-34	8.19e-32	731.034	1415.21	896.346	887.017	2351.46	2008.6	2865.68	2179.56	982.403	2351.33	891.681	2265.51	258.368	320.748
CDC20	1.41	5.52e-34	1.61e-31	539.556	884.923	767.171	483.466	1841.91	1358.25	2412.74	1868.63	668.779	1870.38	653.364	1855.27	163.889	373.244
1700066B19RIK	1.94	8.12e-34	2.32e-31	54.9059	87.8121	54.002	35.5892	373.614	299.303	369.088	336.14	58.0773	344.536	54.4539	352.614	18.8185	29.8533
H2-T23	1.63	1.34e-33	3.68e-31	5695.4	8872.53	7045.56	4784.39	22267.3	18748.8	17014.9	30555.7	6599.47	22146.7	6370.48	20508	1539.29	5210.72
NFKBIE	1.36	2.03e-33	5.5e-31	224.253	350.572	287.5	206.76	760.991	639.968	750.675	609.445	267.271	690.27	255.877	695.321	56.7019	66.5455
ISG15	2.31	2.68e-33	7.13e-31	219.225	296.41	274.034	147.117	2203.05	1603.42	1386.55	3573.68	234.197	2191.68	246.629	1903.24	57.5858	852.104
TPM4	0.54	4.46e-33	1.16e-30	14152.7	26417.5	19495.1	13738.5	25497.7	20811.1	26851	24747	18451	24476.7	16823.9	25122.3	5129.29	2246.65
C1RA	2.02	2.1e-32	5.37e-30	642.349	734.778	772.57	412.385	3510.29	2895.13	2793.72	5036.09	640.521	3558.81	688.563	3202.71	139.974	895.898
CCND1	0.64	2.34e-32	5.9e-30	15005.6	25526.2	20391.4	13147.9	28691.9	22520.3	29929.2	25766.5	18517.8	26727	17698.5	27229.2	4842.5	2860.66
IRGM2	1.92	5.5e-32	1.36e-29	1138.74	1573.1	1371.73	779.499	6204.1	4366.9	3941.49	8657.72	1215.77	5792.55	1255.24	5285.5	295.075	1859.94
MAB21L3	2.15	2.36e-31	5.74e-29	15.7361	55.8181	21.4986	22.2213	245.575	227.243	251.046	178.855	28.8185	225.68	21.86	236.409	15.7895	28.4354
MCM2	1.42	2.72e-31	6.52e-29	989.763	1876.47	1482.74	803.794	3474.14	2410.08	4634.73	3190.69	1288.19	3427.41	1236.25	3332.41	420.602	798.562
SLPI	1.43	5.73e-31	1.33e-28	1125.12	2495.23	1542.51	1254.09	3986.06	3820.71	4262.16	5016.78	1604.24	4271.43	1398.3	4124.11	536.151	458.318
STIL	1.9	5.63e-31	1.33e-28	58.2021	111.855	99.5636	53.5849	445.773	339.81	409.704	356.889	80.8014	388.044	78.8828	383.296	25.3368	42.1275
NLRC5	2.2	1.04e-30	2.37e-28	270.419	385.214	403.96	290.261	2833.72	2059.93	1887.7	5170.22	337.464	2987.89	337.737	2446.83	57.933	1309.38
RAD51	1.81	6.31e-30	1.4e-27	152.18	274.478	183.759	121.313	663.013	629.276	796.956	852.652	182.932	735.474	167.969	729.985	57.2799	92.2489
SLFN9	1.91	6.69e-30	1.46e-27	387.067	724.746	524.532	200.376	2211.41	1820.83	2982.85	2710.18	459.18	2431.32	455.799	2460.79	191.687	448.052
P2RY2	0.86	1.07e-29	2.29e-27	1383.38	2609.16	1812.71	1393.48	3104.12	2542.67	3181.89	3074.78	1799.68	2975.86	1603.09	3089.45	498.431	253.148
PSMB4	0.57	1.47e-29	3.12e-27	4520.78	8353.23	6240.1	4465.09	8014.81	6876.28	8413.82	8225.99	5894.8	7882.73	5380.44	8120.4	1588.64	597.971
STAT1	1.59	1.79e-29	3.68e-27	2743.82	4054.06	3888.86	2367.4	11525.3	7974.26	8514.01	16495.4	3263.54	11127.3	3316.34	10019.7	722.689	3381.8
ALPL	1.04	2.22e-29	4.5e-27	556.269	792.736	737.009	553.809	1270.87	1201.33	1346.15	1162.44	659.956	1245.2	646.639	1236.1	106.754	70.0415
IFI47	1.91	8.95e-29	1.79e-26	529.227	534.365	568.008	337.688	3023.33	1809.13	1864.47	3280.7	492.322	2494.41	531.796	2443.9	90.5119	664.16
RFC4	1.34	4.93e-28	9.74e-26	242.738	404.967	292	166.595	673.259	599.389	851.557	679.496	276.575	700.925	267.369	676.377	86.5491	92.4988
MYBPC2	1.47	6.32e-28	1.23e-25	140.549	219.545	188.649	127.353	372.196	396.597	476.78	454.797	169.024	425.092	164.599	425.697	37.03	42.3201
CXCL10	2.2	7.24e-28	1.39e-25	23.1734	57.1395	21.4588	34.8443	842.848	266.013	333.249	505.619	34.154	486.932	29.0088	419.434	14.2351	223.298
CDC6	2.02	7.65e-28	1.45e-25	75.9017	145.534	127.608	49.3834	517.097	367.343	836.686	510.407	99.6068	557.883	101.755	513.752	38.6579	171.722
SPIB	2.13	8.76e-28	1.64e-25	31.7252	55.3909	20.9244	14.7008	372.516	353.723	450.52	241.789	30.6853	354.637	26.3248	363.12	15.5099	74.58
TAP2	1.18	1.73e-27	3.2e-25	2861.32	4742.76	3521.16	3337.87	8487.87	5986.12	6962.24	9644.24	3615.78	7770.12	3429.51	7725.05	693.808	1402.04
IGTP	2.12	5.31e-27	9.69e-25	645.765	826.97	826.659	480.974	6448.82	4115.03	4186.63	10829.4	695.092	6394.97	736.212	5317.73	144.033	2726.81
MCM6	1.12	5.59e-27	1.01e-24	1895.77	3407.63	2377.94	1370.77	4840.27	3536.29	6007.31	4464.12	2263.03	4712	2136.85	4652.19	750.721	885.724
GM4951	2.21	6.91e-27	1.23e-24	39.766	21.6397	47.081	11.3944	623.081	530.795	422.451	1403.06	29.9702	744.846	30.7028	576.938	14.1703	386.595
FEN1	1.41	8.87e-27	1.56e-24	391.882	546.977	472.4	288.099	1127.98	826.914	1375.02	1093.9	424.839	1105.95	432.141	1110.94	96.1298	194.224
TRIM30A	1.74	2.29e-26	3.94e-24	215.824	401.79	330.688	382.918	1133.17	921.216	965.583	1909.3	332.805	1232.32	356.803	1049.38	72.3868	398.77
H2-AA	0.55	9.04e-26	1.52e-23	42451.7	79629.4	62660	40301.6	71038.1	70372.1	82707.7	74701.2	56260.7	74704.8	52555.9	72869.7	16065.7	4905.68
PHF11D	1.14	8.98e-26	1.52e-23	1017.11	1994.2	1373.09	978.352	3214.29	2721.2	2745.47	3982.54	1340.69	3165.87	1195.1	2979.88	407.466	510.824
KNSTRN	1.58	1.16e-25	1.92e-23	124.924	304.763	224.26	116.331	688.391	469.925	773.6	637.696	192.569	642.403	174.592	663.044	77.4273	110.791
RRM2	1.89	2.02e-25	3.27e-23	231.15	397.671	378.746	126.734	1309.53	872.903	2029.51	1291.36	283.575	1375.82	304.948	1300.44	111.156	415.861
BRCA1	1.81	2.02e-25	3.27e-23	93.0293	251.428	150.811	105.953	694.784	420.762	789.551	611.962	150.305	629.264	128.382	653.373	62.1968	135.791
CDK1	1.75	4.36e-25	7e-23	208.095	427.619	355.695	157.581	1245.13	749.926	1611.94	1018.07	287.248	1156.27	281.895	1131.6	108.936	316.126
CDC45	1.5	5.22e-25	8.28e-23	178.042	282.835	189.859	122.03	553.881	420.128	698.27	549.169	193.191	555.362	183.95	551.525	57.7503	98.4271
H2-EB2	1.78	5.91e-25	9.28e-23	56.5262	78.3994	91.3822	39.1066	253.784	316.477	365.193	404.168	66.3536	334.906	67.4628	340.835	20.0656	56.2029
GBP6	1.74	6.7e-25	1.04e-22	909.665	1276.11	1101.94	576.874	3738.46	2445.49	2403.01	4903.48	966.147	3372.61	1005.8	3091.97	259.442	1034.05
GINS2	1.54	6.86e-25	1.05e-22	530.186	1017.1	696.776	436.659	2036.07	1550.48	2432.81	2054.51	670.18	2018.47	613.481	2045.29	220.901	313.172
RRM1	0.87	7.99e-25	1.22e-22	1487.36	2823.49	2251.32	1543.76	3509.38	2585.23	4093.86	3260.7	2026.48	3362.29	1897.54	3385.04	549.875	541.058
CSTB	0.53	8.26e-25	1.24e-22	2126.88	3951.17	2769.74	1948.31	3574.25	3169.79	4033.89	3550	2699.03	3581.98	2448.31	3562.13	784.823	306.27
H2-T10	1.71	9.86e-25	1.47e-22	138.766	166.239	157.357	91.1107	711.488	501.118	507.564	729.507	138.368	612.419	148.062	609.526	29.0294	108.29
OAS1G	2.04	1.25e-24	1.84e-22	74.8409	71.2255	77.0738	57.9241	549.941	436.955	359.195	913.349	70.2661	564.86	73.0332	493.448	7.42494	212.323
SERPINA10	1.42	1.52e-24	2.23e-22	110.92	302.955	210.758	126.089	638.894	526.101	594.572	498.445	187.681	564.503	168.424	560.336	76.6591	55.3997
SLC6A20A	1.15	2.26e-24	3.27e-22	942.009	1277.66	1285.54	1026.5	2340.37	2593.45	3086.08	2627.31	1132.93	2661.8	1152.08	2610.38	151.67	268.881
CCNB2	1.68	2.76e-24	3.91e-22	129.725	204.749	168.046	69.5827	598.206	374.566	682.793	509.682	143.026	541.312	148.885	553.944	50.0165	114.081
SLC35B1	0.7	3.81e-24	5.35e-22	2403.69	4619.33	3408.24	2234.44	5101.87	3947.44	5277.07	4193.65	3166.42	4630.01	2905.96	4647.76	951.282	569.571
TNIP3	1.67	4.31e-24	5.99e-22	101.19	220.52	156.922	79.7774	550.291	617.082	570.839	625.172	139.602	590.846	129.056	593.961	54.5487	31.2713
DTL	1.8	7.03e-24	9.6e-22	115.713	252.374	170.953	73.7509	733.818	462.33	1021.12	814.039	153.198	757.826	143.333	773.928	66.8359	200.235
CDT1	1.38	8.6e-24	1.16e-21	303.132	574.208	490.289	339.064	1026.14	849.15	1416.38	1086.4	426.673	1094.52	414.677	1056.27	110.399	205.27
DHX58	1.68	1.61e-23	2.16e-21	305.425	279.584	295.779	186.069	1086.05	784.589	827.526	1499.8	266.714	1049.49	287.682	956.785	47.4676	284.409
IL18BP	1.95	2.11e-23	2.8e-21	230.138	526.263	362.592	226.192	1933.74	1560.86	1505.89	4207.85	336.296	2302.08	296.365	1747.3	122.649	1112.54
MMS22L	1.51	2.23e-23	2.9e-21	133.832	236.867	141.592	129.616	402.437	283.844	586.281	405.882	160.477	419.611	137.712	404.159	44.3128	108.045
TPM2	1.72	3.17e-23	4.1e-21	112.715	153.375	132.166	108.578	480.644	358.067	631.428	631.887	126.709	525.507	122.441	556.036	17.7865	114.657
LIG1	1.26	4.08e-23	5.23e-21	719.592	1475.38	1192.61	638.813	2258.44	1520.98	3019.65	2317.92	1006.6	2279.25	956.102	2288.18	343.51	530.352
POLE	1.7	4.31e-23	5.48e-21	189.156	451.662	283.007	112.199	969.223	483.592	1002.18	855.122	259.006	827.529	236.081	912.173	126.613	205.933
MALT1	1.17	4.66e-23	5.86e-21	1835.47	3738.84	2462.69	1751.59	4675.49	4360.93	5558.58	7022.11	2447.15	5404.28	2149.08	5117.03	794.773	1032.1
PTPN2	0.71	1.42e-22	1.77e-20	1153.49	2313.11	1672.04	1188.36	2485.44	2157.33	2677.99	2275.86	1581.75	2399.15	1430.2	2380.65	469.359	199.295
FLNA	0.58	1.61e-22	1.99e-20	16109.1	32103.1	21756.8	13752.1	27396.5	25309.4	32790.6	29826.9	20930.3	28830.8	18933	28611.7	7076.12	2789.71
SOD2	0.57	2.66e-22	3.26e-20	5208.98	8765.6	7334.51	5034.6	9111.96	8094.81	9405.2	9535.86	6585.92	9036.96	6271.74	9258.58	1550.32	565.195
TCF19	1.59	2.91e-22	3.54e-20	300.607	487.23	394.624	207.743	1178.41	812.176	1799.12	995.181	347.551	1196.22	347.615	1086.8	104.254	371.386
DDX58	0.78	3.09e-22	3.73e-20	2721.19	5234.84	3876.48	2209.72	5197.63	4699.76	4853.72	6173.93	3510.56	5231.26	3298.84	5025.68	1164.29	573.323
ITM2A	1.28	3.17e-22	3.8e-20	317.776	725.112	527.423	342.942	1011.66	1008.53	1300.71	1378.91	478.313	1174.95	435.183	1156.18	163.874	167.163
KRT7	0.91	3.88e-22	4.46e-20	7145.65	12544.6	9101.41	6687.44	15245.5	13338.4	16668.8	17094.4	8869.78	15586.8	8123.53	15957.1	2307.23	1467.59
LGALS3BP	1.45	3.81e-22	4.46e-20	4333.82	5360.39	5580.16	3451.57	15281	10341.2	11824.1	17610.2	4681.49	13764.1	4847.11	13552.6	851.776	2853.65
CKAP4	0.86	3.85e-22	4.46e-20	2740.15	4879.54	3906.49	2720.08	6956.04	5198.57	7349.97	4898.77	3561.56	6100.84	3323.32	6077.3	899.84	1066.62
MLKL	1.54	3.86e-22	4.46e-20	209.551	223.814	168.399	112.438	660.062	430.768	485.156	656.114	178.551	558.025	188.975	570.635	43.2542	101.904
CDC7	1.8	5.34e-22	6.09e-20	25.6091	75.6622	30.912	23.9732	151.329	109.903	208.521	151.761	39.0391	155.378	28.2606	151.545	21.2993	35.0771
ZBP1	1.97	5.65e-22	6.4e-20	106.921	134.992	127.303	45.8802	1798.34	1310.97	1110.91	4209.92	103.774	2107.53	117.112	1554.65	34.9636	1239.3
FIGNL1	1.8	7.43e-22	8.35e-20	63.7622	125.699	109.038	26.8122	442.112	275.094	452	358.333	81.3279	381.885	86.4003	400.222	38.7852	71.5934
ANKRD1	1.81	9.54e-22	1.06e-19	29.1629	34.9572	33.4068	22.8628	154.795	155.235	144.745	172.857	30.0974	156.908	31.2849	155.015	4.68461	10.1192
DNAJB11	0.69	1.56e-21	1.72e-19	4046.02	7759.61	5492.31	3863.38	8328.72	6772.62	9218.68	6915.07	5290.33	7808.77	4769.17	7621.89	1559.06	1016.18
MCM7	1.03	1.86e-21	2.04e-19	1272.37	2836.24	1874.48	1067.17	2872	2398.18	4072.75	2855.85	1762.56	3049.7	1573.42	2863.93	687.233	620.536
ARHGAP11A	1.22	2.06e-21	2.25e-19	325.227	634.062	512.064	329.172	1083.38	740.1	1373.09	1046.69	450.131	1060.81	420.618	1065.03	130.286	224.212
PDIA3	0.55	2.23e-21	2.41e-19	24781.4	46462.8	34465	21578	43881.7	38385.8	49804.7	36262.5	31821.8	42083.7	29623.2	41133.7	9693.41	5253.74
TICRR	1.89	2.39e-21	2.57e-19	47.1544	74.9839	59.2256	22.2941	139.479	109.031	174.371	230.885	50.9145	163.441	53.19	156.925	19.2463	45.2848
H2-EB1	0.65	2.79e-21	2.97e-19	18055.9	32678.2	25541	17393.6	32212.3	32295.2	37132.8	33467.1	23417.2	33776.9	21798.4	32881.2	6231.05	2000.1
RAD54L	1.49	2.97e-21	3.14e-19	110.196	232.799	323.326	228.981	362.649	305.605	506.63	407.446	223.825	395.582	230.89	385.047	75.6954	73.5744
TIMELESS	1.63	3.16e-21	3.32e-19	271.41	295.131	341.483	150.055	1008.48	514.441	856.238	616.082	264.52	748.809	283.27	736.16	70.7284	194.623
PSME2	1.01	4.02e-21	4.2e-19	3160.79	6392.18	3858.75	3006.21	7693.04	6416.05	7556.64	9282.07	4104.48	7736.95	3509.77	7624.84	1359.3	1020.62
IRGM1	1.48	4.84e-21	5.01e-19	1564.78	2758.87	1994.9	1326.18	6014.73	4584.55	4353.17	9295.07	1911.18	6061.88	1779.84	5299.64	544.935	1972.18
LY6C1	1.26	5.05e-21	5.19e-19	4375.16	7083.18	5069.33	3276.89	15934.5	8829.68	9801.03	13326.6	4951.14	11973	4722.25	11563.8	1386.94	2833.89
CD302	0.68	5.4e-21	5.52e-19	1184.65	2462.16	1688.06	1156.85	2287.58	2132.31	2595.34	2458.89	1622.93	2368.53	1436.36	2373.24	528.647	174.615
IRF7	1.91	6e-21	6.08e-19	601.993	950.051	747.711	497.842	4748.13	4222.2	2956.81	9641.22	699.399	5392.09	674.852	4485.17	169.76	2538.16
GAPDH	0.79	7.02e-21	7.07e-19	22806.9	45213.5	31524.5	22761.6	50724.8	40612.8	57430.5	51445.6	30576.6	50053.4	27165.7	51085.2	9173.07	6040.18
TMEM176A	0.59	1.46e-20	1.45e-18	11151.6	20268.8	15802	10779.9	19978.9	16696.9	21049.7	18995.6	14500.6	19180.3	13476.8	19487.2	3873.81	1607.33
LGALS9	1.01	1.71e-20	1.67e-18	5071.94	10217.5	6502.61	4362.77	13007.9	9916.72	11358.4	15652.5	6538.71	12483.9	5787.28	12183.1	2259.48	2131.42
XAF1	1.59	1.69e-20	1.67e-18	384.55	534.71	478.872	291.044	1732.41	1266.48	1213.62	2485.96	422.294	1674.62	431.711	1499.44	92.8569	510.078
SAMHD1	0.94	1.82e-20	1.77e-18	3915.26	6674.46	5042.82	3132.75	8680.87	8094.62	8904.77	11289.6	4691.32	9242.48	4479.04	8792.82	1331.14	1218.39
AARS	0.56	2.19e-20	2.1e-18	4869.46	8485.52	6176.05	4457.67	9041.61	7629.06	8876.04	7584.61	5997.17	8282.83	5522.75	8252.55	1570.48	678.706
SYT2	1.52	2.45e-20	2.34e-18	92.6376	176.65	111.334	97.491	155.557	147.283	294.691	328.228	119.528	231.44	104.413	225.124	33.6851	80.9463
MCM4	0.97	2.67e-20	2.53e-18	1192.66	2204.3	1854.58	945.328	2857.21	2204.33	3638.58	2786.46	1549.22	2871.65	1523.62	2821.84	503.538	510.139
CKS1B	1.32	5.03e-20	4.71e-18	221.76	389.914	301.686	149.099	754.781	491.466	949.555	615.214	265.614	702.754	261.723	684.997	89.7923	170.238
IL4RA	1.02	5.23e-20	4.86e-18	3779.85	5524.51	4373.93	3220.35	10503.8	6521.02	9497.51	7178.93	4224.66	8425.32	4076.89	8338.22	854.163	1631.69
HELLS	1.54	8.81e-20	8.09e-18	182.259	365.372	329.762	149.907	616.105	559.441	1020.09	856.538	256.825	763.043	256.01	736.322	92.3227	185.646
MELK	1.68	1.06e-19	9.65e-18	115.522	109.441	124.908	76.1344	451.513	285.88	513.82	419.291	106.501	417.626	112.481	435.402	18.3777	83.3089
RTP4	1.59	1.14e-19	1.03e-17	497.094	466.317	571.829	264.553	2028.37	1398.5	1342.74	2450.18	449.948	1804.94	481.705	1713.43	113.707	459.641
H2-Q10	1.38	1.21e-19	1.08e-17	489.881	953.211	711.504	370.935	1692.23	1689.97	1661.91	2660.36	631.383	1926.12	600.692	1691.1	222.401	424.081
OAS1A	1.81	1.23e-19	1.1e-17	203.928	135.888	232.272	148.766	1409.69	980.131	945.169	2070.52	180.214	1351.38	176.347	1194.91	39.4528	453.707
IRF9	0.75	1.52e-19	1.35e-17	2158.77	3814.76	2915.15	1775.8	4496.87	3590.15	3684.09	4875.3	2666.12	4161.6	2536.96	4090.48	779.658	542.296
PSMD14	0.62	1.75e-19	1.54e-17	1531.81	3527.26	2090.39	1485.65	2839.63	2355.79	3497.44	2736.81	2158.78	2857.42	1811.1	2788.22	825.167	411.134
GBP2	1.84	2.14e-19	1.87e-17	549.308	406.438	555.981	222.891	7967.76	3644.52	3934.34	12044.9	433.654	6897.88	477.873	5951.05	135.556	3427.95
TK1	1.04	2.2e-19	1.91e-17	575.023	1193.47	880.702	584.295	1608.97	1322.12	1869.02	1844.74	808.371	1661.21	732.498	1726.86	254.063	220.554
ASF1B	1.56	3.09e-19	2.66e-17	130.254	260.441	251.895	116.359	638.149	511.953	944.912	563.688	189.737	664.675	191.074	600.918	66.6808	167.898
CIITA	0.81	3.51e-19	3e-17	2858.02	5229.96	4003.9	2759.74	5772.07	5382.12	5682.51	7363.39	3712.9	6050.02	3430.96	5727.29	1003.18	771.903
PARP14	1.12	4.48e-19	3.81e-17	2848.17	4685.54	3819.26	2354.18	7565.74	6012.49	6124.95	10052.9	3426.79	7439.01	3333.72	6845.34	897.744	1628.65
TMEM54	1.49	4.6e-19	3.89e-17	80.3506	120.207	146.106	62.6373	379.581	269.666	393.906	281.967	102.325	331.28	100.279	330.774	32.7664	55.8638
HMGN2	0.66	5.03e-19	4.23e-17	3616.72	6232.3	5464.87	3229.79	6799.09	5621.04	8045.61	6846.57	4635.92	6828.08	4540.8	6822.83	1250.16	857.395
SAA3	1.82	5.67e-19	4.7e-17	23.707	58.5697	17.1845	34.4687	639.843	363.934	466.408	364.005	33.4825	458.547	29.0878	415.206	15.7443	112.716
E2F1	1.57	7.8e-19	6.44e-17	184.126	294.641	191.897	91.3367	708.002	512.758	949.774	661.896	190.5	708.108	188.012	684.949	71.9744	157.082
RACGAP1	1.38	7.94e-19	6.52e-17	272.519	486.56	439.403	211.053	1056.61	686.463	1547.73	1022.52	352.384	1078.33	355.961	1039.56	113.939	307.197
ST3GAL4	0.91	1.07e-18	8.67e-17	1316.48	1824.27	1483.47	1086.22	2662.52	1834.05	2681.39	2537.26	1427.61	2428.8	1399.97	2599.89	268.958	347.819
GM7336	0.61	1.12e-18	9.06e-17	1153.32	1225.43	1086.56	1049.96	2071.5	1637.13	1353.97	1771.95	1128.82	1708.64	1119.94	1704.54	66.968	258.157
DNMT1	0.7	1.13e-18	9.07e-17	3030.13	5516.42	3985.51	2565.44	5063.1	4283.84	6047.86	5802.82	3774.37	5299.4	3507.82	5432.96	1128.58	689.353
GTSE1	1.28	1.25e-18	9.96e-17	74.4158	197.758	145.776	97.4159	343.544	260.394	403.288	315.094	128.841	330.58	121.596	329.319	47.3971	51.5277
CD14	1.05	1.36e-18	1.08e-16	2928.36	4812.11	3526.95	3571.57	8628.58	6646.06	7761.29	7952.44	3709.75	7747.09	3549.26	7856.87	685.251	712.682
MTHFD2	1.5	1.39e-18	1.1e-16	243.739	307.131	217.491	215.841	834.47	660.148	864.081	732.617	246.05	772.829	230.615	783.544	36.9609	81.303
CCL20	1.74	1.51e-18	1.19e-16	33.959	40.8715	47.5796	38.7536	259.289	315.075	438.356	132.307	40.2909	286.257	39.8126	287.182	4.8969	109.991
STEAP4	1.21	2.39e-18	1.87e-16	450.517	738.096	730.9	421.471	1527.97	1166.76	1724.96	1219.88	585.246	1409.89	590.708	1373.93	149.627	228.269
CLSPN	1.72	2.41e-18	1.87e-16	40.3774	118.852	130.428	35.1821	399.205	275.62	613.93	431.018	81.2099	429.943	79.6147	415.111	43.6613	121.05
LRG1	1.21	2.57e-18	1.99e-16	13655.3	32036.8	14971.3	14827	50778.6	37015	51544.1	39773.9	18872.6	44777.9	14899.2	45276.3	7617.48	6463.22
STAT2	1.17	2.83e-18	2.18e-16	2189.17	4493.39	3379.18	1927.31	6201.94	5105.87	5402.76	10218.4	2997.26	6732.25	2784.18	5802.35	1022.51	2052.28
EPHA2	0.67	3.11e-18	2.38e-16	5625.54	10550.6	8152.31	5848	11129.5	9447.98	11815.1	12193.3	7544.1	11146.5	7000.15	11472.3	1997.89	1052.16
SLC7A1	0.65	3.94e-18	3e-16	883.028	1507.45	1098.23	846.188	1707.11	1386.31	1588.23	1526.36	1083.73	1552	990.629	1557.29	262.897	115.632
RGS16	1.37	4.06e-18	3.07e-16	340.905	809.009	479.843	370.776	1251.34	1417.14	1859.72	1116.16	500.133	1411.09	425.309	1334.24	185.677	280.095
TAPBPL	0.76	4.33e-18	3.26e-16	2090.4	3641.3	2782.03	2004.05	4306.83	3252.05	4175.69	4912.55	2629.45	4161.78	2436.21	4241.26	657.422	594.241
RAD54B	1.71	9.29e-18	6.89e-16	47.441	76.2829	51.7418	14.8122	163.833	145.588	239.945	158.182	47.5695	176.887	49.5914	161.007	21.8799	37.0007
ATP5F1	0.51	9.79e-18	7.15e-16	8462.01	17265.5	11621.3	7645.4	13639.2	13365.9	16075.8	14789.5	11248.6	14467.6	10041.7	14214.3	3777.89	1071.22
CDCA3	1.47	9.78e-18	7.15e-16	155.81	221.936	225.171	136.223	615.559	435.881	936.58	667.29	184.785	663.827	188.873	641.424	39.3989	179.371
ITGB6	0.98	1.01e-17	7.31e-16	752.092	1177.83	1066.56	507.272	1648.67	2096.25	2563.37	1708.79	875.941	2004.27	909.329	1902.52	263.976	365.657
OASL2	1.72	1.06e-17	7.65e-16	927.498	937.78	1156.03	537.726	5055.1	4068.35	3842.5	10469.6	889.758	5858.88	932.639	4561.73	222.798	2700.76
TACC3	1.21	1.24e-17	8.91e-16	270.489	536.382	343.363	230.404	775.631	498.325	1007.12	853.223	345.16	783.575	306.926	814.427	117.594	184.563
KNTC1	1.67	1.43e-17	1.02e-15	169.484	276.187	118.759	104.722	655.554	352.925	785.225	713.003	167.288	626.677	144.122	684.279	67.3298	164.593
TOP2A	1.41	1.48e-17	1.05e-15	634.662	1214.12	1111.77	497.588	2569.23	1456.89	3736.1	2497	864.534	2564.8	873.217	2533.11	304.477	806.85
DTX3L	0.85	1.96e-17	1.39e-15	1633.99	2504.11	2055.63	1267.76	3243.39	2666.93	2968.11	3863.82	1865.37	3185.56	1844.81	3105.75	462.295	441.487
GM12185	1.73	2.09e-17	1.47e-15	66.4264	33.369	53.6989	10.7921	512.485	338.283	205.969	638.048	41.0716	423.696	43.5339	425.384	21.0861	164.72
PSMA7	0.51	2.54e-17	1.79e-15	2879.12	4981.38	3813.42	2633.02	4827.58	3944.96	4898.23	4860.72	3576.73	4632.87	3346.27	4844.15	922.811	397.95
GBP5	1.66	3.04e-17	2.12e-15	113.942	113.583	92.4175	50.0873	2439.05	857.288	912.099	3093.5	92.5074	1825.48	103	1675.57	25.9956	969.02
PSME1	0.72	3.16e-17	2.18e-15	7089.72	15013.2	9506.54	7920.45	14737.5	12802.3	16280.5	18343.3	9882.48	15540.9	8713.49	15509	3086.87	2033.86
CKAP2L	1.5	3.54e-17	2.44e-15	166.933	325.601	232.835	123.26	1036.63	447.677	871.462	616.36	212.157	743.031	199.884	743.911	76.2315	226.921
CHAF1B	1.02	4.43e-17	3.03e-15	328.653	677.173	433.961	304.409	804.061	707.888	1013.48	884.258	436.049	852.421	381.307	844.16	147.486	112.006
AURKA	1.24	4.46e-17	3.03e-15	134.328	268.953	192.059	117.457	526.848	329.24	538.267	363.684	178.199	439.51	163.193	445.266	59.2508	93.928
IQGAP3	1.47	4.73e-17	3.2e-15	314.347	481.037	422.63	215.441	919.492	635.306	1574.92	1307.73	358.364	1109.36	368.489	1113.61	101.911	359.469
CHAF1A	1.27	4.8e-17	3.23e-15	275.762	454.462	408.779	272.069	1007.87	620.406	1139.01	946.995	352.768	928.571	342.27	977.432	80.5002	190.97
DLGAP5	1.52	5.09e-17	3.41e-15	78.829	125.42	144.227	64.8787	281.847	104.887	253.07	268.804	103.339	227.152	102.124	260.937	32.555	71.3213
RFC5	0.88	5.22e-17	3.48e-15	704.305	1125.27	757.659	597.497	1580.08	1065.55	1428.02	1390.23	796.182	1365.97	730.982	1409.13	198.555	187.439
KARS	0.61	5.27e-17	3.5e-15	2705.26	4412.71	3542.75	2555.75	4966.91	3733.47	5277.79	4744.58	3304.12	4680.69	3124.01	4855.74	742.396	578.739
TUBB2A	1	6.41e-17	4.24e-15	2030.5	3063.53	2431.72	1600.91	5316.95	3334.81	3877.27	5447.35	2281.66	4494.09	2231.11	4597.11	538.595	909.696
FILIP1	1.32	7.41e-17	4.88e-15	333.082	621.058	420.88	277.604	1011.62	675.754	1038.85	1560.69	413.156	1071.73	376.981	1025.23	130.45	316.455
CALR	0.75	7.72e-17	5.06e-15	23074.2	46576	32338.6	24278.9	54421.1	41897.2	59220.2	40709.9	31566.9	49062.1	28308.7	48159.2	9368.93	7953
SHCBP1	1.64	7.9e-17	5.15e-15	61.6981	74.1792	65.383	19.1824	156.817	115.654	261.896	168.249	55.1107	175.654	63.5405	162.533	21.233	53.4964
OAS3	1.69	9.45e-17	6.11e-15	31.5304	45.3502	61.1763	21.259	534.43	344.906	300.084	1058.86	39.829	559.571	38.4403	439.668	14.9992	301.389
ZWILCH	1.46	1.01e-16	6.5e-15	106.289	98.2919	89.0798	90.921	235.467	218.821	391.26	304.605	96.1455	287.538	94.6065	270.036	6.79559	67.9758
E2F8	1.63	1.46e-16	9.34e-15	44.817	93.9944	85.4325	46.7741	279.193	227.776	524.863	284.354	67.7545	329.046	66.1033	281.773	22.1774	115.198
VARS	0.62	1.5e-16	9.54e-15	4591.43	7486.14	6577.91	4971.27	8607.95	6884.58	9482.86	9266.25	5906.69	8560.41	5774.59	8937.1	1177.94	1019.78
PSRC1	1.25	1.51e-16	9.57e-15	58.0293	122.236	100.48	75.9993	220.483	195.4	212.134	231.605	89.1861	214.905	88.2397	216.309	24.3129	13.211
PARP9	0.79	1.54e-16	9.77e-15	1918.86	3290.8	2519.27	1583.31	3822.25	3099.68	3599.65	4887.1	2328.06	3852.17	2219.06	3710.95	649.139	652.299
PTGES	0.85	1.97e-16	1.24e-14	2255.96	4917.8	2878.54	2440.42	6380.16	4823.32	7412.31	5088.15	3123.18	5925.98	2659.48	5734.15	1060.51	1040.83
CENPA	1.42	2.28e-16	1.43e-14	125.276	209.988	145.255	76.1738	492.204	286.794	491.3	376.122	139.173	411.605	135.266	433.711	47.9941	86.1458
ATAD2	0.97	2.57e-16	1.6e-14	810.631	1712.1	1268.25	628.133	1929.83	1697.19	2707.35	1943.7	1104.78	2069.51	1039.44	1936.76	421.092	381.05
WDHD1	1.19	2.79e-16	1.72e-14	190.283	451.872	299.905	164.31	536.241	487.725	751.228	644.806	276.592	605	245.094	590.523	113.273	101.794
RSAD2	1.63	2.79e-16	1.72e-14	132.259	66.1846	116.135	64.1713	886.411	346.035	328.221	719.081	94.6874	569.937	91.1598	532.558	30.0635	240.291
POLD1	0.87	3.65e-16	2.22e-14	1046.46	1775.28	1293.58	884.973	2321.75	1824.37	2190.51	2111.51	1250.07	2112.04	1170.02	2151.01	336.337	182.271
PSMB3	0.51	4.31e-16	2.61e-14	2801.9	5107.83	3701.64	2753.34	5004.48	4141.61	5210.56	4525.08	3591.18	4720.43	3251.77	4764.78	953.595	416.564
VNN1	0.71	4.81e-16	2.9e-14	2035.91	4969.11	2924.68	2248.11	4523.96	4517.69	4561.26	4513.84	3044.45	4529.19	2586.4	4520.82	1158.66	18.8655
HERC6	1.22	5.13e-16	3.08e-14	515.864	979.093	728.305	654.18	1772.53	1408.41	1419.02	2540.25	719.36	1785.05	691.242	1595.77	168.226	459.976
PFDN1	0.57	5.51e-16	3.29e-14	1544.63	2849.51	2061.1	1422.47	2708.41	2422.66	3164.42	2411.11	1969.43	2676.65	1802.86	2565.54	561.82	305.756
SBNO2	0.57	5.85e-16	3.46e-14	4019.55	7283.53	5000.3	4100.58	7382.74	5868.16	7383.33	7139.87	5100.99	6943.53	4550.44	7261.3	1317.57	628.75
ITGA7	0.88	6.42e-16	3.78e-14	4626.47	10088.7	6342.46	5222.13	11856.1	9955.95	13895.4	9498.08	6569.94	11301.4	5782.29	10906	2122.91	1739.15
PBK	1.52	6.64e-16	3.9e-14	122.031	190.288	189.963	74.2316	475.195	340.39	948.112	465.27	144.129	557.242	155.997	470.233	49.0035	231.838
H2-DMB1	0.56	6.73e-16	3.93e-14	5983.2	12534.7	8709.96	5876.03	10985.9	9627.3	12570.4	11444.6	8275.96	11157.1	7346.58	11215.3	2708.39	1054.72
CHAC1	1.37	7.29e-16	4.24e-14	101.567	132.837	74.9122	62.6242	340.548	279.422	267.528	246.939	92.9853	283.609	88.2399	273.475	26.9734	34.8672
NCAPD2	1.06	7.91e-16	4.59e-14	860.374	1189.33	1156.06	509.944	1211.52	1185.98	1981.34	1853.64	928.928	1558.12	1008.22	1532.58	273.7	362.309
PSMB10	1.15	9.39e-16	5.42e-14	1167.48	1711.4	1502.71	897.384	3604.53	2315.79	2578.35	4205.43	1319.74	3176.03	1335.1	3091.44	311.624	764.936
CHTF18	1.48	9.99e-16	5.74e-14	45.7183	153.315	128.032	71.3394	342.064	173.585	409.736	264.072	99.6011	297.364	99.6858	303.068	42.9987	88.1124
CCNE1	1.61	1.85e-15	1.05e-13	23.2708	70.8307	98.4621	35.6781	269.935	126.953	297.624	197.202	57.0604	222.928	53.2544	233.569	29.5916	66.4497
AURKB	1.48	1.91e-15	1.08e-13	84.2036	125.528	121.902	76.655	332.603	199.491	445.189	390.557	102.072	341.96	103.053	361.58	21.8444	91.3824
CCNA2	1.44	2.11e-15	1.18e-13	178.968	295.075	269.902	125.832	776.346	446.967	1026.84	815.442	217.444	766.399	224.435	795.894	68.2853	207.589
SMC2	1.17	2.3e-15	1.28e-13	350.352	605.075	517.436	254.876	1106.93	867.001	1220.58	873.312	431.935	1016.95	433.894	990.119	137.199	152.215
ETV4	1.43	2.44e-15	1.35e-13	54.7031	61.6565	51.3423	32.1793	174.056	151.103	178.549	200.027	49.9703	175.934	53.0227	176.302	10.9244	17.374
ORC1	1.61	2.6e-15	1.44e-13	18.3794	16.7332	27.3697	24.1376	97.0704	71.6923	149.421	131.402	21.655	112.396	21.2585	114.236	4.2946	30.0988
SPC24	1.12	3.46e-15	1.91e-13	314.4	484.05	423.154	295.11	734.734	770.41	1335.69	877.291	379.178	929.532	368.777	823.851	77.7747	240.292
IFI44	1.49	3.68e-15	2.02e-13	114.181	171.174	204.391	68.7142	790.783	463.738	471.125	1078.94	139.615	701.147	142.678	630.954	52.1195	254.968
9930111J21RIK1	1.52	3.89e-15	2.12e-13	168.179	179.034	153.029	62.1809	752.438	592.661	493.302	931.418	140.606	692.455	160.604	672.549	46.211	166.074
ZC3H12A	0.8	4.23e-15	2.29e-13	612.078	1170.53	780.047	658.222	1368.34	1318.24	1291.67	1527.49	805.22	1376.43	719.134	1343.29	219.658	91.4547
RFC3	0.7	4.31e-15	2.33e-13	389.376	767.523	571.022	404.757	812.108	662.992	932.81	837.217	533.17	811.282	487.89	824.662	152.906	96.7372
KIF2C	1.41	5.37e-15	2.87e-13	73.0907	119.184	75.7527	59.5065	290.792	184.149	347.644	230.475	81.8836	263.265	74.4217	260.634	22.3997	61.6687
CENPN	1.28	7.53e-15	3.97e-13	78.2876	132.522	110.911	60.7385	278.726	169.48	307.601	255.244	95.6149	252.763	94.5994	266.985	27.8959	51.5353
BIRC5	1.4	8.9e-15	4.61e-13	87.7917	240.448	108.513	60.3654	556.367	352.94	832.705	544.554	124.279	571.641	98.1521	550.46	69.2099	170.991
PLB1	0.84	9.93e-15	5.13e-13	270.879	425.69	300.3	227.087	549.936	554.913	724.983	491.721	305.989	580.388	285.59	552.424	73.8564	87.1001
TUBB5	0.92	1.03e-14	5.32e-13	7433.24	11173.5	9992.34	5666.63	18108.1	11125.2	19473.6	13030.4	8566.42	15434.3	8712.79	15569.2	2151.91	3457.32
PLK4	1.11	1.11e-14	5.67e-13	289.783	509.041	282.865	245.955	1145.64	496.139	856.772	732.952	331.911	807.875	286.324	794.862	103.614	234.129
PLK1	1.32	1.15e-14	5.89e-13	143.407	202.534	191.304	122.411	446.245	318.916	671.034	588.526	164.914	506.18	167.355	517.385	33.0937	134.738
MKI67	1.43	1.33e-14	6.77e-13	700.165	1535.12	1185.19	429.805	2769.7	2033.65	4444.11	3330.4	962.569	3144.47	942.677	3050.05	427.218	880.056
SPAG5	1.33	1.73e-14	8.77e-13	153.022	317.304	268.536	169.795	785.668	477.751	663.819	546.215	227.164	618.363	219.166	605.017	68.2369	117.297
PRDX4	0.61	2e-14	1.01e-12	1996.21	3804.98	2820.89	1843	3606.42	3341.67	4544.92	3269.35	2616.27	3690.59	2408.55	3474.04	780.599	508.956
UQCRQ	0.57	2.05e-14	1.03e-12	1830.56	3167.49	2301.67	1926.5	3562.62	2728.8	3472.09	3002.16	2306.55	3191.42	2114.08	3237.13	527.312	341.467
ARG2	0.88	2.11e-14	1.06e-12	1244.59	2623.23	1574.71	1378.94	2723.44	2619	2933.2	3714.31	1705.37	2997.49	1476.83	2828.32	542.774	429.047
LRRC59	0.54	2.16e-14	1.07e-12	4902.86	9287.16	7076.05	5082.71	9820.99	7519.9	10133.2	8010.72	6587.2	8871.19	6079.38	8915.86	1776.88	1124.84
GALE	0.92	2.16e-14	1.07e-12	772.222	1558.88	1155.44	757.594	1990.88	1589.5	2355.48	1487.7	1061.03	1855.89	963.83	1790.19	328.729	344.362
DDX60	1.55	2.14e-14	1.07e-12	130.922	118.667	143.284	36.7925	602.346	501.552	332.082	1072.42	107.416	627.101	124.795	551.949	41.6933	274.647
CCNB1	1.29	2.29e-14	1.13e-12	112.34	230.224	144.969	78.22	394.371	273.486	556.023	403.622	141.438	406.876	128.654	398.997	56.433	100.255
NCAPH	1.47	2.9e-14	1.42e-12	151.877	163.9	172.044	62.1386	638.142	290.996	674.455	432.918	137.49	509.128	157.888	535.53	44.0917	156.019
KNG2	1.41	3.25e-14	1.58e-12	72.9289	158.681	106.963	118.035	355.561	304.161	432.117	586.347	114.152	419.547	112.499	393.839	30.6142	106.523
H2-K2	1.12	3.29e-14	1.59e-12	181.752	262.126	270.904	175.08	514.538	452.163	416.352	599.574	222.466	495.657	221.939	483.351	44.2213	69.5273
CLDN4	1.15	3.36e-14	1.62e-12	427.388	555.32	582.088	473.161	1338.23	898.36	1235.82	1505.34	509.489	1244.44	514.24	1287.02	62.1116	221.76
NFKB2	0.54	4.2e-14	2e-12	3373.76	5703.04	4227.21	3549.41	6072.38	5482.47	6255.66	5294.22	4213.36	5776.18	3888.31	5777.43	917.211	398.808
4930427A07RIK	1.29	4.47e-14	2.12e-12	153.548	209.733	232.707	127.559	587.738	349.82	494.812	636.063	180.887	517.109	181.64	541.275	42.1566	109.111
KIF20A	1.18	4.62e-14	2.19e-12	231.053	517.012	380.836	203.576	806.79	551.532	998.347	865.097	333.119	805.441	305.945	835.944	125.79	162.206
TNFSF9	0.95	4.87e-14	2.29e-12	1000.59	2157.36	1371.7	1268.39	2884.17	2648	3326.13	2203.68	1449.51	2765.5	1320.05	2766.09	430.534	405.534
TUBA1C	0.6	5.21e-14	2.44e-12	4530.09	10024.5	6570.76	5147.06	9063.92	7619.47	10693.9	9561.13	6568.1	9234.59	5858.91	9312.53	2128.35	1103.84
2200002D01RIK	1.2	5.23e-14	2.44e-12	279.951	511.8	331.068	177.601	748.991	1155.5	829.084	915.229	325.105	912.2	305.51	872.157	121.127	152.272
SDF2L1	1.19	5.37e-14	2.5e-12	582.254	1129.61	752.16	692.844	2407.81	1629.16	2606.4	1255.09	789.218	1974.61	722.502	2018.48	205.77	553.143
FANCI	1.37	5.72e-14	2.65e-12	121.988	364.514	161.762	91.7629	279.668	212.147	396.348	340.68	185.007	307.211	141.875	310.174	106.57	68.6684
ICAM1	0.74	6.05e-14	2.8e-12	27809.1	60771.6	37289.2	32577.6	59588	56502.5	69346	57466.5	39611.9	60725.8	34933.4	58527.2	12668	5100.55
LMNB1	0.8	7.35e-14	3.39e-12	1002.81	1616.75	1311.59	795.738	2270.45	1672.17	2764.31	1764.73	1181.72	2117.91	1157.2	2017.59	311.089	437.185
ADAR	0.66	7.81e-14	3.58e-12	3051.08	4884.27	4131.31	2577.09	5211.67	4351.2	5303.35	6894.02	3660.94	5440.06	3591.2	5257.51	903.389	917.941
PGLYRP2	1.5	9.32e-14	4.27e-12	3.94577	12.7365	15.1418	6.82556	149.701	141.808	131.86	112.392	9.66241	133.94	9.78103	136.834	4.47777	13.9549
TPX2	1.38	1.17e-13	5.32e-12	287.92	305.721	285.618	110.372	728.042	427.551	1036.35	834.152	247.408	756.523	286.769	781.097	79.4991	219.864
IFNGR2	0.59	1.22e-13	5.5e-12	1633.98	2968.28	2022	1549.9	3038.93	2552.44	3311.8	2760.86	2043.54	2916.01	1827.99	2899.9	562.811	286.361
NSMCE1	0.63	1.27e-13	5.72e-12	1168.79	2391.18	1414.84	1142.44	2114.17	1881.33	2583.84	2046.81	1529.31	2156.54	1291.82	2080.49	508.812	260.845
CCND3	0.64	1.32e-13	5.91e-12	7522.74	12836.4	10823.8	6476.4	13934	11410.3	14784.9	11036.2	9414.85	12791.3	9173.28	12672.1	2544.94	1602.2
SNX7	0.66	2.06e-13	9.15e-12	4982.15	11594.1	7107.87	5264.66	10742.9	9813.43	12667.6	9131.34	7237.21	10588.8	6186.26	10278.2	2644.61	1329.53
MAD2L1	0.91	2.36e-13	1.04e-11	423.733	801.308	653.193	288.168	1026.41	824.334	1189.32	891.133	541.601	982.799	538.463	958.771	198.759	139.702
H2-DMA	0.6	2.55e-13	1.12e-11	3132.23	5983.54	4450.14	2761.06	5538.26	4839.88	6019.37	6289.45	4081.74	5671.74	3791.18	5778.82	1264.75	550.506
CARS	0.53	2.72e-13	1.19e-11	1189.81	2158.77	1590.25	1306.91	2026.14	1693.1	1868.12	1920.39	1561.43	1876.94	1448.58	1894.26	374.345	120.439
TSPAN4	1.31	3.21e-13	1.39e-11	574.138	694.967	566.687	385.879	1409.76	965.586	1258.76	2545.98	555.418	1545.02	570.412	1334.26	110.334	599.563
FAM150A	1.13	3.5e-13	1.5e-11	84.472	188.769	108.319	82.505	250.668	218.33	294.48	322.008	116.016	271.372	96.3954	272.574	43.2154	39.8125
PCX	0.61	4.79e-13	2.03e-11	7671.62	14335	9708.92	8912.09	14710	12907.1	15839.3	14618.3	10156.9	14518.7	9310.5	14664.2	2519.1	1047.36
ECT2	1.15	4.94e-13	2.09e-11	274.966	554.871	340.623	181.322	857.123	757.182	1296.02	701.897	337.945	903.057	307.795	807.152	137.442	233.601
UBE2C	1.17	5.16e-13	2.17e-11	159.215	289.536	180.268	117.534	354.761	329.918	624.424	528.758	186.638	459.465	169.741	441.76	63.5528	122.228
INF2	0.8	5.71e-13	2.39e-11	921.66	1357.98	981.375	743.14	1878.64	1410.44	1740.32	1843.85	1001.04	1718.31	951.517	1792.09	223.946	184.889
MANF	0.71	5.74e-13	2.4e-11	3484.6	7480.62	5065.77	3564.34	8514.12	6374.92	9130.29	6094.92	4898.84	7528.56	4315.06	7444.52	1618.21	1315.59
UBE2L6	1.09	6.38e-13	2.66e-11	681.226	1005.82	902.005	563.216	1816.87	1165.79	1495.45	2439.78	788.068	1729.47	791.616	1656.16	174.909	470.286
POLA2	0.76	6.37e-13	2.66e-11	468.36	793.76	583.565	377.763	948.3	679.985	1081.37	909.781	555.862	904.86	525.962	929.04	155.514	144.601
TOPBP1	0.7	7.66e-13	3.17e-11	1409.55	3094.44	2048.86	1184.12	2566.54	2516.69	4101.79	3079.73	1934.24	3066.19	1729.2	2823.13	741.145	637.231
MAT1A	0.75	8.38e-13	3.45e-11	1355.57	2701.7	1857.62	1371.77	2643.49	2313.5	3029.65	3605.31	1821.67	2897.99	1614.7	2836.57	546.672	480.632
DHFR	1.14	8.45e-13	3.47e-11	181.823	427.576	313.324	168.077	609.342	469.569	890.657	536.547	272.7	626.529	247.574	572.945	105.879	160.306
NOXA1	0.92	8.7e-13	3.55e-11	236.859	418.693	312.77	185.218	590.289	600.656	532.387	450.034	288.385	543.342	274.815	561.338	87.8539	59.8234
RAD18	1.26	8.69e-13	3.55e-11	44.7168	122.828	92.7959	64.1722	293.139	146.93	221.543	249.145	81.1283	227.689	78.484	235.344	29.531	53.16
AKR1B8	0.84	1.17e-12	4.74e-11	1242.71	2627.59	1665.88	1255.86	2660.56	2256.76	3045.83	3738.14	1698.01	2925.32	1460.87	2853.19	563.014	545.956
KIF23	1.17	1.18e-12	4.77e-11	244.928	582.27	432.006	231.221	1051.85	505.577	1262.86	918.228	372.606	934.628	338.467	985.037	144.723	276.509
MRPL11	0.64	1.19e-12	4.82e-11	480.97	904.031	579.072	386.279	924.089	756.721	947.179	764.426	587.588	848.104	530.021	844.258	195.001	87.9525
NUP205	0.52	1.35e-12	5.41e-11	1796.49	3707.48	2648.78	1875.09	3350.61	2665.55	3645.57	3129.57	2506.96	3197.82	2261.94	3240.09	768.989	357.7
B4GALNT1	0.52	1.37e-12	5.49e-11	6931.02	11160	8495.82	6727.57	11016.5	9720.48	11640.4	11506.3	8328.59	10970.9	7713.42	11261.4	1772.08	758.354
NCAPG	1.43	1.54e-12	6.15e-11	55.5274	97.8694	133.921	77.3396	230.539	132.413	376.25	266.201	91.1643	251.351	87.6045	248.37	28.8712	87.1773
UBA7	0.88	1.6e-12	6.37e-11	2424.42	3344.35	2625.17	1682.03	4112.54	3465.61	3351.57	5684.63	2518.99	4153.59	2524.79	3789.08	592.019	930.366
SLC7A5	0.93	1.78e-12	7.08e-11	898.011	2108.21	1223.87	1051.62	2191.85	2004.41	2424.56	3039.07	1320.43	2414.97	1137.74	2308.2	469.208	389.85
TRAIP	1.37	1.85e-12	7.34e-11	25.563	45.1238	48.2905	34.2788	131.274	147.302	100.383	143.862	38.314	130.705	39.7013	137.568	9.01075	18.4955
FOXM1	1.11	2.08e-12	8.23e-11	370.615	655.662	557.549	231.214	874.317	617.1	1062.56	1074.61	453.76	907.146	464.082	968.438	164.299	185.338
AGRN	0.69	2.12e-12	8.35e-11	8952.68	13732.5	11639.8	7581.66	16998.3	14639.9	15875.6	18063.9	10476.7	16394.4	10296.3	16437	2379.97	1274.66
CENPM	1.42	2.12e-12	8.35e-11	23.0955	91.7425	49.5318	22.8295	227.145	128.007	274.028	159.783	46.7998	197.241	36.3137	193.464	28.1237	56.9802
PMF1	0.69	3.13e-12	1.23e-10	626.706	953.186	749.168	530.255	1059.26	861.74	1356.06	1027.87	714.829	1076.23	687.937	1043.57	157.977	178.14
TAPBP	0.71	3.22e-12	1.26e-10	11754.5	17039.2	13842	12321.9	25059.8	17872.1	19398.3	25811.6	13739.4	22035.5	13081.9	22229	2052.35	3453.03
PIDD1	1.01	3.29e-12	1.28e-10	206.529	370.237	254.739	231.424	600.175	299.849	573.476	523.683	265.732	499.296	243.082	548.579	62.6977	118.378
RAD51AP1	1.41	3.37e-12	1.31e-10	32.494	55.3772	64.1076	41.2847	205.45	155.812	241.773	174.736	48.3159	194.443	48.331	190.093	12.2373	32.5652
GBP3	1.36	3.58e-12	1.38e-10	206.559	85.4351	307.381	72.8716	2382.54	1208.31	918.233	3630.7	168.062	2034.95	145.997	1795.43	95.8907	1072.1
TRIM30D	1.11	4.31e-12	1.65e-10	231.131	441.299	471.201	198.66	735.641	681.134	614.053	1096.73	335.573	781.89	336.215	708.387	121.682	186.806
MCM10	1.3	4.4e-12	1.68e-10	108.7	243.966	139.326	68.3374	317.768	317.403	506.165	484.522	140.083	406.465	124.013	401.145	65.0473	89.2078
KIF4	1.33	4.84e-12	1.84e-10	73.2736	146.231	180.61	84.8181	457.584	162.824	518.803	452.058	121.233	397.817	115.525	454.821	44.0928	138.179
NCAPG2	1.16	5.03e-12	1.91e-10	263.715	552.026	444.168	218.008	748.517	674.156	1328.51	944.012	369.479	923.8	353.941	846.265	135.121	253.598
CENPJ	0.64	5.36e-12	2.02e-10	392.191	727.109	530.46	295.228	706.064	613.929	742.689	724.024	486.247	696.677	461.325	715.044	162.253	49.4983
NMI	0.67	5.66e-12	2.12e-10	731.281	1034.6	921.979	599.236	1392.93	973.798	1256.66	1399.5	821.774	1255.72	826.63	1324.79	168.114	172.467
APOBEC3	0.74	6.19e-12	2.32e-10	4039.62	8072.33	5431.45	4303.39	8581.51	7477.48	9710.36	10848	5461.7	9154.33	4867.42	9145.94	1595.33	1256.73
RPA2	0.72	7.15e-12	2.66e-10	538.583	864.303	709.452	419.826	913.194	855.856	1162.36	922.248	633.041	963.415	624.017	917.721	168.6	117.649
PCNA	0.7	7.22e-12	2.68e-10	3154.43	6944.86	5021.03	2970.83	6132.9	5164.84	8543.13	5742.41	4522.79	6395.82	4087.73	5937.65	1612.11	1286.69
CTSH	0.6	7.55e-12	2.78e-10	47288.3	98432.7	62083.4	52081.8	84932.9	86221.2	95913.3	97149.2	64971.5	91054.2	57082.6	91067.3	20042.6	5513.36
IFIT2	1.4	8.62e-12	3.16e-10	84.9594	80.4131	101.355	45.4266	550.698	245.644	247.122	588.199	78.0384	407.916	82.6863	398.91	20.3759	162.077
RAN	0.55	8.66e-12	3.17e-10	5416.68	8798.62	7120.35	4811.62	9325.06	7984.05	9897.39	7061.54	6536.82	8567.01	6268.52	8654.55	1556.22	1112.52
KIF18B	1.22	9.12e-12	3.31e-10	117.805	175.066	119.303	63.2222	274.618	185.473	467.353	259.893	118.849	296.834	118.554	267.256	39.5476	104.087
ESPL1	1.09	1.13e-11	4.06e-10	151.848	392.52	215.626	154.076	482.359	373.565	679.801	499.803	228.517	508.882	184.851	491.081	98.0849	109.898
TNFRSF12A	0.72	1.18e-11	4.23e-10	1154.18	2402.24	1487.22	1366.27	2718.32	2161.42	2489.22	2569.56	1602.48	2484.63	1426.74	2529.39	476.883	203.906
GCH1	0.6	1.19e-11	4.25e-10	1071.99	1583.06	1279.58	870.776	1843.56	1497.27	1908.63	1493.49	1201.35	1685.73	1175.79	1670.41	263.552	191.746
ANLN	1.27	1.24e-11	4.43e-10	173.853	470.981	469.457	181.197	919.725	543.638	1206.75	1066.64	323.872	934.189	325.327	993.184	146.371	247.272
CKS2	1.03	1.42e-11	5.05e-10	175.902	288.264	236.838	126.06	462.921	397.45	576.217	370.393	206.766	451.745	206.37	430.185	61.2622	79.3479
TFDP1	0.53	1.45e-11	5.13e-10	1309.24	2171.44	1816.09	1176.51	2289.77	1617.69	2729.05	2085.2	1618.32	2180.43	1562.66	2187.49	398.679	399.589
UNG	1.07	1.51e-11	5.31e-10	142.753	279.572	221.698	132.416	418.206	308.61	626.517	407.139	194.11	440.118	182.226	412.672	60.2255	115.766
PKMYT1	0.58	1.51e-11	5.32e-10	635.661	1274.18	908.981	682.381	1304.46	1002.99	1422	1156.9	875.301	1221.59	795.681	1230.68	252.431	157.326
KIFC1	1.21	1.68e-11	5.89e-10	80.4811	221.09	166.916	89.2329	341.184	181	447.459	397.256	139.43	341.725	128.075	369.22	57.9193	100.12
NSL1	1.36	1.73e-11	6.03e-10	60.6033	90.2867	61.0076	9.91001	208.706	119.426	263.194	163.699	55.4519	188.756	60.8054	186.202	28.9177	53.3233
CHEK1	1.33	1.76e-11	6.13e-10	42.6408	154.297	118.655	23.7616	301.238	219.332	413.474	400.632	84.8385	333.669	80.6478	350.935	53.57	79.0217
GAB2	0.52	2.02e-11	6.97e-10	916.658	1406.01	1140.53	902.24	1582.9	1176.23	1460.12	1672.47	1091.36	1472.93	1028.59	1521.51	204.763	187.152
ANAPC15	0.71	2.02e-11	6.97e-10	343.2	599.539	441.974	280.05	639.915	591.906	906.865	733.439	416.191	718.031	392.587	686.677	120.565	120.318
H2-OA	1.3	2.1e-11	7.22e-10	7.04871	10.0011	6.08206	0	119.001	141.401	155.933	298.461	5.78297	178.699	6.56539	148.667	3.63754	70.385
PIM1	0.85	2.14e-11	7.33e-10	2279.74	3617.56	2479.19	2495.03	5455.76	3881.87	5054.08	5163.99	2717.88	4888.93	2487.11	5109.03	526.313	599.666
ANXA1	0.58	2.16e-11	7.36e-10	8067.74	12860.1	9428.56	8037.49	13101.5	11249.6	13706.2	16707.9	9598.48	13691.3	8748.15	13403.8	1965.14	1962.77
CENPE	1.25	3.13e-11	1.06e-09	94.8199	155.22	117.078	190.499	278.819	242.509	628.671	450.398	139.404	400.099	136.149	364.608	36.5618	153.557
9530077C05RIK	0.84	3.23e-11	1.09e-09	354.001	656.286	492.485	388.765	769.366	666.263	901.126	963.787	472.884	825.136	440.625	835.246	117.505	115.488
GBP7	1.35	3.4e-11	1.14e-09	398.559	251.903	392.743	147.099	2108.06	885.752	869.204	2007.05	297.576	1467.52	322.323	1446.4	104.861	591.148
PSME2B	1.31	3.77e-11	1.26e-09	91.5159	133.461	85.6616	47.599	399.868	211.21	205.123	481.799	89.5593	324.5	88.5888	305.539	30.4427	119.905
CDCA5	1.35	4.43e-11	1.46e-09	32.4678	81.136	83.3789	22.6811	240.002	134.467	388.567	238.493	54.916	250.382	56.8019	239.247	27.571	90.5269
TREX1	0.98	4.71e-11	1.55e-09	218.076	342.569	278.568	179.313	526.752	465.227	432.471	614.857	254.631	509.827	248.322	495.99	61.8774	69.4458
KIF11	1.17	4.98e-11	1.63e-09	156.635	307.502	286.615	145.589	531.924	372.069	849.253	588.442	224.085	585.422	221.625	560.183	73.45	171.754
APOL9A	1.33	4.97e-11	1.63e-09	14.2406	12.3091	47.9714	10.4474	227.097	125.808	125.145	367.99	21.2421	211.51	13.2748	176.452	15.4903	99.4141
EPSTI1	1.24	5.96e-11	1.94e-09	157.054	235.324	225.326	101.247	580.283	447.412	517.088	656.34	179.738	550.281	191.19	548.686	54.4139	77.189
HMMR	0.97	6.4e-11	2.07e-09	181.158	353.949	279.126	115.33	465.88	374.759	631.389	501.272	232.391	493.325	230.142	483.576	91.226	92.1086
COL6A2	0.89	6.58e-11	2.12e-09	4224.98	9004.95	5684.15	4828.98	9091.41	8491.81	11341	15093	5935.77	11004.3	5256.57	10216.2	1846.28	2588.57
HAUS4	0.81	7.34e-11	2.35e-09	235.315	433.469	279.403	206.76	447.407	398.603	646.859	502.768	288.736	498.909	257.359	475.087	87.4769	93.0292
CDKN3	1.3	7.38e-11	2.35e-09	26.1461	46.9424	39.4806	17.8927	112.85	95.1439	171.697	99.7633	32.6155	119.864	32.8134	106.307	11.3027	30.6226
9930111J21RIK2	1.14	8.42e-11	2.67e-09	805.485	851.143	867.293	359.388	2129.5	1503.32	1710.51	3099.57	720.827	2110.72	828.314	1920	209.905	613.858
TIPIN	0.65	8.56e-11	2.71e-09	425.956	981.008	713.084	443.446	949.236	764.131	1051.73	891.333	640.873	914.109	578.265	920.285	226.976	103.907
RHOU	0.58	8.88e-11	2.8e-09	1493.06	2835.06	2336.45	1759.76	3101.72	2784.67	3412.26	2442.1	2106.08	2935.19	2048.1	2943.19	519.666	360.942
NME1	0.69	9.26e-11	2.91e-09	833.166	1624.32	1077.07	815.182	1820.84	1512.1	2230.21	1184.55	1087.43	1686.92	955.118	1666.47	326.773	386.017
ERCC6L	1.17	1.02e-10	3.2e-09	66.3949	154.773	125.151	69.7459	305.147	151.782	394.707	248.592	104.016	275.057	97.4486	276.87	37.4591	88.2023
AAAS	0.69	1.05e-10	3.28e-09	440.461	815.003	610.434	416.501	917.779	722.091	1022.2	792.181	570.6	863.563	525.447	854.98	159.689	115.342
ANO9	0.98	1.07e-10	3.35e-09	270.236	513.79	370.872	199.992	541.494	560.96	653.292	757.486	338.722	628.308	320.554	607.126	117.918	85.7082
RANGAP1	0.53	1.12e-10	3.47e-09	2587.65	4664.85	3960.4	2646.68	5104.7	3934.52	5530.8	3975.98	3464.9	4636.5	3303.54	4540.34	883.808	697.863
ITIH4	0.71	1.18e-10	3.63e-09	24392.1	59611.9	33427.3	27574.2	59577.7	45982.7	60843.3	50254.8	36251.4	54164.6	30500.7	54916.3	13871.1	6247.73
RELB	0.67	1.18e-10	3.63e-09	918.027	1495.7	1183.27	990.751	2039.67	1535.42	1739.34	1537.57	1146.94	1713	1087.01	1638.46	223.467	205.986
SERPINF1	0.56	1.25e-10	3.85e-09	1073.04	2079.14	1572.35	1182.43	2144.71	1680.28	2199.93	2071.26	1476.74	2024.04	1377.39	2107.98	394.214	203.654
CDCA8	1.23	1.29e-10	3.95e-09	122.625	190.242	197.553	111.562	483.46	248.373	624.327	453.361	155.495	452.38	156.433	468.41	38.6872	134.305
AUNIP	1.32	1.48e-10	4.46e-09	14.0787	33.9584	22.2712	7.95229	80.8925	46.0696	135.76	91.8615	19.5651	88.646	18.1749	86.377	9.73974	32.0272
CEACAM1	0.66	1.53e-10	4.58e-09	4322.88	8912.06	5370.57	4084.91	7756.08	6800.87	8140.42	10292.6	5672.6	8247.49	4846.72	7948.25	1931.83	1277.51
POC1A	0.87	1.72e-10	5.13e-09	230.372	447.021	301.63	269.003	768.493	538.617	646.09	468.413	312.007	605.404	285.317	592.354	81.9299	113.446
HBEGF	0.94	1.75e-10	5.21e-09	1277.14	2938.41	1965.94	1490.06	3244.7	3580.41	4642.81	3388	1917.89	3713.98	1728	3484.21	639.797	549.33
GPSM2	0.76	1.89e-10	5.61e-09	265.074	487.091	419.598	237.476	490.165	435.125	629.619	583.414	352.31	534.581	342.336	536.789	104.272	76.291
HN1L	0.61	1.91e-10	5.66e-09	2311.08	5123.99	3880.53	2347.4	5028.07	4371.22	5731.87	3976.95	3415.75	4777.03	3113.97	4699.65	1172.15	667
CDC25B	0.71	1.91e-10	5.66e-09	1541.57	3255.01	2069.1	1277.87	2581.93	2375.41	3126.69	3696.04	2035.89	2945.02	1805.34	2854.31	759.326	513.156
SLC23A3	0.93	1.93e-10	5.68e-09	76.057	167.694	87.9072	86.8981	222.224	186.094	219.452	200.203	104.639	206.993	87.4027	209.828	36.7001	14.7488
PDIA4	0.59	1.94e-10	5.71e-09	6281.56	11409.8	8864.05	6142.51	12409.6	10392.7	14175.1	9143.15	8174.49	11530.1	7572.8	11401.2	2159.58	1920.99
COL18A1	0.89	1.99e-10	5.83e-09	1408.83	3138.62	1882.63	1985.76	4263.24	3228.85	3381.65	4568.09	2103.96	3860.46	1934.19	3822.45	635.745	568.145
CDCA2	1.13	2.07e-10	6.06e-09	144.821	304.492	247.442	87.7036	301.717	307.546	530.227	344.722	196.115	371.053	196.131	326.134	84.8001	93.3678
NRM	1.07	2.1e-10	6.13e-09	322.915	332.426	297.296	159.598	721.544	447.939	768.33	634.358	278.059	643.043	310.105	677.951	69.5896	122.475
CEP55	1.25	2.16e-10	6.28e-09	98.0622	167.088	136.16	56.8226	416.994	240.985	439.719	307.228	114.533	351.231	117.111	362.111	41.3264	81.0023
MCIDAS	1.29	2.17e-10	6.29e-09	62.2087	160.206	80.1895	56.4027	700.58	215.32	416.53	214.959	89.7516	386.847	71.1991	315.925	41.6112	198.92
GM10177	0.58	2.37e-10	6.87e-09	873.356	1877.67	1275.51	968.251	1693.5	1646.94	2078.24	1599.12	1248.7	1754.45	1121.88	1670.22	392.381	189.896
CRELD2	0.66	2.66e-10	7.69e-09	2256.61	4162.9	3221.23	2354.87	5167.15	3927.94	5533.24	3541.1	2998.9	4542.36	2788.05	4547.54	769.757	829.491
AIM1	0.77	2.83e-10	8.16e-09	540.864	653.421	709.742	464.402	1047.38	868.369	945.273	1164.97	592.107	1006.5	597.142	996.328	95.5663	111.368
ZC3H12D	0.93	2.85e-10	8.2e-09	88.527	222.54	143.179	95.165	276.682	246.311	277.598	230.309	137.353	257.725	119.172	261.497	53.5131	20.2251
GM13835	0.64	2.93e-10	8.4e-09	347.387	547.318	311.447	324.486	567.93	439.7	494.647	633.629	382.66	533.977	335.937	531.289	95.9323	73.3455
OIP5	1.26	3e-10	8.57e-09	22.5586	47.9989	42.0128	16.8881	142.106	80.2439	168.598	129.98	32.3646	130.232	32.2857	136.043	12.9731	32.0618
E2F3	0.71	3.01e-10	8.58e-09	193.4	348.665	297.245	189.604	375.848	390.171	422.61	415.556	257.229	401.046	245.323	402.863	68.2076	18.8996
PRIM1	0.93	3.08e-10	8.76e-09	316.909	533.424	373.289	188.808	704.782	473.707	941.628	718.401	353.108	709.63	345.099	711.592	123.719	165.517
BRIP1	1.02	3.14e-10	8.91e-09	88.6858	175.932	328.936	83.1354	225.747	241.62	365.378	349.46	169.172	295.551	132.309	295.54	99.311	62.3762
TGTP2	1.28	3.68e-10	1.04e-08	816.774	333.661	568.675	480.908	4847.79	2434.61	3003.69	7044.54	550.004	4332.66	524.792	3925.74	175.423	1801.97
KIF22	1.07	3.71e-10	1.05e-08	178.23	290.06	210.35	118.043	292.961	244.483	393.469	323.76	199.171	313.668	194.29	308.361	62.0606	54.0495
CDCA7L	1.09	3.87e-10	1.09e-08	193.884	138.694	159.568	98.1648	432.666	291.339	549.938	497.394	147.578	442.834	149.131	465.03	34.6721	96.8274
ADAMTS1	0.56	4.15e-10	1.16e-08	13360.5	26283.1	17465.8	12231.2	24889.7	21970.3	27188.4	20513.3	17335.2	23640.4	15413.2	23430	5521.11	2584.43
OSMR	0.58	4.21e-10	1.17e-08	4160.17	7815.26	5209.48	3752.71	7158.98	5964.32	7744.95	7507.84	5234.41	7094.02	4684.83	7333.41	1581.99	684.724
NDC80	1.26	4.18e-10	1.17e-08	43.2416	89.643	52.641	25.845	172.479	119.61	276.08	204.943	52.8426	193.278	47.9413	188.711	23.3204	56.6828
CYR61	0.96	4.39e-10	1.22e-08	2522.1	5326.48	3775.98	2334.99	5774.34	6626.02	8460.07	6965.65	3489.89	6956.52	3149.04	6795.84	1196.39	970.504
NHP2	0.61	5.11e-10	1.4e-08	695.369	1017.56	852.54	662.86	1304.5	991.815	1322.91	1140.17	807.082	1189.85	773.955	1222.33	141.109	134.66
EZH2	0.61	5.19e-10	1.41e-08	701.652	1022.77	800.623	423.12	883.5	878.353	1123.61	852.209	737.041	934.419	751.137	880.926	215.338	109.874
CKAP2	1.15	5.18e-10	1.41e-08	87.999	199.527	205.736	91.5756	267.711	224.797	412.344	378.051	146.209	320.726	145.551	322.881	56.4789	76.9626
PARP3	0.59	5.31e-10	1.44e-08	1943.96	3743.81	2404.94	1926.13	2982.32	2763.62	3341.56	3882.38	2504.71	3242.47	2174.45	3161.94	740.692	423.164
AVPI1	0.51	5.51e-10	1.5e-08	3764.84	7171.12	5134.07	4570.05	6770.01	6036.4	7472.44	6830.82	5160.02	6777.42	4852.06	6800.42	1258.95	508.694
ALDH18A1	0.78	5.71e-10	1.55e-08	762.421	1070.38	893.066	730.338	1730.53	1469.92	1864.44	1180.4	864.051	1561.32	827.743	1600.22	133.811	261.711
FANCD2	1.09	5.74e-10	1.55e-08	109.932	231.756	154.918	76.795	310.142	216.846	474.993	366.475	143.35	342.114	132.425	338.309	58.0856	93.4939
FKBP5	1	7.67e-10	2.04e-08	359.103	690.626	438.217	470.959	1102.24	855.177	1086.92	1401.74	489.726	1111.52	454.588	1094.58	122.911	194.056
LY6A	1.25	8.64e-10	2.28e-08	3455.42	1619.64	2957.93	1059.78	23189.8	9522.61	9390.27	17809	2273.19	14977.9	2288.78	13665.8	970.314	5840.22
TRAFD1	0.64	8.85e-10	2.33e-08	2535.57	3793.51	2997.12	2050.96	3926.35	3378.06	3510.01	5009.34	2844.29	3955.94	2766.35	3718.18	642.077	640.961
GMPPB	0.6	9.09e-10	2.39e-08	911.034	2063.21	1452.84	1004.56	2182.1	1661.02	2252.43	1586.96	1357.91	1920.63	1228.7	1921.56	455.8	298.825
MUC4	0.78	9.68e-10	2.53e-08	8590.02	18168.3	11528.1	8185.36	17616.4	14836.7	20846.1	23029.1	11618	19082.1	10059.1	19231.3	3995.8	3116.98
MSN	0.51	9.78e-10	2.55e-08	13737	20915.5	16553.5	10563.8	23827	17152.4	19936.6	20062.8	15442.4	20244.7	15145.2	19999.7	3804.54	2372.92
PARP12	0.67	1.13e-09	2.92e-08	2624.49	4413.8	3440.41	2135.6	4566.71	3776.78	4079.77	6249.65	3153.57	4668.22	3032.45	4323.24	864.095	955.532
CYBRD1	0.6	1.17e-09	3.01e-08	1305.17	2851.95	1859.12	1278.37	2238.71	2284.03	3125.72	2539.16	1823.65	2546.9	1582.15	2411.59	637.34	353.261
IFITM3	1.24	1.28e-09	3.26e-08	1934.96	1188.58	2058.72	1028.27	10346.2	4898.94	5156.03	8806.19	1552.63	7301.84	1561.77	6981.11	449.942	2340.39
IFIT3	1.21	1.29e-09	3.28e-08	332.474	177.424	314.875	136.602	1728.99	1319.15	1029.86	4205.45	240.344	2070.86	246.15	1524.07	84.7999	1257.19
SLC1A1	0.64	1.41e-09	3.56e-08	446.865	694.662	642.381	370.962	1003.04	706.037	740.723	923.111	538.718	843.227	544.623	831.917	133.832	123.742
APOL9B	1.23	1.52e-09	3.82e-08	65.3674	12.3062	56.4194	24.4641	404.143	200.044	176.567	372.024	39.6393	288.195	40.4418	286.034	21.914	100.875
SUV39H1	0.57	1.55e-09	3.9e-08	699.652	1148.84	943.288	554.817	1330.3	969.421	1180.83	1161.65	836.648	1160.55	821.47	1171.24	227.503	128.216
COQ7	0.59	1.59e-09	3.96e-08	758.001	1402.43	1144.25	729.743	1338.29	1172.19	1570.8	1604.05	1008.6	1421.33	951.125	1454.54	280.206	176.558
SAPCD2	1.17	1.7e-09	4.22e-08	47.7299	59.3071	58.622	37.8487	188.199	81.1482	116.957	116.652	50.8769	125.739	53.1759	116.804	8.81323	38.8886
CXCL17	0.8	1.86e-09	4.59e-08	2119.84	3178.1	2654.34	2144.13	5054.31	3188.79	4208.57	5354.65	2524.1	4451.58	2399.24	4631.44	433.729	841.501
IFIT1	1.23	2.21e-09	5.42e-08	275.281	107.684	338.129	122.334	1101.57	797.445	592.61	1504.89	210.857	999.13	198.808	949.509	98.526	343.593
DSN1	1.1	2.25e-09	5.5e-08	78.3109	157.214	105.825	71.6615	162.794	149.585	259.618	272.359	103.253	211.089	92.0678	211.206	33.6845	55.2817
GINS1	1.15	2.26e-09	5.52e-08	48.9871	94.9946	52.3809	56.1455	206.221	113.707	193.876	152.894	63.127	166.675	54.2632	173.385	18.5722	36.3981
SMC4	0.56	2.27e-09	5.53e-08	1431.09	2450.02	2203.04	1224.79	2401.27	2197.25	3093.7	2515.05	1827.24	2551.82	1817.07	2458.16	512.093	332.932
TUBA8	1.08	2.62e-09	6.29e-08	182.017	264.676	200.44	165.01	462.468	301.456	539.048	800.154	203.036	525.781	191.229	500.758	37.7292	180.13
APITD1	1.22	2.68e-09	6.42e-08	34.1893	49.186	17.1831	7.50052	100.087	105.88	215.488	102.462	27.0147	130.979	25.6862	104.171	15.9727	48.8346
ADAMTS9	0.59	2.72e-09	6.52e-08	1605.18	2736.34	2114.2	1227.37	2749.19	2425.53	3481.07	2317.79	1920.77	2743.39	1859.69	2587.36	566.341	454.528
BARD1	1.2	3.02e-09	7.21e-08	36.4297	65.2111	74.2747	35.8323	189.922	87.6107	288.594	189.671	52.937	188.949	50.8204	189.796	17.11	71.0634
CYGB	0.7	3.06e-09	7.31e-08	368.686	727.912	524.548	381.138	799.052	562.071	856.59	928.89	500.571	786.651	452.843	827.821	144.842	137.58
PASK	0.88	3.07e-09	7.32e-08	297.455	387.764	264.173	196.949	431.722	310.579	593.138	567.84	286.585	475.82	280.814	499.781	68.7244	113.447
MX2	1.12	3.1e-09	7.36e-08	99.4861	82.0632	134.933	45.1362	222.022	200.545	128.84	253.083	90.4046	201.122	90.7747	211.283	32.3421	45.7214
BC030867	1.21	3.26e-09	7.75e-08	28.1937	24.627	53.4598	7.84521	129.771	51.3439	265.019	134.578	28.5314	145.178	26.4103	132.174	16.3149	76.6753
CLIP4	0.57	3.48e-09	8.23e-08	6307.25	12235	8146.2	5816.11	10058.7	9551.44	12078.7	12983.1	8126.15	11168	7226.72	11068.7	2526.26	1411.36
EIF4EBP1	0.71	3.51e-09	8.28e-08	608.335	797.024	653.11	556.548	1086.15	847.546	1117.8	1012.3	653.754	1015.95	630.722	1049.23	89.4966	104.493
SPC25	1.13	3.55e-09	8.36e-08	55.4508	93.4697	119.694	52.0528	244.096	131.492	259.499	176.107	80.1667	202.799	74.4602	210.102	28.0206	51.7628
POLE2	1.02	4.09e-09	9.55e-08	80.4594	193.858	123.061	92.4717	245.816	179.031	352.296	215.504	122.463	248.162	107.766	230.66	44.0493	64.6047
RPS6KA4	0.51	4.12e-09	9.59e-08	2355.16	3636.55	3022.81	2234.59	3733.06	3123.73	3936.07	4123.88	2812.28	3729.18	2688.98	3834.56	562.678	375.892
GM20390	0.77	4.19e-09	9.75e-08	1040.47	2134.3	1588.32	1156.7	2724.39	1955	2961.8	2272.21	1479.95	2478.35	1372.51	2498.3	429.406	390.722
KRT8	0.51	4.43e-09	1.03e-07	19971.6	31489.3	26606	21933.4	35878.4	29528.7	36339.8	32874.5	25000.1	33655.3	24269.7	34376.4	4454.75	2728.9
GSTCD	0.59	4.79e-09	1.11e-07	307.263	674.276	435.373	357.013	651.196	586.203	722.411	567.225	443.481	631.759	396.193	618.7	140.858	60.9007
PHF19	0.84	4.85e-09	1.12e-07	230.012	512.111	326.483	206.327	476.226	459.126	798.468	632.529	318.733	591.587	278.247	554.377	120.376	137.232
FSTL3	0.56	5.1e-09	1.17e-07	352.852	605.045	504.924	287.334	541.011	576.634	579.569	676.873	437.539	593.522	428.888	578.102	124.832	50.4598
GFER	0.54	5.59e-09	1.27e-07	814.841	1547.13	1180.27	932.702	1593.66	1298.01	1828.48	1331.11	1118.74	1512.81	1056.49	1462.38	280.3	215.257
HAT1	0.59	5.77e-09	1.3e-07	1018.59	1907.6	1517.44	821.415	1809.62	1647.63	2186.05	1686.37	1316.26	1832.42	1268.02	1748	425.335	212.752
ORM2	1.13	5.84e-09	1.31e-07	9.67811	9.61319	6.46584	9.37234	97.5364	79.1397	43.2251	186.727	8.78237	101.657	9.49276	88.338	1.34229	52.8564
AADAC	1.11	6.18e-09	1.39e-07	62.3901	107.765	87.9287	24.7344	130.115	139.399	210.926	141.942	70.7045	155.595	75.1594	140.67	31.0343	32.247
NMRAL1	0.77	6.4e-09	1.43e-07	171.998	303.644	229.309	111.465	359.823	287.928	418.885	351.333	204.104	354.492	200.653	355.578	70.9865	46.4103
IRF1	0.56	7.05e-09	1.56e-07	5279.48	10637.3	7258.41	5700.96	9662.48	8507.81	9443.76	11063.6	7219.05	9669.42	6479.68	9553.12	2106.7	914.343
PARPBP	1.12	7.06e-09	1.56e-07	43.6487	79.95	92.1256	19.0545	94.2446	148.485	151.596	107.183	58.6947	125.377	61.7993	127.834	29.0135	25.1082
BAK1	0.65	7.35e-09	1.62e-07	1034.85	1402.4	1237.72	864.556	1968.23	1493.43	2095.35	1880.53	1134.88	1859.38	1136.29	1924.38	203.238	224.664
EFR3B	0.73	7.49e-09	1.65e-07	441.211	983.909	730.425	486.075	1053.2	780.577	883.343	1162.48	660.405	969.9	608.25	968.272	216.792	147.784
POLD2	0.63	7.67e-09	1.69e-07	878.606	1880.39	1414.96	979.765	2266.69	1434.99	2265.88	1321.55	1288.43	1822.28	1197.36	1850.43	396.755	445.815
ZRANB3	0.91	7.72e-09	1.7e-07	121.684	331.175	233.679	162.157	340.702	180.634	401.753	487.394	212.174	352.621	197.918	371.228	79.5516	112.137
OASL1	1.14	7.83e-09	1.72e-07	71.3508	96.1919	110.913	76.6319	445.009	223.524	211.95	397.228	88.7719	319.428	86.4119	310.376	15.7811	103.166
PARP10	0.64	8.23e-09	1.8e-07	1664.25	3167.32	2181.35	1883.61	3225.65	2640.15	2860.43	3754.75	2224.13	3120.25	2032.48	3043.04	574.64	421.811
S100A14	0.61	8.29e-09	1.81e-07	478.163	881.751	659.607	446.191	960.082	804.493	1103.69	817.23	616.428	921.373	568.885	888.656	173.464	121.699
EXO1	1.07	8.3e-09	1.81e-07	165.143	88.5627	74.1856	18.5057	445.704	231.001	572.299	296.631	86.5993	386.409	81.3741	371.168	52.3542	132.554
SECTM1B	1.18	9.46e-09	2.04e-07	15.1577	36.898	73.4484	23.2286	162.993	61.9654	100.608	205.415	37.1832	132.745	30.0633	131.8	22.3333	55.3137
LRP8	1.13	9.67e-09	2.08e-07	51.8468	69.1413	74.126	70.9211	116.48	126.872	142.446	218.27	66.5088	151.017	70.0312	134.659	8.65152	39.9131
FKBP10	0.8	9.97e-09	2.14e-07	333.509	489.393	395.016	272.069	633.41	414.98	703.545	708.458	372.497	615.098	364.263	668.477	80.2773	119.291
NDC1	0.68	1.01e-08	2.17e-07	602.428	907.287	479.412	333.62	896.364	1005.56	1339.51	742.222	580.687	995.914	540.92	950.963	211.21	219.329
SYT12	0.97	1.01e-08	2.17e-07	116.296	466.544	227.834	274.707	412.416	318.834	641.546	811.911	271.345	546.177	251.27	526.981	126.538	193.188
MTBP	0.72	1.34e-08	2.84e-07	202.392	459.394	208.165	268.782	542	375.666	561.244	617.057	284.683	523.992	238.474	551.622	104.168	89.9634
ATAD5	0.97	1.35e-08	2.85e-07	172.012	329.478	295.321	109.305	346.233	336.504	541.489	576.496	226.529	450.18	233.667	443.861	89.5049	109.567
RNF213	0.9	1.5e-08	3.16e-07	5948.31	12380.3	8081.77	5394.11	15245.1	11858.2	13097.5	22640.2	7951.13	15710.2	7015.04	14171.3	2747.02	4180.5
ENO1	0.59	1.52e-08	3.19e-07	4261.9	6242.55	5590.9	3774	7920.41	6109.38	8319.38	7099.64	4967.34	7362.2	4926.4	7510.03	992.055	846.504
CDC20B	1.16	1.54e-08	3.22e-07	15.0756	113.421	66.7966	28.7427	254.764	90.7944	253.93	73.9027	56.0089	168.348	47.7696	172.362	38.182	86.2071
NUP93	0.51	1.58e-08	3.31e-07	842.442	1611.18	1270.05	873.516	1621.83	1289.78	1824.35	1369.39	1149.3	1526.34	1071.79	1495.61	315.489	211.261
MAP6	0.89	1.67e-08	3.48e-07	234.009	250.809	185.423	149.31	436.081	356.398	378.101	392.848	204.888	390.857	209.716	385.475	40.0769	29.1517
FAM111A	0.55	1.72e-08	3.57e-07	1798.94	3438.8	2680.93	1596.47	3088.79	3226.25	3840.23	2630.27	2378.79	3196.39	2239.94	3157.52	735.386	432.286
FETUB	0.93	1.72e-08	3.57e-07	185.09	211.959	225.301	146.381	457.045	287.616	544.071	389.683	192.183	419.604	198.525	423.364	30.1495	93.8215
THYN1	0.55	1.78e-08	3.69e-07	742.564	1120.66	833.294	622.765	830.383	772.105	967.334	820.551	829.821	847.593	787.929	825.467	183.771	72.5667
GSG2	1.09	1.9e-08	3.92e-07	47.2641	77.9046	103.257	41.7495	199.735	113.171	261.539	151.127	67.5439	181.393	62.5843	175.431	24.7963	55.5205
JAK3	0.64	1.93e-08	3.96e-07	2086.7	3233.19	2480.61	1822.26	4595.22	2829.5	3995.95	3020.18	2405.69	3610.21	2283.66	3508.06	532.099	720.536
POLQ	1.13	1.93e-08	3.96e-07	53.6425	65.0314	55.9	30.571	93.4135	108.064	187.505	200.033	51.2862	147.254	54.7713	147.785	12.6973	47.0116
PIWIL4	0.72	2.05e-08	4.19e-07	1007.25	2286.21	1400.38	1027.22	1938.5	1715.72	2290.25	2955.25	1430.27	2224.93	1213.8	2114.38	518.393	468.768
CTGF	1.01	2.05e-08	4.19e-07	521.041	415.938	584.315	374.22	1161.11	933.946	1092.93	1514.5	473.878	1175.62	468.489	1127.02	83.2307	212.304
RIN1	0.72	2.07e-08	4.22e-07	324.699	647.706	440.708	350.781	767.28	542.238	755.616	730.861	440.974	698.999	395.745	743.238	126.879	91.4563
DBF4	0.55	2.42e-08	4.9e-07	369.198	843.865	602.195	375.178	829.345	648.3	857.134	705.784	547.609	760.141	488.686	767.564	195.135	86.1104
CYBA	0.53	2.59e-08	5.22e-07	2354.37	3925.93	3150.11	2559.59	4100.81	3899.75	4568.66	3778.7	2997.5	4086.98	2854.85	4000.28	610.461	300.957
ADORA1	0.59	2.78e-08	5.58e-07	557.849	1079.32	787.855	520.988	931.944	923.758	1256.16	1082.66	736.502	1048.63	672.852	1007.3	222.78	135.493
PRIM2	0.59	3.18e-08	6.32e-07	296.212	646.701	490.6	308.733	658.452	558.157	784.496	613.582	435.562	653.672	399.667	636.017	144.146	83.4686
LACC1	0.7	3.23e-08	6.4e-07	304.992	733.031	446.983	272.281	662.852	549.386	740.691	687.833	439.321	660.19	375.987	675.342	181.845	69.8733
CENPK	1.1	3.25e-08	6.42e-07	33.3004	54.0655	34.8372	24.6641	102.54	82.5201	124.642	93.3971	36.7168	100.775	34.0688	97.9683	10.7407	15.4953
TRIM34A	0.58	3.32e-08	6.55e-07	654.732	1312.71	839.441	562.106	1170.06	1053.35	1059.96	1394.71	842.248	1169.52	747.086	1115.01	289.39	138.028
IFIH1	0.57	3.33e-08	6.56e-07	1893.22	2825.84	1983.24	1379.3	3192.39	2602.1	2709.02	3937.2	2020.4	3110.18	1938.23	2950.7	518.966	526.733
ESCO2	1.13	3.42e-08	6.73e-07	55.8849	83.1546	100.196	28.4647	137.053	106.837	236.069	180.631	66.925	165.148	69.5198	158.842	27.2554	48.6287
KIF20B	1.02	3.8e-08	7.43e-07	112.629	214.737	172.096	76.5408	324.57	244.37	468.175	333.86	144.001	342.744	142.362	329.215	53.2165	80.3422
MAPK11	1.01	3.8e-08	7.44e-07	180.164	194.112	190.664	111.537	595.845	315.811	480.155	322.323	169.119	428.533	185.414	401.239	33.6396	116.881
GM6548	0.68	3.9e-08	7.6e-07	496.599	803.628	627.778	499.109	933.841	791.953	811.879	1158.23	606.779	923.976	563.444	872.86	125.422	145.746
C330027C09RIK	1.01	4.22e-08	8.18e-07	153.044	240.772	308.78	128.418	454.41	240.795	429.907	379.767	207.753	376.22	196.908	404.837	71.7352	82.6867
BRCA2	0.87	4.23e-08	8.2e-07	334.3	554.629	467.333	337.008	381.966	420.812	465.296	740.662	423.318	502.184	402.171	443.054	92.9431	140.807
TLR3	0.56	4.46e-08	8.63e-07	733.772	1198.26	907.958	548.067	1071.76	1141.03	1140.77	1347.95	847.013	1175.38	820.865	1140.9	239.415	103.557
TGM2	0.86	4.65e-08	8.96e-07	5866.33	5340.68	5866.99	3935.01	15084.4	7750.98	9613	9144.5	5252.25	10398.2	5603.5	9378.75	790.246	2790.89
GM12250	0.89	5.14e-08	9.88e-07	28.1573	1.99756	13.1603	1.98807	497.341	228.345	190.663	902.807	11.3258	454.789	7.57891	362.843	10.734	284.416
CSF2	0.63	5.21e-08	9.99e-07	422.36	1039.73	569.891	427.436	873.841	898.359	986.26	764.522	614.853	880.745	498.663	886.1	252.348	79.0555
RCAN1	0.67	5.55e-08	1.06e-06	1273.35	2471.51	1687.68	1366.32	2425.05	1972.88	2660.25	3395.59	1699.71	2613.45	1527	2542.65	471.367	514.723
GNB4	0.84	5.69e-08	1.08e-06	232.132	323.383	317.384	131.465	653.673	431.185	411.503	778.499	251.091	568.715	274.758	542.429	77.9271	153.994
MISP	0.75	6.05e-08	1.15e-06	652.689	960.437	979.129	711.015	1282.89	1092.81	1172.38	1779.23	825.817	1331.83	835.726	1227.63	145.585	266.982
NUSAP1	1.01	6.77e-08	1.27e-06	120.31	324.017	188.979	88.7884	522.889	362.063	741.018	546.719	180.524	543.172	154.645	534.804	90.4196	134.506
OAS1B	0.91	7.16e-08	1.33e-06	187.979	289.842	247.725	146.675	441.512	420.001	387.224	680.427	218.055	482.291	217.852	430.757	54.8481	116.016
AW011738	0.98	8.53e-08	1.57e-06	61.4016	58.2026	77.2464	39.7618	173.77	160.531	118.98	174.889	59.1531	157.043	59.8021	167.15	13.3168	22.6892
NME2	0.52	9.34e-08	1.71e-06	3941.05	7049.33	4860.71	4316.19	7217.65	5947.95	8049.91	5606.01	5041.82	6705.38	4588.45	6582.8	1204.27	981.392
LEMD1	1.05	1.01e-07	1.85e-06	40.266	32.5401	21.7552	42.8931	97.0229	94.6116	142.98	245.695	34.3636	145.077	36.4031	120.002	8.21414	61.2052
SP100	1.03	1.02e-07	1.87e-06	845.599	499.938	809.906	353.454	1997.1	1417.85	1354.79	2755.27	627.224	1881.26	654.922	1707.48	207.492	563.3
MCM8	0.77	1.05e-07	1.92e-06	127.105	312.588	204.309	148.172	311.759	273.029	389.284	338.367	198.043	328.11	176.24	325.063	71.9011	42.2752
TMEM213	0.88	1.18e-07	2.14e-06	111.624	276.664	183.978	166.775	326.498	302.272	471.986	368.232	184.76	367.247	175.377	347.365	59.4126	64.9106
RNASEH2B	0.65	1.24e-07	2.25e-06	263.231	435.712	309.102	210.998	451.21	393.638	515.906	467.889	304.761	457.161	286.167	459.549	83.1915	43.6938
RNASET2A	0.65	1.49e-07	2.67e-06	2375.43	4784.64	2266.23	2357.96	4973.51	3656.18	4710.15	4825.15	2946.07	4541.25	2366.7	4767.65	1062.31	519.451
OGFRL1	0.51	1.69e-07	3e-06	899.357	1630.61	1184.3	883.809	1386.46	1364.36	1551.93	1859.05	1149.52	1540.45	1041.83	1469.19	302.424	197.714
DCK	0.64	1.71e-07	3.02e-06	340.744	772.078	588.879	314.242	691.731	612.278	968.924	703.733	503.986	744.167	464.811	697.732	188.236	134.438
EIF2AK2	0.65	1.72e-07	3.04e-06	2021.28	3476.99	2812.54	1639.4	3075.51	3203.16	3537.74	5077.45	2487.55	3723.46	2416.91	3370.45	710.875	799.739
CENPH	1.07	1.84e-07	3.25e-06	20.2046	70.0887	37.5945	23.8316	79.726	54.9835	146.036	112.316	37.9298	98.2653	30.713	96.0208	19.6675	34.2654
2700099C18RIK	1.04	1.94e-07	3.41e-06	24.5205	64.3754	33.9175	19.27	68.0844	103.364	108.019	131.276	35.5209	102.686	29.219	105.692	17.4661	22.603
CENPT	0.73	1.98e-07	3.46e-06	327.329	473.733	409.028	205.72	756.309	551.078	687.693	561.71	353.952	639.198	368.178	624.701	100.078	86.366
DDIAS	0.94	2.03e-07	3.54e-06	54.3321	102.027	72.708	41.25	139.73	146.256	242.442	199.796	67.5792	182.056	63.5201	173.026	22.8125	41.9355
HYOU1	0.55	2.08e-07	3.63e-06	8651.21	18115.2	13389.8	9782.64	19807.9	14516.9	20955.8	13018.8	12484.7	17074.8	11586.2	17162.4	3691.82	3373.63
DSCC1	1.03	2.09e-07	3.64e-06	43.9472	62.7753	51.191	9.32151	125.88	100.946	209.897	115.717	41.8087	138.11	47.5691	120.799	19.9224	42.384
TTK	1.07	2.16e-07	3.73e-06	23.6266	58.858	45.3287	13.3454	199.587	57.1905	196.565	107.417	35.2897	140.19	34.4776	151.991	17.8454	60.558
DUT	0.54	2.2e-07	3.81e-06	582.107	1209.35	835.529	511.224	1126.08	864.412	1305.88	926.935	784.553	1055.83	708.818	1026.51	273.288	173.719
PRR5L	0.84	2.23e-07	3.84e-06	188.747	274.005	281.773	88.4325	284.741	416.503	413.198	375.101	208.239	372.386	231.376	394.15	78.2078	53.153
ARHGAP19	0.8	2.29e-07	3.93e-06	146.114	168.248	178.68	201.661	262.54	153.236	270.27	265.093	173.676	237.785	173.464	263.817	19.9836	48.8935
LSM4	0.51	2.37e-07	4.05e-06	617.365	1093.62	734.848	611.211	1060.16	923.961	1272.48	934.354	764.261	1047.74	676.106	997.257	196.434	140.39
CXCL3	1.05	2.4e-07	4.09e-06	86.7813	177.401	136.016	105.177	450.353	370.884	605.211	136.877	126.344	390.831	120.596	410.618	34.3279	169.109
KIF14	1	2.52e-07	4.28e-06	100.46	171.354	112.772	35.0385	178.283	160.749	338.568	303.491	104.906	245.272	106.616	240.887	48.4212	77.0151
IGFBP2	0.81	2.58e-07	4.37e-06	723.35	665.642	678.184	549.719	1436.71	1142.57	1481.22	980.441	654.224	1260.23	671.913	1289.64	64.0392	207.429
PCOLCE	0.75	2.62e-07	4.43e-06	1011.59	1303.68	1084.61	603.546	1825.1	1422.51	2067.02	1408.85	1000.86	1680.87	1048.1	1623.81	253.322	278.685
IL33	0.51	2.72e-07	4.56e-06	22493	54178	32683	23517.5	43870.4	37449.2	54198.2	40774.8	33217.8	44073.2	28100.2	42322.6	12735.1	6271.22
GDNF	0.66	3.02e-07	5.03e-06	1638.15	3631.56	2604.72	1790.26	3253.69	3727.64	4036.88	3501.59	2416.17	3629.95	2197.49	3614.62	792.118	288.608
SGOL1	1.03	3.12e-07	5.17e-06	28.1437	49.9752	58.3799	63.4502	119.42	95.4902	193.752	108.062	49.9872	129.181	54.1776	113.741	13.4984	38.2289
MX1	1.02	3.18e-07	5.27e-06	66.1282	94.2638	129.2	57.2242	238.457	218.103	251.319	236.763	86.7042	236.161	80.196	237.61	28.0869	11.8478
PRR11	0.98	3.23e-07	5.34e-06	65.4243	139.874	130.106	46.3441	214.578	139.045	323.882	247.698	95.4371	231.301	97.765	231.138	40.2724	66.3908
E2F7	0.86	3.32e-07	5.48e-06	103.761	269.385	190.969	126.059	414.76	179.195	320.827	309.856	172.543	306.159	158.514	315.342	64.439	83.8792
PADI4	0.83	3.65e-07	5.99e-06	103.238	195.449	130.594	92.7006	222.671	208.406	271.884	286	130.496	247.24	116.916	247.277	39.9701	32.4863
IFI35	0.63	3.76e-07	6.16e-06	1423.55	1726.76	1762.22	1106.17	2379.22	1774.44	2096.54	2659.2	1504.67	2227.35	1575.15	2237.88	265.063	328.554
UNC5B	0.92	3.89e-07	6.35e-06	412.047	561.674	503.103	299.061	1661.91	732.309	934.047	626.079	443.971	988.587	457.575	833.178	99.2074	404.177
ARID5A	0.76	3.96e-07	6.45e-06	603.552	1340.48	946.37	1115.38	2210.8	1385.52	1664.51	2151.21	1001.45	1853.01	1030.87	1907.86	268.922	343.154
WDR76	0.67	4.02e-07	6.54e-06	494.15	962.505	687.445	352.864	808.038	744.978	1234.79	878.001	624.241	916.453	590.797	843.02	228.575	189.722
NEURL3	1.02	4.05e-07	6.58e-06	246.696	223.899	257.206	147.518	1274.67	511.59	678.404	732.822	218.83	799.371	235.297	705.613	42.8964	286.263
MYC	0.61	4.1e-07	6.65e-06	505.667	884.357	577.329	540.734	792.836	900.531	961.762	819.3	627.022	868.607	559.031	859.915	150.718	66.8384
SYCE2	0.7	4.19e-07	6.78e-06	134.432	300.951	202.202	116.872	291.611	285.052	369.8	323.381	188.614	317.461	168.317	307.496	72.2616	33.5148
1700112E06RIK	0.52	4.23e-07	6.83e-06	385.943	623.649	517.92	320.764	582.727	518.405	643.688	525.883	462.069	567.676	451.932	554.305	117.25	50.4447
SPRR2A2	1.04	4.23e-07	6.83e-06	32.7935	80.8608	66.3946	34.052	661.757	147.629	534.288	100.027	53.5252	360.925	50.2233	340.958	20.7477	241.929
FGL1	0.98	4.32e-07	6.94e-06	31.027	111.304	53.2008	32.3711	187.377	105.917	200.076	232.545	56.9758	181.479	42.7859	193.726	32.5751	46.6315
TMEM106A	0.58	4.4e-07	7.06e-06	502.233	710.618	697.972	609.033	1053.22	727.751	913.772	863.421	629.964	889.541	653.502	888.597	83.4917	116.443
CHCHD1	0.59	4.41e-07	7.07e-06	553.09	1266.45	763.294	572.566	1008.66	1110.68	1362.6	947.257	788.85	1107.3	667.93	1059.67	287.714	158.533
AKR1C13	0.58	4.61e-07	7.35e-06	215.288	419.084	304.817	210.71	392.603	332.75	407.268	474.524	287.475	401.786	260.052	399.936	84.7426	50.4261
PHLDA1	0.57	4.8e-07	7.63e-06	7259.55	14382	11244.1	7769.71	12362.3	12464	16403.4	13103.4	10163.8	13583.3	9506.89	12783.7	2877.77	1652.82
CRLF2	0.89	4.85e-07	7.69e-06	261.034	262.475	253.421	162.099	713.176	410.105	525.344	396.169	234.757	511.198	257.227	467.725	42.0902	126.932
CDKN2C	0.71	5.09e-07	8.01e-06	330.302	426.136	471.219	265.086	494.484	413.255	673.387	433.265	373.186	503.597	378.219	463.874	80.5279	102.494
PSAPL1	1.01	5.2e-07	8.16e-06	28.1573	24.9695	28.3451	30.8152	110.852	54.0818	77.8626	108.654	28.0718	87.8626	28.2512	93.2581	2.0756	23.4624
GM10359	0.68	5.28e-07	8.28e-06	1280.74	1046.08	1496.32	1408.51	2085	1975.08	2028.26	1739	1307.91	1956.84	1344.63	2001.67	169.494	131.636
GM12671	0.68	5.28e-07	8.28e-06	1280.74	1046.08	1496.32	1408.51	2085	1975.08	2028.26	1739	1307.91	1956.84	1344.63	2001.67	169.494	131.636
RBL1	0.55	5.94e-07	9.19e-06	951.327	2034.05	1359.38	706.625	1425.93	1328.88	2068.77	1679.8	1262.84	1625.84	1155.35	1552.86	502.617	286.03
GALNS	0.56	5.94e-07	9.19e-06	399.324	917.61	551.196	420.885	764.321	609.095	869.554	823.823	572.254	766.698	486.041	794.072	207.685	98.3448
TNFRSF1B	0.7	6.08e-07	9.33e-06	1008.5	1124.44	979.462	753.793	1504.25	1386.78	1750.42	1388.53	966.549	1507.5	993.979	1446.39	134.278	148.109
EXOC3L4	1.02	6.4e-07	9.81e-06	37.3821	17.873	22.6105	8.79367	116.347	81.3623	58.5432	74.7794	21.6648	82.758	20.2417	78.0708	10.3437	21.0961
BC055324	0.87	6.55e-07	1e-05	56.3113	138.52	115.491	81.0504	216.78	194.258	217.247	144.53	97.8433	193.204	98.2707	205.519	31.5158	29.5979
SH3TC1	0.64	6.61e-07	1.01e-05	1375.08	1903.72	1396.24	1074.8	2703.15	1693.95	2099.84	2196.86	1437.46	2173.45	1385.66	2148.35	297.705	359.33
NEXN	0.73	6.79e-07	1.03e-05	157.215	256.248	146.561	98.7626	267.284	187.486	292.525	294.544	164.697	260.46	151.888	279.904	57.2579	43.4789
PRC1	0.68	7.6e-07	1.14e-05	899.103	1780.99	1435.2	743.553	1341.47	989.373	2052.26	1759.41	1214.71	1535.63	1167.15	1550.44	415.598	404.066
ACY1	0.58	7.68e-07	1.15e-05	225.316	429.803	280.993	207.603	395.915	384.448	470.732	471.902	285.929	430.749	253.155	433.323	87.3684	40.7721
TROAP	1.01	8.66e-07	1.28e-05	21.118	62.923	83.0109	33.7972	171.773	73.1106	181.679	157.053	50.2123	145.904	48.3601	164.413	24.2551	42.9309
POLA1	0.78	9.73e-07	1.42e-05	350.828	737.342	607.86	273.703	842.007	586.084	1190.36	687.513	492.433	826.491	479.344	764.76	187.882	228.993
PAK6	0.83	1.1e-06	1.6e-05	460.179	626.504	669.927	459.132	826.364	614.239	934.739	1787.22	553.936	1040.64	543.342	880.551	95.5226	446.185
MRPS28	0.53	1.18e-06	1.7e-05	654.657	1204.52	912.106	739.562	1259.33	1073.62	1453.44	1048.01	877.712	1208.6	825.834	1166.48	210.254	163.192
GM8203	0.81	1.19e-06	1.71e-05	272.571	768.484	213.55	415.13	783.701	502.224	833.87	549.193	417.434	667.247	343.85	666.447	215.52	143.609
SRM	0.63	1.27e-06	1.82e-05	576.677	1111.37	780.859	581.217	1247.6	976.683	1408.03	789.753	762.53	1105.51	681.038	1112.14	217.622	238.748
CD274	0.99	1.41e-06	2e-05	200.842	229.863	301.09	125.557	1422.77	437.201	496.312	1258.98	214.338	903.816	215.352	877.645	62.9112	441.375
ZGRF1	0.91	1.5e-06	2.11e-05	146.686	412.981	141.621	66.4382	260.522	234.608	404.859	512.167	191.932	353.039	144.154	332.69	131.52	112.464
KCNQ4	0.8	1.62e-06	2.27e-05	124.219	160.287	138.393	95.5187	246.341	237.121	346.313	178.272	129.604	252.012	131.306	241.731	23.5026	60.3824
BATF2	0.91	1.66e-06	2.32e-05	26.2479	7.28624	27.31	10.2755	219.536	34.7045	61.6792	216.38	17.7799	133.075	18.2617	139.03	9.06866	85.4244
TUBB6	0.82	1.67e-06	2.34e-05	153.898	285.719	205.502	167.998	516.315	256.396	462.184	308.18	203.279	385.769	186.75	385.182	51.1969	106.816
GIF	0.94	1.69e-06	2.35e-05	26.1461	94.8839	73.8996	46.7197	141.812	135.204	168.702	107.666	60.4123	138.346	60.3096	138.508	26.1336	21.7064
TIFA	0.53	1.76e-06	2.44e-05	295.991	572.003	445.212	284.676	454.578	450.63	451.893	584.052	399.471	485.288	370.602	453.235	118.053	57.0391
SOCS1	0.68	1.77e-06	2.45e-05	158.888	344.578	211.577	188.867	385.489	331.502	334.41	357.567	225.977	352.242	200.222	345.989	70.9783	21.6902
CXCL1	0.87	1.87e-06	2.58e-05	189.127	582.827	205.351	282.044	788.736	578.602	764.866	420.617	314.837	638.205	243.698	671.734	158.654	149.666
SMIM24	0.93	1.92e-06	2.65e-05	38.6027	53.2008	57.9727	28.318	169.192	72.646	112.476	86.3657	44.5236	110.17	45.9017	99.4206	11.767	36.9581
HSPA5	0.51	2e-06	2.74e-05	33711.3	73861.3	49785.2	39111.2	69374	61909.5	79430.7	49407.1	49117.3	65030.3	44448.2	65641.7	15412.5	10955.2
ALG8	0.53	2e-06	2.74e-05	459.56	981.57	753.498	416.085	940.74	641.561	1059.68	804.766	652.678	861.688	606.529	872.753	230.003	155.843
RANGRF	0.67	2.02e-06	2.77e-05	155.168	184.224	160.966	135.189	248.583	227.767	300.278	230.291	158.887	251.73	158.067	239.437	17.4765	29.1576
BLM	0.89	2.09e-06	2.84e-05	100.392	217.59	115.131	83.7521	242.323	168.075	218.35	262.359	129.216	222.777	107.761	230.336	52.2161	35.2159
MASTL	0.89	2.2e-06	2.98e-05	94.3745	104.949	156.044	51.5825	167.154	169.181	299.938	282.729	101.737	229.75	99.6617	225.955	37.1795	61.8868
TNFAIP3	0.7	2.21e-06	3e-05	1082.24	2403.4	1414.39	1097.23	2505.79	2226.35	2401.09	2658.46	1499.32	2447.92	1255.81	2453.44	538.562	157.291
CFB	0.97	2.33e-06	3.14e-05	458.45	393.606	752.06	331.49	1986.12	1080.86	1216.37	2176.64	483.901	1615	426.028	1601.25	161.198	473.651
RMI2	0.76	2.35e-06	3.17e-05	115.615	230.633	152.222	79.4972	234.278	228.119	339.839	249.25	144.492	262.871	133.919	241.764	55.9873	45.0967
PRKCDBP	0.9	2.41e-06	3.23e-05	275.54	225.724	250.045	172.962	849.872	403.611	463.182	499.804	231.068	554.117	237.884	481.493	37.8902	174.171
INCENP	0.54	2.51e-06	3.36e-05	586.275	1141.6	829.095	578.53	1087.56	858.298	1441.46	962.074	783.875	1087.35	707.685	1024.82	229.796	219.972
MB21D1	0.93	2.85e-06	3.78e-05	48.3296	48.2537	32.8597	30.8017	131.38	57.158	127.998	80.1434	40.0611	99.1699	40.5567	104.071	8.26263	31.6053
FBLIM1	0.92	2.88e-06	3.81e-05	151.626	102.795	94.2935	69.2246	247.943	166.076	171.328	176.482	104.485	190.457	98.5443	173.905	29.8844	33.3926
THBS1	0.64	2.94e-06	3.87e-05	11991.6	27632.9	17113.8	15241.5	24640.6	26058.8	28945.7	26978.8	17994.9	26656	16177.6	26518.8	5858.5	1562.51
GBP4	0.84	2.94e-06	3.87e-05	465.349	130.26	301.939	58.2516	4372.57	891.19	1182.89	2616.06	238.95	2265.68	216.099	1899.47	157.868	1380.53
CD83	0.64	3.05e-06	4e-05	833.123	1488.15	1244.23	849.943	1687.46	1585.73	2032.87	1459.24	1103.86	1691.32	1047.09	1636.59	276.204	213.121
MXD3	0.94	3.07e-06	4.02e-05	53.8055	99.723	94.1161	51.1791	153.733	91.915	292.192	177.599	74.7059	178.86	73.9608	165.666	22.3212	72.52
MRVI1	0.96	3.19e-06	4.15e-05	36.4104	27.8013	9.36301	11.416	137.736	61.1061	74.198	119.305	21.2477	98.0863	19.6086	96.7517	11.3001	31.4664
C1S1	0.9	3.64e-06	4.67e-05	341.529	71.1454	274.672	88.3069	985.822	1137.21	862.505	1756.28	193.913	1185.45	181.49	1061.52	116.766	343.628
MTFR2	0.94	3.98e-06	5.09e-05	17.0971	58.9899	42.6904	24.1211	83.9405	53.9093	97.1526	90.9985	35.7246	81.5002	33.4057	87.4695	16.3663	16.6014
SP140	0.58	4.02e-06	5.11e-05	702.384	1242.53	707.26	512.662	1107.77	897.384	1040.05	1488.71	791.208	1133.48	704.822	1073.91	272.128	218.702
USP18	0.91	4.12e-06	5.22e-05	899.602	799.809	985.72	725.102	1907.16	1427.43	1422.13	3749.03	852.558	2126.44	849.705	1667.29	98.7076	957.282
PFKFB3	0.92	4.14e-06	5.24e-05	248.353	347.297	308.727	238.273	1124.99	328.025	438.311	1056.77	285.663	737.024	278.54	747.54	44.6332	356.814
MIS18A	0.55	4.15e-06	5.24e-05	211.437	389.724	268.462	180.034	362.796	294.38	463.165	351.819	262.414	368.04	239.949	357.307	80.0461	60.7559
CD177	0.92	4.74e-06	5.92e-05	273.312	196.353	299.797	234.505	659.533	487.309	696.69	970.193	250.992	703.431	253.909	678.111	39.1706	173.092
SPDL1	0.92	5.01e-06	6.23e-05	64.9836	85.2523	79.6756	28.6004	145.227	97.9728	197.025	218.773	64.628	164.749	72.3296	171.126	22.0789	46.9055
IL18RAP	0.71	5.39e-06	6.61e-05	344.805	884.872	418.439	315.912	735.825	595.067	925.191	975.836	491.007	807.98	381.622	830.508	230.45	152.03
DNM1	0.93	5.4e-06	6.62e-05	11.7743	25.7555	19.3895	24.7809	64.1157	74.7289	99.7994	117.75	20.425	89.0986	22.0852	87.2641	5.5519	21.0123
ASPM	0.85	5.65e-06	6.9e-05	140.304	190.339	252.685	294.85	197.474	166.545	343.999	483.644	219.545	297.915	221.512	270.737	58.9517	126.457
EME1	0.91	5.71e-06	6.97e-05	44.2713	102.783	95.2486	57.7253	165.013	107.219	232.076	198.782	75.007	175.773	76.487	181.898	24.6199	46.1382
S100A6	0.54	5.81e-06	7.08e-05	2965.82	3690.57	3249.61	2450.76	4862.59	3527.56	3971.33	4994.04	3089.19	4338.88	3107.72	4416.96	450.059	611.727
FGA	0.92	5.84e-06	7.1e-05	36.3518	100.29	44.7264	32.9387	131.7	75.4239	157.371	219.207	53.5768	145.925	40.5391	144.535	27.3089	51.6576
PSMC3IP	0.61	5.94e-06	7.2e-05	292.091	384.522	374.074	214.283	507.048	402.296	573.302	495.045	316.242	494.423	333.082	501.047	68.8942	60.9694
PDE1C	0.92	5.99e-06	7.26e-05	21.8404	46.08	32.6216	27.2079	62.3421	60.1804	52.0321	88.5568	31.9374	65.7779	29.9147	61.2613	9.01109	13.7018
CEP152	0.51	6.46e-06	7.76e-05	289.617	572.3	378.61	271.372	583.227	388.588	585.967	459.308	377.975	504.273	334.114	521.267	119.304	84.1316
MPEG1	0.93	6.62e-06	7.93e-05	1041.82	2472.97	1511.4	1097.42	4781.65	4346.58	4232.53	7103.94	1530.9	5116.18	1304.41	4564.12	573.364	1165.79
DMBT1	0.92	6.76e-06	8.09e-05	3.53626	20.1952	11.5695	16.6038	186.7	52.4248	167.104	96.0227	12.9762	125.563	14.0866	131.563	6.25229	54.0492
FOXN4	0.92	7.19e-06	8.52e-05	82.5463	172.25	81.9086	149.426	587.732	292.278	234.749	128.714	121.533	310.868	115.986	263.513	40.1256	170.274
COL6A1	0.51	7.35e-06	8.68e-05	20058.1	43619.2	27367.6	23253.6	32648.6	31759.4	38601.4	48241.7	28574.6	37812.8	25310.6	35625	9064.24	6570.73
ULBP1	0.91	7.94e-06	9.3e-05	63.9505	121.756	60.2036	40.966	228.826	154.49	427.687	321.483	71.7189	283.121	62.077	275.154	30.176	102.304
PLK3	0.59	8.03e-06	9.39e-05	377.864	755.402	518.522	387.356	771.942	635.114	671.561	908.298	509.786	746.729	452.939	721.751	152.312	105.887
PHF11B	0.9	8.73e-06	0.000101204	51.5556	33.013	29.893	8.89916	237.498	107.539	105.148	128.047	30.8402	144.558	31.453	117.793	15.134	54.3922
TRIP13	0.91	9.13e-06	0.000105617	41.0732	29.5403	85.8202	26.0544	132.114	87.7642	182.243	126.236	45.622	132.09	35.3068	129.175	23.8647	33.5947
CENPF	0.79	9.8e-06	0.000112502	200.487	539.563	325.251	344.663	548.237	425.447	621.368	434.899	352.491	507.488	334.957	491.568	121.351	81.5922
SESN2	0.52	9.95e-06	0.000113843	1992.13	3646.54	2794.02	2281.31	3182.77	3145.76	3628.59	4647.39	2678.5	3651.13	2537.67	3405.68	628.352	605.762
CENPQ	0.69	1.02e-05	0.00011599	137.935	292.012	148.034	83.4353	199.808	180.135	267.584	224.337	165.354	217.966	142.985	212.073	77.1438	32.6474
ST6GALNAC3	0.77	1.05e-05	0.000119624	138.996	345.799	240.418	210.247	506.03	278.959	569.804	337.018	233.865	422.953	225.333	421.524	74.3809	118.939
PHGDH	0.74	1.1e-05	0.00012413	280.598	455.706	321.597	410.903	762.27	642.186	759.904	546.614	367.201	677.743	366.25	701.045	69.5033	89.9365
FUT1	0.9	1.22e-05	0.000136482	10.6851	23.3056	25.7693	25.3037	71.8505	31.1024	107.462	48.6007	21.2659	64.754	24.3047	60.2256	6.17857	28.582
CCDC34	0.66	1.24e-05	0.000138754	305.649	418.441	366.922	349.34	582.612	388.627	592.257	496.634	360.088	515.032	358.131	539.623	40.4071	81.9258
WDR62	0.68	1.25e-05	0.000140014	244.92	189.402	330.854	196.921	460.889	234.195	373.259	391.685	240.524	365.007	220.92	382.472	56.3327	82.2873
STX11	0.81	1.27e-05	0.000141482	218.034	129.894	128.998	123.764	415.296	240.638	313.329	349.306	150.172	329.642	129.446	331.317	39.2495	63.0696
WARS	0.66	1.28e-05	0.00014276	3310.26	4395.15	4262.24	3096.62	8614.23	4135.67	5178.69	6602.8	3766.07	6132.85	3786.25	5890.75	569.617	1679.08
UBE2T	0.69	1.31e-05	0.00014569	99.4501	192.47	165.628	72.7426	311.68	195.148	313.746	338.703	132.573	289.819	132.539	312.713	48.366	55.6837
F3	0.65	1.33e-05	0.00014745	1687.75	2173.8	2152.77	1515.07	2782.53	2316.12	2596.84	4336.25	1882.35	3007.94	1920.26	2689.69	287.591	784.671
KIFC5B	0.86	1.37e-05	0.000151449	69.2508	71.1789	74.2637	33.4756	124.249	78.5682	197.379	139.666	62.0422	134.966	70.2148	131.958	16.5896	42.4649
MBOAT1	0.61	1.4e-05	0.000153682	574.112	891.461	812.398	505.479	1005.98	775.153	939.732	1366.18	695.863	1021.76	693.255	972.855	160.397	215.879
GDA	0.88	1.41e-05	0.000154774	135.518	128.744	137.974	97.0702	462.259	301.225	350.93	460.799	124.826	393.803	132.131	405.864	16.3778	69.9702
ANKLE1	0.86	1.44e-05	0.000158072	46.93	71.1695	67.2548	27.2788	135.692	149.932	135.772	151.323	53.1583	143.18	57.0924	142.852	17.5475	7.46399
SPEER4C	0.89	1.45e-05	0.000158748	16.9058	26.1311	17.3089	34.073	117.866	42.433	94.5213	115.323	23.6047	92.536	21.72	104.922	7.07954	30.3115
SLC39A11	0.51	1.53e-05	0.000166274	835.409	1277.07	893.57	957.968	1401.24	1113.28	1455.14	1365.85	991.003	1333.88	925.769	1383.55	170.753	131.27
BID	0.56	1.56e-05	0.000169895	171.045	333.427	224.915	157.075	347.298	236.572	337.887	323.967	221.616	311.431	197.98	330.927	69.3463	44.0095
CCNO	0.74	1.64e-05	0.000177352	361.017	813.004	533.496	501.989	1607.87	682.032	913.388	796.134	552.376	999.855	517.742	854.761	163.891	360.441
GM7334	0.75	1.64e-05	0.000177699	2622.72	6038.65	3433.63	2973.13	5516.88	4974.46	5863.73	6729.03	3767.03	5771.02	3203.38	5690.3	1342.68	637.471
WNT7A	0.87	1.69e-05	0.000181277	69.9636	51.2013	63.9433	57.5604	170.045	202.977	155.349	168.185	60.6672	174.139	60.7519	169.115	7.00732	17.5848
XDH	0.51	1.77e-05	0.000189299	13308.4	26865.1	17863.5	14091.5	22797.7	19965.3	21862.4	31537.1	18032.1	24040.6	15977.5	22330.1	5382.68	4446.78
4930579G24RIK	0.8	1.83e-05	0.000194748	57.2337	122.229	113.597	44.9436	120.775	116.13	236.069	154.504	84.5007	156.87	85.4154	137.64	33.8314	48.0643
MYBL2	0.66	1.94e-05	0.00020485	126.019	360.932	201.825	141.182	319.368	145.943	384.393	247.89	207.49	274.399	171.504	283.629	93.0198	88.4938
GMNN	0.63	2.09e-05	0.000219492	265.193	391.979	396.446	229.463	478.479	336.853	585.702	546.571	320.77	486.901	328.586	512.525	74.5374	94.7464
SPRR1A	0.74	2.32e-05	0.000239429	468.618	1191.54	500.09	500.001	991.685	858.297	1341.63	1427.31	665.062	1154.73	500.046	1166.66	304.233	236.478
ZDHHC15	0.76	2.34e-05	0.000240887	79.4438	132.837	117.43	77.5349	166.779	142.215	184.674	250.889	101.811	186.139	98.4369	175.727	23.9594	40.3077
NUP43	0.59	2.4e-05	0.000246821	191.272	375.996	244.756	153.758	395.344	310.504	417.024	297.957	241.445	355.207	218.014	352.924	84.1447	51.7402
TAF9	0.81	2.6e-05	0.000263995	226.736	300.527	191.307	183.121	458.795	317.774	348.633	306.503	225.423	357.926	209.022	333.203	46.3564	60.2442
SEC61G	0.53	2.88e-05	0.000290005	1053.38	2700.96	1424.3	1240.11	2211.14	2113.33	2655.7	2022	1604.69	2250.54	1332.2	2162.23	646.378	243.294
PROZ	0.7	3.38e-05	0.000334229	479.535	1138.71	558.009	512.487	1059.81	879.304	1033.53	1519.37	672.185	1123	535.248	1046.67	270.785	239.005
TSTD3	0.67	3.4e-05	0.000336031	114.892	184.068	103.74	58.2946	191.317	154.542	210.139	163.197	115.249	179.799	109.316	177.257	45.0344	22.1738
SP110	0.54	3.53e-05	0.000348317	579.032	914.888	822.175	453.15	1061.78	800.525	926.845	1211.98	692.311	1000.28	700.604	994.312	184.686	153.212
RHOF	0.72	3.54e-05	0.000349144	87.8122	177.608	79.4185	80.8884	199.439	183.734	229.258	218.42	106.432	207.713	84.3503	208.93	41.2157	17.4808
PYCARD	0.51	3.58e-05	0.00035197	348.348	523.91	444.185	265.631	629.287	508.824	619.131	632.181	395.518	597.356	396.266	624.209	97.4019	51.3429
SLC26A10	0.79	4.2e-05	0.00040531	169.86	306.766	243.786	181.291	317.387	251.699	407.295	278.241	225.426	313.656	212.539	297.814	54.7464	58.8961
CEP85	0.83	4.44e-05	0.000427506	2696.69	4685.42	3734.78	2912.48	7014.54	4573.24	6040.37	16679	3507.34	8576.8	3323.63	6527.46	782.721	4757.86
MFSD2A	0.63	4.96e-05	0.000470623	1240.13	3266.09	1702.95	1701.86	3213.8	2490.13	4430.16	2295.6	1977.76	3107.42	1702.4	2851.97	767.387	836.816
FAM181A	0.52	5.06e-05	0.000476886	253.529	471.516	315.28	231.558	337.899	415.173	482.929	417.45	317.971	413.363	284.404	416.311	93.8126	51.3667
CCNA1	0.82	5.15e-05	0.000484662	69.3201	177.553	120.769	120.658	482.386	160.712	272.446	216.364	122.075	282.977	120.713	244.405	38.2902	121.718
CIDEB	0.59	5.18e-05	0.000486728	97.0551	259.317	133.115	116.326	216.583	188.936	250.233	192.88	151.453	212.158	124.72	204.732	63.5686	24.3937
STRIP2	0.72	5.2e-05	0.000487985	75.1081	93.0256	69.6926	46.0233	126.19	100.17	122.308	103.149	70.9624	112.954	72.4003	112.729	16.7894	11.4263
CD164L2	0.57	5.28e-05	0.000495415	126.624	296.805	172.418	150.967	271.806	219.189	286.157	318.011	186.704	273.791	161.693	278.982	65.5991	35.6849
GM5559	0.82	5.51e-05	0.000513486	38.0451	103.271	89.6901	52.1442	149.689	103.765	187.068	79.2978	70.7876	129.955	70.9171	126.727	26.6089	41.5434
RIPK3	0.82	5.62e-05	0.000522645	67.8589	70.693	58.3293	29.3295	332.299	90.6882	127.684	168.607	56.5527	179.82	63.0941	148.146	16.371	92.2473
2610524H06RIK	0.59	6.1e-05	0.000564063	116.684	212.702	146.837	100.113	232.749	146.08	232.181	193.987	144.084	201.249	131.761	213.084	43.012	35.5156
YBX2	0.69	6.49e-05	0.000595633	109.44	214.345	171.678	134.014	222.907	166.625	300.058	215.227	157.369	226.204	152.846	219.067	39.6663	47.79
ADM2	0.82	6.52e-05	0.000596714	17.0955	38.9523	17.2095	47.7138	92.8767	72.1089	93.8346	89.8857	30.2428	87.1765	28.0809	91.3812	13.4518	8.82034
RBM3	0.56	6.63e-05	0.000604861	3741.4	8761.75	5853.5	4022.05	6949.44	6135.11	7041.54	11532.8	5594.68	7914.71	4937.78	6995.49	2000.32	2118.46
GDF11	0.82	6.91e-05	0.000628295	28.1573	35.956	36.4438	15.9046	63.9152	67.1014	146.741	48.4	29.1154	81.5394	32.0567	65.5083	8.30577	38.3032
LOXL3	0.71	7.26e-05	0.000657669	78.482	93.1999	89.3931	73.2699	133.411	85.732	108.017	138.603	83.5862	116.441	83.9375	120.714	8.04085	21.1727
TRIM6	0.78	7.94e-05	0.000712093	88.088	166.579	47.1903	35.1952	113.588	101.458	162.55	248.829	84.2632	156.606	67.6392	138.069	51.4117	57.9489
GINS3	0.62	8.07e-05	0.000722275	115.17	193.606	118.049	64.6237	196.189	124.015	200.913	170.197	122.862	172.829	116.609	183.193	46.0399	30.5127
OAF	0.8	8.47e-05	0.000755406	66.9407	33.1117	28.9941	16.5116	71.7347	55.3374	152.492	69.465	36.3895	87.2574	31.0529	70.5999	18.6678	38.1838
SLFN2	0.73	8.84e-05	0.000782781	70.5038	23.1148	51.5054	25.845	413.381	198.279	187.628	444.297	42.7422	310.896	38.6752	305.83	19.4824	118.508
DUSP10	0.57	9.9e-05	0.000865092	145.586	258.606	177.054	166.484	286.942	263.358	299.498	312.601	186.932	290.6	171.769	293.22	42.9021	18.1572
H1FX	0.69	9.94e-05	0.000868637	129.725	161.802	157.923	120.279	268.644	165.25	307.457	231.135	142.432	243.121	143.824	249.889	17.8004	52.436
SHISA8	0.79	0.000113449	0.000975237	34.1911	39.9511	29.3575	35.7853	222.705	48.0727	123.781	51.3633	34.8212	111.48	34.9882	87.5723	3.79125	70.9872
GM13237	0.52	0.000125171	0.0010641	166.174	354.944	161.491	98.288	269.24	268.441	314.274	320.502	195.224	293.114	163.832	291.757	96.0323	24.375
NOL3	0.52	0.000128976	0.0010901	440.127	1016.54	654.283	516.78	781.136	684.89	1027.98	1062.11	656.933	889.028	585.531	904.557	221.345	160.138
PNP2	0.79	0.0001307	0.00110275	35.2771	32.4713	18.457	25.4052	63.1465	44.217	81.1128	124.175	27.9026	78.1629	28.9382	72.1296	6.53284	29.5959
LRTM2	0.72	0.000146522	0.00121038	112.862	87.974	97.045	71.4688	177.96	180.016	165.392	147.146	92.3374	167.629	92.5095	171.676	14.9829	13.0839
CMPK2	0.59	0.000150676	0.00124049	916.858	933.887	1060.53	722.042	1715.61	1106.73	1250.18	1520.41	908.33	1398.23	925.373	1385.29	121.032	235.872
GM10108	0.65	0.000155524	0.00127393	103.528	250.759	36.344	104.109	251.238	207.831	258.585	235.666	123.685	238.33	103.819	243.452	78.3675	19.4562
OAS2	0.75	0.000159104	0.00130035	168.289	50.5523	111.965	62.2382	625.21	162.755	309.763	603.908	98.261	425.409	87.1015	456.835	46.5441	196.306
TRIM59	0.64	0.000159527	0.00130307	198.054	158.584	229.974	116.26	325.997	243.659	394.057	275.569	175.718	309.821	178.319	300.783	42.6363	56.8067
TPMT	0.65	0.000170892	0.0013866	45.7944	123.341	77.7446	59.2955	129.794	111.545	143.129	149.552	76.5438	133.505	68.52	136.461	29.302	14.5444
RECQL4	0.62	0.000173113	0.00140384	99.1945	287.106	158.341	121.13	202.116	254.369	286.354	275.658	166.443	254.624	139.735	265.013	72.8024	32.4283
EMILIN1	0.76	0.000195835	0.0015655	267.423	287.03	346.99	110.781	1211.47	405.025	701.709	489.312	253.056	701.88	277.226	595.511	87.2157	313.445
FAM83D	0.76	0.000199353	0.00158927	41.9314	77.3727	61.1634	28.5023	91.0193	72.8767	211.775	89.0126	52.2424	116.171	51.5474	90.0159	18.5811	55.6431
FXYD4	0.76	0.000212803	0.00168181	40.9528	53.4205	71.6529	37.4133	95.8673	77.6991	298.361	107.383	50.8599	144.828	47.1866	101.625	13.3965	89.2721
TNC	0.74	0.000239437	0.00186506	48.7879	45.4281	50.1158	41.3366	134.482	98.1691	119.584	68.4588	46.4171	105.173	47.108	108.877	3.39454	24.8176
PHGR1	0.73	0.000241874	0.00188304	40.2173	92.869	50.6069	17.8893	108.835	83.1102	134.737	70.1176	50.3956	99.2001	45.4121	95.9728	27.2227	24.8012
DCTPP1	0.55	0.000246867	0.00191273	250.398	521.361	334.068	255.467	511.317	426.645	608.925	386.212	340.323	483.275	294.767	468.981	109.66	85.4435
SKP2	0.56	0.000248525	0.00192456	144.595	232.076	193.31	125.797	189.533	219.243	301.735	187.475	173.945	224.497	168.953	204.388	41.6348	46.3314
D6ERTD527E	0.65	0.000254235	0.00196149	164.566	249.853	124.841	120.999	250.243	291.413	337.573	181.535	165.065	265.191	144.703	270.828	51.8387	57.3336
SUSD1	0.6	0.000261688	0.00201156	155.37	417.583	312.034	190.988	279.844	256.692	409.788	482.526	268.994	357.212	251.511	344.816	103.593	92.9489
CCNE2	0.7	0.000287771	0.00219549	114.572	163.821	138.22	143.126	270.015	197.066	446.981	521.827	139.934	358.972	140.673	358.498	17.5139	130.761
SERPINA3G	0.63	0.000289261	0.0022033	41.5466	13.7773	12.0017	9.34317	324.242	35.4982	52.0683	82.1879	19.1672	123.499	12.8895	67.1281	13.0168	117.101
SKA3	0.73	0.000294052	0.00223538	37.1658	119.205	65.5202	32.2803	142.146	71.6693	189.975	162.679	63.5429	141.617	51.343	152.412	34.5519	43.8038
H2-Q1	0.73	0.00029901	0.00226741	60.3932	51.4699	60.4061	23.174	106.147	85.1452	91.9899	152.24	48.8608	108.881	55.9316	99.0686	15.2718	26.1542
SPRY4	0.67	0.000301018	0.00227848	453.534	637.219	608.409	370.776	1614.86	634.96	722.724	656.857	517.484	907.35	530.971	689.791	109.791	409.756
IL3RA	0.71	0.000303813	0.00229668	180.006	198.757	174.121	125.248	576.235	230.348	265.531	288.425	169.533	340.135	177.063	276.978	27.1379	137.873
CELF4	0.68	0.000307922	0.00232334	67.9273	77.4394	84.7042	37.2686	136.389	103.285	111.825	135.799	66.8349	121.825	72.6834	123.812	18.0771	14.5867
CCDC122	0.57	0.000350973	0.00259149	225.962	403.112	374.716	231.149	362.548	423.369	495.805	569.969	308.735	462.923	302.933	459.587	80.8261	77.7487
ECE2	0.53	0.000352399	0.0026007	95.9065	176.297	130.611	107.374	227.234	166.464	178.888	167.98	127.547	185.142	118.992	173.434	30.7978	24.7701
GRIN2D	0.54	0.000374599	0.00273853	145.203	223.59	173.339	123.377	174.099	176.685	239.883	252.012	166.377	210.67	159.271	208.284	37.4805	35.5492
DYNLT1A	0.72	0.000385696	0.00280393	76.0364	95.3599	87.66	47.6431	130.866	93.8803	151.573	197.545	76.6749	143.466	81.8482	141.219	18.118	37.4425
HCLS1	0.68	0.000414624	0.00297865	266.434	504.009	294.152	220.374	495.647	483.795	545.212	633.804	321.242	539.614	280.293	520.429	108.761	59.0591
BC051142	0.65	0.000421308	0.00301923	94.5476	157.591	144.616	53.2159	200.52	141.24	191.242	340.8	112.493	218.45	119.582	195.881	41.5378	74.1495
CDH24	0.58	0.00045242	0.00321538	129.956	281.557	211.817	130.392	216.517	254.538	346.157	340.491	188.431	289.426	171.105	297.514	63.2598	55.5853
PPP1R3F	0.58	0.000501978	0.00351271	176.227	324.779	235.396	208.58	352.525	223.278	280.551	406.458	236.245	315.703	221.988	316.538	55.2416	69.589
B3GNT3	0.71	0.000503011	0.00351506	379.092	279.64	349.135	199.303	1384.93	370.701	544.682	538.717	301.792	709.757	314.387	541.699	69.3024	396.018
SNX10	0.51	0.000513718	0.00358302	687.313	1129.64	952.949	636.911	1087.89	920.365	1096.51	1527.1	851.704	1157.97	820.131	1092.2	200.413	224.388
GM8226	0.66	0.000516854	0.00360318	0	8.3164	2.61187	40.6252	49.5384	40.7298	32.7585	4.27006	12.8884	31.8242	5.46413	36.7442	16.2938	16.9794
GBP9	0.64	0.000543995	0.00376543	590.062	134.623	399.455	87.1911	2668.79	592.485	772.128	1316.71	302.833	1337.53	267.039	1044.42	204.103	813.552
MYL6B	0.52	0.000596896	0.00407368	102.303	221.207	161.958	106.218	193.607	164.859	255.119	179.961	147.922	198.387	134.088	186.784	48.4459	34.2966
FBLN5	0.55	0.000663754	0.00445912	926.123	848.823	1063.37	491.879	1352.64	1169.26	1361.16	1136.56	832.548	1254.91	887.473	1260.95	211.16	102.696
GM12070	0.7	0.000687888	0.00459378	83.047	109.187	61.3171	34.5981	168.642	70.8132	176.137	258.339	72.0373	168.483	72.1821	172.389	27.4678	66.4682
LY6D	0.59	0.000690887	0.0046096	57.3204	127.844	91.1096	51.6899	130.827	90.1362	133.764	163.967	81.9909	129.674	74.215	132.295	30.4648	26.2551
DPCR1	0.52	0.000693132	0.00462035	167.171	351.903	275.885	200.535	288.954	284.834	337.199	432.854	248.874	335.96	238.21	313.077	71.338	59.61
IL6	0.7	0.000693538	0.00462095	76.0362	579.873	134.531	203.278	403.58	686.955	673.086	436.143	248.43	549.941	168.904	554.615	196.587	130.68
PLCXD2	0.51	0.000820963	0.00532896	148.832	410.497	286.489	138.171	303.597	298.451	420.259	296.327	245.997	329.658	217.66	301.024	111.543	52.3749
SERPING1	0.63	0.000853897	0.0055109	501.458	195.312	607.447	230.397	1525.65	978.549	969.94	2594.86	383.654	1517.25	365.927	1252.1	175.301	661.639
PF4	0.6	0.000857259	0.00552635	103.135	156.919	140.917	57.4555	255.247	144.236	194.933	159.498	114.606	188.479	122.026	177.215	38.3419	42.7111
SMPDL3B	0.65	0.000864003	0.00555648	34.1911	31.9609	38.4685	38.7674	121.838	84.1271	74.8679	229.16	35.8469	127.498	36.3298	102.983	2.88292	61.2742
SPATS2L	0.56	0.000870487	0.00559079	305.534	371.448	370.089	248.921	479.092	283.454	562.699	760.27	323.998	521.378	337.812	520.895	50.8756	171.153
TMEM200B	0.67	0.000879605	0.00563696	29.163	30.9621	30.3698	39.7615	84.8874	44.0666	59.8945	76.0571	32.5641	66.2264	30.6659	67.9758	4.20568	15.6207
HCK	0.68	0.000932656	0.00591208	170.861	89.6863	116.907	68.1423	308.56	279.175	262.166	351.94	111.399	300.46	103.296	293.867	38.4337	34.0414
CAMK2N2	0.57	0.00105672	0.00658138	107.601	130.84	118.443	72.5648	174.768	166.251	199.648	127.421	107.362	167.022	113.022	170.51	21.7078	25.9486
PTAFR	0.64	0.00126323	0.00763004	13.2113	28.8311	14.2946	8.02235	62.2063	53.3872	61.4808	82.5807	16.0898	64.9137	13.7529	61.8435	7.72873	10.7715
KRT83	0.66	0.00128865	0.00775795	1.52206	7.88056	5.88416	0	3.09588	0	2.58367	0	3.82169	1.41989	3.70311	1.29183	3.18676	1.43139
SLC6A20B	0.65	0.00129892	0.00781332	159.594	318.253	213.611	124.379	177.732	211.924	215.918	293.773	203.959	224.837	186.603	213.921	73.2421	42.4776
SH3PXD2B	0.57	0.00130307	0.00782536	305.901	344.083	291.733	184.35	629.838	331.655	439.113	342.722	281.516	435.832	298.817	390.918	59.2767	119.553
FOSL1	0.56	0.00137317	0.00817576	50.2809	92.8863	71.8753	64.6122	116.845	96.1456	118.791	108.653	69.9137	110.109	68.2437	112.749	15.3716	8.91398
NR4A3	0.65	0.00144602	0.00852608	261.686	836.238	290.195	310.694	439.642	737.476	761.846	577.63	424.703	629.148	300.445	657.553	238.236	130.298
PTPRN	0.59	0.00146844	0.00864085	86.5607	130.436	124.639	50.4824	196.029	229.247	133.596	136.034	98.0295	173.727	105.6	166.032	32.2122	40.6541
MYBL1	0.65	0.00146905	0.00864096	39.2975	63.1829	53.8204	30.423	155.526	96.2267	163.448	95.0033	46.6809	127.551	46.5589	125.877	12.6701	32.0615
ADORA3	0.56	0.00154852	0.00902119	49.109	151.906	84.2124	44.4081	366.65	315.632	364.307	441.937	82.4089	372.131	66.6607	365.478	42.9711	45.1562
PTPRN2	0.51	0.00157132	0.00911404	264.117	426.006	346.802	218.213	459.565	336.855	376.834	621.73	313.785	448.746	305.459	418.2	79.5055	109.237
MUC5AC	0.64	0.00158126	0.00915352	222.015	64.0175	328.035	166.364	930.53	265.093	405.226	431.453	195.108	508.076	194.189	418.34	95.3999	251.971
FAM64A	0.63	0.00173583	0.00991077	44.0517	104.368	68.0545	28.2044	122.631	58.0764	143.787	111.957	61.1697	109.113	56.0531	117.294	28.6934	31.6141
RASL12	0.63	0.0017726	0.0100852	151.845	382.813	244.161	181.565	286.336	297.111	273.552	909.156	240.096	441.539	212.863	291.724	88.8805	270.107
DNA2	0.53	0.00182799	0.010364	409.104	434.75	458.03	254.327	521.265	391.932	750.932	677.935	389.052	585.516	421.927	599.6	79.6857	139.2
DLG4	0.51	0.00183283	0.0103834	242.522	183.29	240.209	230.999	310.522	263.786	250.848	285.549	224.255	277.676	235.604	274.668	24.0406	22.6579
SOAT2	0.62	0.00211253	0.0116648	15.5379	42.9727	21.5085	35.9027	57.2197	45.0194	49.6254	64.4536	28.9804	54.0795	28.7056	53.4225	10.9571	7.40621
SH3RF2	0.51	0.00212993	0.0117343	258.866	219.47	191.69	163.129	257.079	282.363	259.521	346.135	208.289	286.274	205.58	270.942	35.3482	35.94
CIART	0.61	0.00214329	0.0117945	87.1388	120.432	151.502	90.5038	182.326	105.298	97.629	720.987	112.394	276.56	105.468	143.812	26.0339	258.719
ANO2	0.59	0.00214732	0.0118079	28.1573	81.8998	58.7149	26.839	68.9086	76.1151	106.812	66.1797	48.9028	79.5037	43.4361	72.5118	22.9252	16.1786
SUV39H2	0.58	0.00219684	0.0120258	49.0932	134.302	78.2574	60.8899	158.695	73.6055	225.867	144.317	80.6356	150.621	69.5737	151.506	32.6747	54.0793
RETNLG	0.6	0.00223127	0.0121732	14.0787	60.0095	32.4117	36.7794	126.85	82.1411	175.724	77.0795	35.8198	115.449	34.5955	104.495	16.3582	39.8267
TUBE1	0.62	0.00237194	0.0128399	32.9077	88.7237	86.8975	53.2011	218.06	60.4165	106.394	117.415	65.4325	125.571	70.0493	111.904	23.509	57.5185
CENPP	0.6	0.00258266	0.0137714	19.4418	38.047	41.1268	15.4083	63.8211	40.7916	80.8918	66.0286	28.506	62.8833	28.7444	64.9249	11.2253	14.345
TMEM140	0.52	0.00278165	0.0146717	1081.18	868.666	971.513	522.067	1876.41	1119.67	793.63	1793.74	860.856	1395.86	920.09	1456.7	209.538	455.029
LOX	0.61	0.00283902	0.0149151	49.5869	46.0763	65.1123	36.6958	137.767	76.671	77.387	170.282	49.3678	115.527	47.8316	107.577	10.239	40.1781
SPOCK2	0.61	0.002887	0.0150965	1948.17	868.859	1411.74	829.205	2691.44	2974.36	2368.59	3241.41	1264.49	2818.95	1140.3	2832.9	456.919	324.695
UNC5A	0.58	0.00289812	0.0151493	124.856	66.0961	140.752	57.0103	226.64	108.573	93.5105	98.1584	97.1786	131.721	95.4761	103.366	36.2088	55.0725
ELF4	0.58	0.00290696	0.0151792	242.943	251.343	266.982	145.96	606.177	293.366	369.78	313.257	226.807	395.645	247.143	341.518	47.4674	124.741
FGG	0.57	0.00298526	0.0155159	168.583	540.569	144.004	221.794	415.893	287.164	590.268	438.492	268.738	432.954	195.189	427.192	159.44	107.615
MIS18BP1	0.6	0.00299811	0.0155506	68.5615	133.838	119.52	20.0851	110.683	72.0484	124.341	91.4783	85.5011	99.6376	94.0407	101.08	44.8885	19.7484
CENPI	0.54	0.00325012	0.0166321	97.2057	166.952	105.441	87.3274	159.576	97.1294	270.274	195.473	114.232	180.613	101.324	177.525	31.1064	62.594
SERPINE1	0.58	0.00361654	0.0182074	554.35	513.51	967.588	344.27	2701.32	525.239	845.892	888.632	594.93	1240.27	533.93	867.262	229.118	855.151
GM8399	0.58	0.00361815	0.0182092	32.8051	74.3203	46.8391	36.1586	92.9754	88.4166	73.2942	72.0682	47.5308	81.6886	41.4989	80.8554	16.312	9.16074
NR1D1	0.56	0.00371377	0.0185943	1075.36	3742.65	1054.38	915.906	2658.91	2070.87	2809.87	10286.3	1697.07	4456.5	1064.87	2734.39	1182.6	3377.17
FBP2	0.59	0.00396621	0.0196028	65.3653	150.815	54.6657	79.523	122.837	89.135	167.704	289.413	87.5923	167.272	72.4441	145.271	37.5514	75.826
COMTD1	0.57	0.00400271	0.0197699	59.1438	54.6303	121.449	55.8077	168.173	71.8642	127.235	98.5288	72.7577	116.45	57.4758	112.882	28.1605	35.7093
SEMA6B	0.58	0.00413581	0.0202357	202.996	257.808	209.166	156.355	730.859	230.044	260.687	275.877	206.581	374.367	206.081	268.282	35.9388	206.482
FJX1	0.59	0.00420613	0.0205247	43.2416	42.9474	44.5424	23.8568	126.832	69.1046	99.8238	56.3021	38.647	88.0156	43.0945	84.4642	8.5602	27.4295
PBX4	0.55	0.00427364	0.0208055	94.3259	86.4883	135.603	52.088	228.741	115.399	157.951	122.539	92.1264	156.158	90.4071	140.245	29.7067	44.897
MND1	0.58	0.0045754	0.021996	23.1292	41.9486	37.4561	11.9284	62.9166	45.0683	39.9297	49.3879	28.6156	49.3256	30.2927	47.2281	11.8795	8.53123
PALB2	0.54	0.00487664	0.0231847	82.7887	186.528	82.0814	101.262	108.857	125.371	127.717	127.945	113.165	122.473	92.0254	126.544	43.0487	7.92505
CLDN2	0.56	0.00499052	0.0236491	58.668	75.7495	63.8051	56.0592	118.468	89.8077	70.8555	167.115	63.5704	111.561	61.2365	104.138	7.56368	36.2769
CDSN	0.56	0.00510196	0.0240136	53.2978	90.8887	46.567	76.5408	86.8848	111.168	90.8397	171.869	66.8236	115.19	64.9193	101.004	17.7963	33.9957
TEKT5	0.57	0.00518555	0.0243286	39.9012	48.1219	27.9595	31.241	95.1116	43.8757	49.5105	78.0795	36.8059	66.6443	35.5711	63.795	7.85589	20.9352
DNPH1	0.53	0.00528065	0.0246796	70.2944	132.139	76.0442	99.7613	133.823	117.443	209.249	106.52	94.5598	141.759	87.9028	125.633	24.3459	40.1586
TUBB2B	0.57	0.00533767	0.0248983	85.471	53.6396	67.7672	90.8122	307.962	90.7934	79.4259	198.353	74.4225	169.133	76.6191	144.573	14.7217	92.617
PMEL	0.52	0.00555137	0.02569	53.6175	74.757	52.1732	42.4388	113.562	92.5106	78.6016	66.502	55.7466	87.794	52.8953	85.5561	11.7877	17.4933
4930444P10RIK	0.54	0.00564574	0.0260607	83.4661	83.1645	101.332	55.289	188.768	111.44	112.253	127.861	80.8128	135.08	83.3153	120.057	16.4701	31.6799
YDJC	0.55	0.005839	0.0268172	38.644	55.826	62.7258	51.66	105.451	63.1241	106.888	119.733	52.2139	98.7989	53.743	106.169	8.77491	21.3343
CCDC18	0.51	0.00687294	0.030529	64.549	143.534	111.257	44.2586	117.751	106.36	98.1661	121.889	90.8995	111.041	87.9029	112.055	38.9053	9.35927
CXCL2	0.54	0.0071508	0.0315235	37.4201	161.154	32.9631	95.0111	192.112	171.572	250.116	148.609	81.6372	190.602	66.2156	181.842	52.0244	37.6488
PLXNC1	0.53	0.00733709	0.03211	262.697	247.96	357.501	177.086	513.319	260.074	442.312	193.814	261.311	352.379	255.328	351.193	64.2779	130.051
RGS4	0.53	0.00839099	0.0357939	50.307	59.978	59.4512	31.2827	86.9987	94.7041	136.126	47.8946	50.2548	91.4309	54.8791	90.8514	11.6088	31.3188
MYL9	0.54	0.00895368	0.0376312	141.689	65.7329	90.5246	59.8128	200.937	100.752	173.183	200.537	89.4398	168.852	78.1287	186.86	32.2914	40.8956
ECM1	0.53	0.00902424	0.0378733	479.38	492.303	498.464	297.535	1145.93	436.15	499.991	670.052	441.92	688.03	485.841	585.022	83.6449	277.846
AKR1C12	0.51	0.00963405	0.0398658	65.92	87.8535	76.0336	31.7147	94.1564	54.222	111.646	153.145	65.3804	103.292	70.9768	102.901	20.9297	35.519
ITIH2	0.52	0.0114651	0.0456758	146.63	127.264	217.018	101.842	612.821	194.648	299.886	207.405	148.188	328.69	136.947	253.645	42.7953	168.995

## Sheet: 2 Epi down d10 vs naive
ID	log2fold	p	p.adj	NAIVE_1	NAIVE_2	NAIVE_3	NAIVE_4	D10_1	D10_2	D10_3	D10_4	NAIVE_mean	D10_mean	NAIVE_median	D10_median	NAIVE_stdev	D10_stdev
HES2	-1.25	1.19e-33	3.34e-31	1610.5	3013.62	2013.28	1599.67	631.523	747.797	786.303	868.495	2059.27	758.529	1811.89	767.05	575.657	85.3078
PON1	-1.35	5.27e-30	1.18e-27	5086.29	11148	6787.49	5226.05	2134.18	2153.37	1945.11	2805.19	7061.95	2259.46	6006.77	2143.78	2451.77	325.42
IRF2BP2	-0.51	1.57e-29	3.27e-27	8259.85	14611.5	11054.8	7373.75	6991.72	6059.17	7049.77	6133.98	10325	6558.66	9657.33	6562.85	2823.18	463.295
CES1E	-0.98	1.76e-26	3.07e-24	1093.46	1721.17	1499.21	1086.88	610.858	573.628	642.295	571.236	1350.18	599.504	1296.34	592.243	271.603	29.277
CES1D	-0.85	6.94e-24	9.56e-22	63782	105036	87108.2	67693.7	36772.1	40259.9	41047.7	42903.1	80905.1	40245.7	77400.9	40653.8	16496.5	2223.22
FOXO4	-0.53	2.7e-20	2.55e-18	2939.75	4656.34	3650.03	2674.9	2184.07	2057.25	2249.36	2015.25	3480.26	2126.48	3294.89	2120.66	766.934	94.3149
SMOC2	-0.79	5.19e-19	4.34e-17	1740.72	3004.32	2344.55	1537.77	960.726	1009.53	1314.68	1134.93	2156.84	1104.97	2042.64	1072.23	572.244	136.74
HMGCS2	-0.94	2.58e-17	1.81e-15	2047.59	3085.52	2240.6	1747.62	937.479	924.126	978.825	1295.45	2280.33	1033.97	2144.1	958.152	496.955	152.305
CTSF	-0.94	2.86e-16	1.76e-14	491.748	724.113	624.606	456.263	259.656	270.409	226.6	266.694	574.182	255.84	558.177	263.175	106.914	17.3178
PIK3C2B	-0.53	5.37e-16	3.21e-14	3981.37	6593.08	5737.18	4049.27	3013.48	3059.59	3695.38	3078.21	5090.23	3211.66	4893.23	3068.9	1116.94	280.266
SLC16A2	-0.55	1.08e-15	6.16e-14	8281.01	15141.1	11871.1	7635	6357.53	6672.98	7399.4	5809.24	10732.1	6559.79	10076.1	6515.26	3013.99	574.888
NOTUM	-0.72	5.53e-15	2.95e-13	1383.3	2279.22	1857.58	1313.56	740.371	899.724	989.783	1002.52	1708.41	908.1	1620.44	944.754	390.408	104.631
HEPACAM	-0.71	6.9e-15	3.65e-13	1129.05	1887.89	1427.67	867.899	591.618	538.451	916.37	696.199	1328.13	685.66	1278.36	643.908	379.039	144.787
SNX21	-0.66	8.1e-15	4.24e-13	2551.98	3500.37	2918.1	2365.72	1701.24	1457.48	1591.45	1533.85	2834.04	1571.01	2735.04	1562.65	432.995	88.9478
RAB6B	-0.52	8.72e-15	4.53e-13	2785.63	4325.55	3315.63	2315.93	2110.68	1912.08	2258.09	1905.04	3185.69	2046.48	3050.63	2011.38	747.113	147.454
ZNRF3	-0.64	2.23e-14	1.1e-12	2389.64	5531.64	3835.04	2843.6	1977.27	1963.59	2317.79	2014.05	3649.98	2068.17	3339.32	1995.66	1205.57	145.29
DPYD	-0.81	9.88e-14	4.51e-12	897.563	1604.64	1216.76	845.029	476.579	558.093	569.26	610.982	1141	553.729	1057.16	563.677	303.134	48.7091
AOX3	-0.78	2.72e-13	1.19e-11	31449.6	58845	44602.7	32425	16252.9	21462.4	21975.1	23315.2	41830.6	20751.4	38513.8	21718.8	11106.4	2683.87
BMP3	-0.62	2.77e-13	1.21e-11	4169.56	8442.07	6215.25	4487.28	3344.13	3440.84	3900.83	2948.2	5828.54	3408.5	5351.27	3392.49	1697.89	338.914
PCMTD2	-0.62	2.8e-13	1.22e-11	2794.13	5651.33	3133.63	2835.67	2290.69	2305.02	2339.85	2311.43	3603.69	2311.75	2984.65	2308.22	1189.44	17.8778
FMO5	-0.57	3.34e-13	1.44e-11	1443.31	2247.44	1699.42	1290.28	1093.38	948.998	992.176	1153.25	1670.11	1046.95	1571.36	1042.78	363.966	80.7007
ADD3	-0.56	9.66e-13	3.93e-11	7370.36	12756.7	10451	6650.81	6191.83	5292.53	6514.2	4664.08	9307.24	5665.66	8910.69	5742.18	2450.28	731.31
METTL7A1	-0.61	2.19e-12	8.6e-11	40242.7	68052.7	54555.3	39723.4	26269.3	31693	30461.3	30181.3	50643.5	29651.2	47399	30321.3	11681.3	2033.7
ESPN	-0.6	6.44e-12	2.4e-10	957.499	1359.04	1204.39	705.428	694.491	635.211	648.549	619.295	1056.59	649.387	1080.95	641.88	248.223	28.0245
TBC1D30	-0.61	8.95e-12	3.26e-10	6604.76	14152.2	8764.94	6990.43	5419.01	5371.97	6074.22	5871.7	9128.09	5684.22	7877.68	5645.35	3012.91	297.947
GPRASP2	-0.85	1.44e-11	5.1e-10	271.503	555.335	467.307	311.537	196.558	165.885	177.81	201.916	401.42	185.542	389.422	187.184	115.096	14.4535
BPIFA1	-1.36	3.97e-11	1.32e-09	78380.1	44503.3	97589.5	76938.6	17900.7	7017.45	7703.87	8979.13	74352.9	10400.3	77659.4	8341.5	19064.7	4387.2
PPP1R3B	-0.62	5.62e-11	1.83e-09	819.95	1898.37	1166.42	882.288	675.068	641.201	768.728	694.755	1191.76	694.938	1024.36	684.911	428.354	46.7105
GABBR1	-0.58	6.35e-11	2.06e-09	2443.61	3608.87	3113.77	2149.68	1795.83	1415.03	1624.16	1979.54	2828.98	1703.64	2778.69	1709.99	569.932	208.707
GPRASP1	-0.52	6.92e-11	2.22e-09	3149.65	6436.03	4835.62	3234.38	2666.07	2886.19	3334.16	2955.74	4413.92	2960.54	4035	2920.96	1346.89	240.758
EPHB6	-0.6	7.35e-11	2.35e-09	1599.81	2399.52	2285.21	1523.69	1247.96	1470.5	1172.96	1025.98	1952.06	1229.35	1942.51	1210.46	393.315	160.5
KIFC2	-0.58	1.36e-10	4.12e-09	1225.85	2128.39	1650.1	1150.1	855.864	941.424	991.251	852.433	1538.61	910.243	1437.97	898.644	390.203	58.808
RGS11	-0.54	1.5e-10	4.5e-09	2739.91	3792.92	3584.3	2147.67	2122.57	1763.54	2059.04	2369.96	3066.2	2078.78	3162.11	2090.8	660.817	215.909
SRGAP3	-0.89	2.14e-10	6.25e-09	361.194	541.824	530.068	224.585	172.273	145.02	222.974	170.668	414.418	177.734	445.631	171.471	130.84	28.2694
TSPAN12	-0.7	5.17e-10	1.41e-08	3759.7	7067.41	4786.43	3726.18	2902.22	2869.04	3073.58	2161.45	4834.93	2751.57	4273.07	2885.63	1357.55	349.437
YPEL2	-0.58	5.84e-10	1.57e-08	1778.94	3320.93	2754.54	1783.31	1247.35	1560.36	1591.19	1263.34	2409.43	1415.56	2268.93	1411.85	659.446	160.686
ITPR2	-0.59	7.29e-10	1.94e-08	4141.18	9573.99	5172.88	4059.56	3122.71	2438.36	2935.27	4732.39	5736.9	3307.18	4657.03	3028.99	2258.38	860.001
BEX2	-0.62	7.98e-10	2.12e-08	6961.61	15277.7	9948.97	7569.3	4969.38	5834.73	6086.99	5701.92	9939.38	5648.25	8759.13	5768.32	3278.02	415.634
TRIL	-0.97	1.12e-09	2.89e-08	1258.02	1379.34	1308.94	756.463	514.336	549.831	520.083	319.048	1175.69	475.824	1283.48	517.209	245.845	91.5122
MT-ND6	-0.56	1.32e-09	3.34e-08	28870.3	50724	42616.9	21372.8	20838.4	20545	23215	19887.4	35896	21121.4	35743.6	20691.7	11460	1256.78
ALDH6A1	-0.53	1.54e-09	3.87e-08	5720.06	9650.31	7875.46	5523.38	4163.16	4613.8	4661.3	4423.36	7192.3	4465.4	6797.76	4518.58	1692.73	195.905
TLE4	-0.58	1.59e-09	3.97e-08	1905.49	3874.49	2661.22	1682.59	1587.21	1465.04	1480.9	1333.1	2530.95	1466.56	2283.35	1472.97	856.3	90.2423
CST8	-0.81	1.82e-09	4.51e-08	1200.05	2831.51	1586.04	1403.04	731.062	867.529	980.098	733.667	1755.16	828.089	1494.54	800.598	636.253	103.673
MTURN	-0.75	2.52e-09	6.08e-08	709.994	996.256	807.62	587.09	465.966	412.315	370.8	446.007	775.24	423.772	758.807	429.161	149.628	36.0975
DIXDC1	-0.58	3.27e-09	7.76e-08	3360.6	7598.01	4792.69	3925.41	2575.51	2663.25	2231.78	3645.5	4919.18	2779.01	4359.05	2619.38	1628.56	525.614
CCR6	-1.19	5.75e-09	1.3e-07	225.765	546.124	209.044	291.532	50.5779	98.7751	64.8752	18.431	318.116	58.1648	258.649	57.7266	135.203	28.8555
THRA	-0.51	1.08e-08	2.31e-07	6372.88	11771.7	8418.89	6178.47	5115.02	5427.38	5931.07	3853.42	8185.5	5081.72	7395.88	5271.2	2248.86	766.599
CES1G	-1.04	1.18e-08	2.52e-07	196.571	229.445	186.822	192.994	60.0891	60.268	66.9828	87.101	201.458	68.6103	194.782	63.6254	16.5303	11.0313
N4BP2L1	-0.69	1.26e-08	2.67e-07	1130.14	2272.1	1431.2	1098.94	641.361	882.371	762.453	1035.7	1483.1	830.472	1280.67	822.412	473.648	145.947
TG	-0.75	1.35e-08	2.86e-07	689.608	1595.39	876.033	762.805	632.262	578.707	793.447	496.69	980.959	625.276	819.419	605.485	360.906	108.436
MGLL	-0.65	1.65e-08	3.45e-07	4300.77	8516.04	4745.84	3914.43	3702.42	2841.1	3049.32	2543.93	5369.27	3034.19	4523.31	2945.21	1840.45	425.558
LRP3	-0.53	1.92e-08	3.95e-07	788.466	1226.09	1036.49	681.989	515.79	585.071	621.591	534.276	933.259	564.182	912.48	559.673	212.43	41.7382
NREP	-0.59	1.95e-08	4e-07	4124.64	6716.22	5606.98	3217.57	2315.89	2848.65	3458.92	2801.74	4916.35	2856.3	4865.81	2825.19	1344.35	405.655
SLC7A2	-0.67	2.29e-08	4.65e-07	2703.14	4039.98	3511.82	2711.34	1738.2	1569.22	1654.03	2082.03	3241.57	1760.87	3111.58	1696.12	566.026	194.81
CCNG2	-0.57	2.41e-08	4.9e-07	1940.38	3963.95	2454.21	1726.06	1549.27	1614.84	1360.23	1850.43	2521.15	1593.69	2197.3	1582.05	874.017	175.242
MAGIX	-0.6	2.55e-08	5.15e-07	738.68	968.229	789.894	567.981	513.829	437.414	591.17	430.595	766.196	493.252	764.287	475.621	142.676	65.2979
RDM1	-0.53	2.98e-08	5.95e-07	1254.28	2114.8	1463.09	1118.13	833.846	1062.98	1016.87	844.669	1487.57	939.591	1358.68	930.771	382.402	101.721
GSTM1	-0.76	3.09e-08	6.14e-07	12589.2	13206.2	14389	10614.1	8291.34	5680.65	6597.18	5908.07	12699.6	6619.31	12897.7	6252.63	1366.78	1022.63
VWA2	-0.96	3.19e-08	6.32e-07	147.826	232.715	176.145	168.986	65.9126	68.103	91.838	52.3511	181.418	69.5511	172.566	67.0078	31.3934	14.2116
KCNJ13	-0.58	4.09e-08	7.95e-07	2301.88	5224.22	3175.56	2282.58	1757.46	1980.95	2040.95	1630.13	3246.06	1852.37	2738.72	1869.2	1197.69	166.206
MT-ND2	-0.71	4.64e-08	8.96e-07	143438	251895	259288	95047.7	96147.4	93323	106715	82098.2	187417	94570.8	197666	94735.2	70336.6	8761.85
ANKRD50	-0.57	5.46e-08	1.04e-06	4233.72	7573.88	5378.65	3964.5	3902.37	2997.97	3172.74	2665.09	5287.69	3184.54	4806.18	3085.36	1422.73	452.785
GPRIN3	-0.74	6.35e-08	1.19e-06	4458.91	8745.29	6807.91	3408.54	2592.56	3035.59	3236.29	1869.82	5855.16	2683.57	5633.41	2814.08	2073.41	524.377
FAM178B	-0.59	6.57e-08	1.23e-06	1003.35	1931.77	1385.81	916.133	656.631	721.284	1008.86	671.535	1309.27	764.579	1194.58	696.409	400.471	143.056
MT-ND5	-0.56	1.16e-07	2.11e-06	126828	241385	208674	97616	100708	95118.2	110387	90908.1	168626	99280.2	167751	97912.9	58496.2	7294.03
IGFBP6	-0.53	1.28e-07	2.31e-06	3542.79	4584.38	4253.8	3241.55	2319.92	2527.82	2473.63	2515.82	3905.63	2459.3	3898.3	2494.73	537.257	82.9461
GM5148	-0.56	1.32e-07	2.38e-06	2777.49	5070.48	4264.56	3024.78	3212.97	3223.89	3885.05	2864.89	3784.33	3296.7	3644.67	3218.43	932.127	369.095
PRDM1	-0.56	1.51e-07	2.69e-06	580.638	1492.46	672.217	538.674	474.25	431.242	495.948	598.682	820.998	500.031	626.427	485.099	390.667	61.5331
SYTL2	-0.62	1.55e-07	2.76e-06	4345.63	10370.2	6576.81	4517.16	3210.95	3849.97	3972.11	3102.91	6452.45	3533.99	5546.98	3530.46	2426.34	381.437
TMPRSS13	-0.76	2.1e-07	3.64e-06	370.641	507.694	487.932	414.595	251.716	232.447	236.623	164.43	445.216	221.304	451.264	234.535	55.2886	33.6093
GSTA3	-0.63	2.6e-07	4.39e-06	3138.85	3562.19	3877.07	2697.07	1843.7	1791.35	1969.27	2277.17	3318.79	1970.37	3350.52	1906.49	444.365	188.56
ALDH3A1	-0.96	3.37e-07	5.54e-06	2298.7	1874.36	3120.24	2151.52	1308.57	765.88	815.465	596.77	2361.2	871.671	2225.11	790.673	463.958	264.953
KCTD7	-0.52	3.98e-07	6.48e-06	986.688	1656.84	922.482	815.542	636.033	564.181	590.252	504.839	1095.39	573.826	954.585	577.217	329.867	47.4124
ROBO1	-0.56	4.6e-07	7.35e-06	912.096	1514.03	1229.83	816.102	598.208	642.971	719.732	710.196	1118.01	667.776	1070.96	676.583	275.174	49.8845
HSPG2	-0.58	4.68e-07	7.46e-06	9712.01	16445.3	11543.4	9115.58	6400.25	7666.57	8067.09	5448.61	11704.1	6895.63	10627.7	7033.41	2879.82	1037.54
GGNBP1	-0.57	5.29e-07	8.29e-06	812.047	1728.61	1130.99	859.269	761.107	797.426	795.213	528.249	1132.73	720.498	995.128	778.16	364.931	111.925
GPR153	-0.52	5.47e-07	8.54e-06	528.711	1184.57	695.391	575.73	471.532	416.532	467.249	413.839	746.101	442.288	635.56	441.89	260.342	27.1614
FSD1L	-0.6	7.48e-07	1.13e-05	1393.39	2329.74	1513.41	1024.77	884.493	741.141	869.455	1130.94	1565.33	906.507	1453.4	876.974	476.654	141.044
CECR6	-0.53	8.36e-07	1.24e-05	1289.2	2158.36	1621.75	1225.65	773.974	968.466	976.277	1120.11	1573.74	959.708	1455.48	972.372	369.531	123.063
ASXL3	-0.99	9.48e-07	1.39e-05	78.1165	159.159	115.538	50.7724	21.8048	16.897	37.6462	39.7154	100.896	29.0159	96.827	29.7255	40.7439	9.84671
SNED1	-0.56	1.05e-06	1.53e-05	2351.36	3679.41	3339.25	1908.32	1433.17	1242.15	1810.16	2336.77	2819.59	1705.56	2845.31	1621.66	717.457	417.827
TTC28	-0.55	1.14e-06	1.65e-05	2578.29	3220.01	2667.45	2265.12	1946.05	1632.79	1319.43	1750.48	2682.72	1662.19	2622.87	1691.63	344.313	227.33
FREM2	-0.67	1.17e-06	1.68e-05	610.854	978.922	635.723	565.898	357.535	376.185	462.834	576.006	697.849	443.14	623.289	419.509	164.196	86.3894
CACNA1D	-0.64	1.24e-06	1.78e-05	337.166	534.094	363.766	248.533	202.328	194.433	183.251	230.985	370.89	202.749	350.466	198.38	103.435	17.6546
CES1F	-0.99	1.31e-06	1.86e-05	293.096	170.708	434.202	282.498	135.49	58.2334	61.4848	77.3292	295.126	83.1343	287.797	69.407	93.5223	31.0788
SLC16A10	-0.66	1.46e-06	2.06e-05	701.535	836.264	614.635	601.365	457.492	228.996	322.634	403.997	688.45	353.28	658.085	363.315	93.6117	86.3397
PPP1R14C	-0.52	1.71e-06	2.37e-05	30989.5	63320.9	48760.7	28927.7	24645.9	26976.6	31629.9	19868.8	42999.7	25780.3	39875.1	25811.2	14039.3	4239.16
SULT1D1	-0.94	1.76e-06	2.44e-05	1210.4	664.233	1453.85	772.811	463.044	262.669	285.185	397.842	1025.32	352.185	991.607	341.514	320.949	81.97
MGAM	-0.89	2.26e-06	3.07e-05	214.908	500.546	324.075	236.444	115.45	116.817	149.56	102.935	318.993	121.191	280.26	116.134	112.511	17.2496
ZFP704	-0.61	2.29e-06	3.09e-05	10524.5	21411.2	13395.1	9457.03	7087.99	6947.68	7888.19	9396.93	13697	7830.2	11959.8	7488.09	4680.88	973.106
BCAN	-0.61	2.7e-06	3.6e-05	1933.79	3499.41	2855.19	1909.64	1162.77	1474.38	1919.57	1302.57	2549.51	1464.82	2394.49	1388.47	667.886	284.801
SOX4	-0.61	2.73e-06	3.63e-05	6641.33	10933.3	9427.61	5948.51	4840.27	4775.23	5979.16	3001.49	8237.68	4649.04	8034.47	4807.75	2029.21	1064.91
D3ERTD751E	-0.52	2.93e-06	3.86e-05	768.957	1134.87	1076.97	543.927	494.709	623.95	633.322	558.225	881.181	577.551	922.966	591.088	239.283	55.9008
TRAF1	-0.54	2.99e-06	3.92e-05	6734.71	11649.5	8115.42	6486.5	3999.28	5301.22	4381.04	5724.96	8246.54	4851.63	7425.06	4841.13	2060.4	691.517
ACAT3	-0.9	2.99e-06	3.92e-05	115.51	244.627	181.664	87.9802	33.3344	95.9849	77.3018	85.9892	157.445	73.1526	148.587	81.6455	60.7683	23.9207
BC067074	-0.51	3.22e-06	4.18e-05	1471.58	2741.06	1713.95	1415.09	1083.42	909.269	1281.42	1339.69	1835.42	1153.45	1592.76	1182.42	534.788	169.992
CADM4	-0.59	4.01e-06	5.1e-05	688.846	864.529	735.559	489.05	379.48	332.296	391.625	393.664	694.496	374.266	712.203	385.552	134.942	24.8311
PYROXD2	-0.61	4.78e-06	5.97e-05	215.202	365.553	311.797	215.706	166.779	152.23	136.759	164.955	277.065	155.181	263.752	158.593	64.4755	12.0222
SLC1A2	-0.7	5.86e-06	7.1e-05	370.488	601.954	303.68	392.464	161.493	203.18	264.07	216.159	417.146	211.226	381.476	209.669	111.596	36.5885
FN3K	-0.63	6.84e-06	8.17e-05	211.551	355.098	251.839	229.94	154.719	170.36	145.84	167.826	262.107	159.686	240.89	161.273	55.5502	9.95726
TGFBR3L	-0.62	7.78e-06	9.14e-05	440.727	723.552	435.174	295.395	203.885	239.444	266.301	336.438	473.712	261.517	437.95	252.872	155.556	48.5919
AKR1C18	-0.91	8.79e-06	0.00010173	62.7574	58.3728	82.229	59.0805	25.721	15.8733	12.8549	13.6983	65.6099	17.0369	60.9189	14.7858	9.73831	5.13328
CDH16	-0.65	1e-05	0.000114635	5297.58	8413.15	8455.88	4690.87	3309.41	4221.7	4930.57	2248.02	6714.37	3677.43	6855.36	3765.56	1733.53	1005.64
TOX3	-0.55	1.05e-05	0.000119624	553.953	1070.33	759.418	640.23	602.503	472.624	404.905	494.742	755.982	493.694	699.824	483.683	195.601	71.0069
MT-ND1	-0.6	1.17e-05	0.00013177	121902	200788	210031	76418.4	77835.9	86671	96905.8	74460.1	152285	83968.2	161345	82253.5	55601.2	8699.1
CYP2C44	-0.75	1.27e-05	0.000141229	103.516	220.226	177.903	104.147	47.5943	77.5603	78.298	76.5943	151.448	70.0117	141.025	77.0773	49.9127	12.9568
PGC	-0.59	1.32e-05	0.000146767	523.929	686.16	602.335	472.167	288.617	364.552	372.343	288.425	571.148	328.484	563.132	326.584	80.9742	40.058
CAR15	-0.67	1.51e-05	0.000164333	168.63	297.581	233.474	145.165	88.3205	135.193	99.0711	116.74	211.212	109.831	201.052	107.906	59.4362	17.8146
COL20A1	-0.56	1.69e-05	0.000182059	317.883	435.827	399.1	319.644	222.849	174.595	222.751	237.149	368.114	214.336	359.372	222.8	51.0335	23.6802
ABLIM2	-0.74	1.7e-05	0.000182523	161.305	284.753	148.79	129.259	107.474	94.5696	63.2923	58.9554	181.027	81.0729	155.048	78.931	60.9657	20.5215
VWA7	-0.52	1.72e-05	0.00018456	429.546	704.912	571.833	331.148	277.919	269.77	309.992	386.108	509.36	310.947	500.69	293.956	141.662	45.9253
LGR6	-0.79	1.78e-05	0.000189826	862.449	584.013	910.047	600.173	399.914	267.743	304.679	369.903	739.17	335.56	731.311	337.291	148.147	52.1384
CALML3	-0.88	1.88e-05	0.000198468	768.295	330.595	993.095	501.99	312.585	113.171	210.628	186.686	648.494	205.768	635.143	198.657	252.797	71.3649
FV1	-0.62	1.94e-05	0.00020444	208.163	343.579	270.291	162.028	147.804	141.214	126.776	101.739	246.015	129.383	239.227	133.995	68.1813	17.6796
CLDN23	-0.66	2.19e-05	0.000228496	319.787	372.544	313.821	248.509	208.723	123.187	208.632	139.274	313.665	169.954	316.804	173.953	44.0158	39.1391
CRY1	-0.77	2.22e-05	0.000231206	3616.89	4778.27	4736.99	3774.58	2278.09	2125.57	2317.7	947.662	4226.68	1917.26	4255.78	2201.83	534.064	564.373
6430573F11RIK	-0.74	2.23e-05	0.00023177	124.398	201.226	131.454	109.067	56.6739	47.8764	103.658	89.0746	141.536	74.3208	127.926	72.8742	35.3992	22.8532
LONRF3	-0.63	2.25e-05	0.000233647	935.886	1659.71	1344.32	923.681	680.215	763.834	795.369	511.594	1215.9	687.753	1140.1	722.024	307.105	110.066
CYP4A12B	-0.83	2.38e-05	0.000244278	521.248	100.876	667.521	281.491	125.833	35.053	40.9278	72.1062	392.784	68.4801	401.369	56.517	217.704	35.9827
NFE2L3	-0.73	2.46e-05	0.000251994	313.784	310.632	469.693	309.146	235.181	140.178	159.96	182.958	350.814	179.569	312.208	171.459	68.6553	35.4975
BCL2A1A	-0.67	2.98e-05	0.000298796	209.27	437.169	287.643	231.056	145.703	174.221	164.804	123.665	291.284	152.098	259.35	155.254	88.9516	19.366
CACNA1B	-0.58	3.1e-05	0.000310259	127.037	541.69	146.452	130.529	310.404	135.213	200.08	159.914	236.427	201.403	138.491	179.997	176.395	67.0549
MLXIPL	-0.54	3.55e-05	0.000349144	760.897	1382.2	1086.21	804.858	497.044	539.384	645.136	782.437	1008.54	616	945.536	592.26	249.234	110.194
PTPRT	-0.79	3.61e-05	0.000354461	234.676	105.349	131.983	176.07	70.2191	24.9693	107.473	94.686	162.019	74.3368	154.027	82.4525	48.9646	31.4888
KLHL24	-0.52	4.51e-05	0.000433196	5439.96	9674.49	6708.7	4907.58	3131.85	3822.46	3681.39	5286.47	6682.68	3980.54	6074.33	3751.93	1847.09	796.9
GM20518	-0.71	4.7e-05	0.000449475	133.81	349.763	169.383	219.613	104.668	98.736	96.1635	107.149	218.142	101.679	194.498	101.702	81.8775	4.41416
GUCY1A2	-0.8	4.75e-05	0.000454119	73.7783	107.089	96.7027	73.827	44.5103	42.626	48.0168	53.9566	87.8493	47.2774	85.2648	46.2635	14.5188	4.31426
ABCC6	-0.66	4.99e-05	0.000471797	355.326	587.307	334.292	236.737	179.142	129.392	331.802	197.157	378.416	209.373	344.809	188.149	128.635	74.9149
ZFP354A	-0.54	6.18e-05	0.00057011	266.09	435.087	368.12	179.517	182.189	233.843	275.43	170.423	312.204	215.471	317.105	208.016	97.4156	42.0404
TTC6	-0.55	6.4e-05	0.00058757	726.137	1643.73	1083.15	885.644	529.985	598.815	670.984	735.523	1084.67	633.827	984.399	634.9	346.667	77.0259
VPREB3	-0.61	6.48e-05	0.000595181	1605.32	1480.1	1937.43	1154.94	1027.79	680.82	959.333	886.783	1544.45	888.681	1542.71	923.058	280.18	129.954
SLC5A8	-0.79	7.28e-05	0.000659264	103.579	69.3107	143.806	111.891	42.1803	10.0403	24.2881	27.6572	107.147	26.0415	107.735	25.9727	26.5082	11.4256
ACRBP	-0.54	7.34e-05	0.000664212	346.305	487.89	419.019	241.473	201.837	192.514	254.966	332.772	373.672	245.522	382.662	228.402	91.2793	55.7223
ASGR1	-0.81	7.7e-05	0.000694357	148.465	99.9629	132.299	111.301	29.9702	44.5982	30.9235	37.7333	123.007	35.8063	121.8	34.3284	18.7252	5.89308
HIST2H2BE	-0.57	8.8e-05	0.000780358	1596.92	2620.37	2182.58	1325.21	1197.41	1219.07	1329.65	684.209	1931.27	1107.58	1889.75	1208.24	504.261	249.528
PHOSPHO1	-0.56	9.63e-05	0.000845646	2299.04	4433.98	2467.31	2509.51	1528.57	1869.46	1875.81	1433.03	2927.46	1676.72	2488.41	1699.01	873.348	198.819
FMO3	-0.79	0.000106801	0.000922975	2441.82	1260.35	3320.76	1838.35	1173.16	615.791	583.037	709.197	2215.32	770.295	2140.09	662.494	762.787	237.153
ZFP871	-0.51	0.000109747	0.000946198	2039.16	3909.75	2710.19	1804.86	1346.32	1366.39	1435.38	1879.87	2615.99	1506.99	2374.68	1400.88	817.518	217.802
SCN5A	-0.61	0.000120355	0.00102855	1786.88	1607.42	2269.86	1397.8	1112.5	837.825	1108.56	966.529	1765.49	1006.35	1697.15	1037.55	322.114	113.689
CBS	-0.54	0.000136977	0.00114657	483.656	803.034	530.352	563.005	514.975	353.716	391.316	331.063	595.012	397.768	546.678	372.516	123.368	71.0093
FAM126B	-0.52	0.000138263	0.00115456	3180.88	6130.79	3975.28	3092.2	2242.22	2664.57	2950.43	2818.7	4094.79	2668.98	3578.08	2741.64	1224.75	266.354
4930432E11RIK	-0.76	0.00014045	0.00116882	48.2698	120.852	76.9367	53.678	27.9629	20.0303	24.956	36.547	74.9342	27.374	65.3074	26.4595	28.6151	6.00557
MT-ND4L	-0.6	0.000145647	0.00120519	23408.8	36553.3	37128.1	12955.3	14556.7	15905.1	16620.7	12871.5	27511.4	14988.5	29981	15230.9	10036.8	1429.37
MT-ND4	-0.58	0.000145952	0.00120703	180752	281706	330059	108843	120945	131388	141563	104631	225340	124632	231229	126166	86172.6	13656
BIK	-0.53	0.000155958	0.00127677	1112.21	1743.87	1462.81	1191.85	878.836	929.406	987.256	541.289	1377.68	834.197	1327.33	904.121	248.166	173.407
NAPB	-0.52	0.000173916	0.00140957	300.066	604.082	495.383	236.605	200.01	211.47	263.35	308.927	409.034	245.939	397.725	237.41	147.568	43.4978
PNLDC1	-0.76	0.000178297	0.00144188	55.309	121.851	49.6041	44.7316	8.98804	25.0379	24.956	27.6571	67.8739	21.6598	52.4565	24.9969	31.3876	7.39625
AHCYL2	-0.51	0.000188188	0.00151349	27497.1	56725.9	39979.7	30321.9	22911.4	24484.1	29608.6	14721.6	38631.2	22931.4	35150.8	23697.7	11426.4	5347.83
SCGB3A1	-0.74	0.000197665	0.00157678	25969.6	8519.7	33570.2	22436.5	10022	2877.68	3329.41	4345.97	22624	5143.76	24203	3837.69	9082.65	2866.2
DNAH6	-0.55	0.000232042	0.00181714	7269.15	7371.66	7766.26	5664.09	4385.32	3081.88	4741.74	4806.64	7017.79	4253.9	7320.41	4563.53	803.29	695.415
A930018M24RIK	-0.75	0.000233895	0.00182773	46.2585	106.869	74.9124	43.7376	12.9828	28.0424	38.9313	17.7796	67.9444	24.434	60.5855	22.911	25.5926	9.98254
ALOX15	-0.76	0.000236513	0.00184622	300.276	280.69	306.508	331.737	171.067	47.2933	86.8829	78.073	304.803	95.8291	303.392	82.4779	18.2365	45.858
HS3ST6	-0.67	0.000237298	0.00185135	307.719	277.66	370.512	314.115	201.732	146.221	171.697	128.408	317.502	162.015	310.917	158.959	33.5581	27.6137
THRSP	-0.6	0.000251087	0.0019413	176.798	391.888	206.264	170.366	159.411	83.4641	113.315	136.793	236.329	123.246	191.531	125.054	90.8264	28.1634
SNX22	-0.51	0.000278758	0.00213267	6678.11	13868	8706.37	6557.87	4653.89	6581.66	6832.3	4074.29	8952.57	5535.53	7692.24	5617.77	2963.5	1192.53
GM14569	-0.57	0.000291154	0.00221589	273.298	741.211	505.278	324.108	180.704	304.778	281.439	229.119	460.974	249.01	414.693	255.279	183.337	48.0183
ZBED5	-0.64	0.000317891	0.00238582	178.631	195.734	145.648	157.377	70.4206	67.0344	77.8154	81.3221	169.348	74.1481	168.004	74.118	19.2834	5.68801
CADM2	-0.6	0.000347446	0.00257325	71.5634	161.852	135.312	90.944	94.9389	81.6423	69.88	122.729	114.918	92.2976	113.128	88.2906	35.6127	19.6796
RORC	-0.67	0.000368579	0.00270507	1805.98	1359.28	2371.74	1969.04	911.825	1013.84	959.102	855.006	1876.51	934.943	1887.51	935.464	362.737	58.5934
SSPO	-0.65	0.000372049	0.00272643	215.177	260.638	379.388	345.866	312.732	108.228	167.841	331.958	300.267	230.19	303.252	240.287	65.4793	94.7789
KY	-0.62	0.000388888	0.00282292	296.814	297.603	438.357	182.557	152.529	238.521	165.557	161.968	303.833	179.644	297.208	163.763	90.6814	34.3241
SHISA6	-0.6	0.000427401	0.0030569	291.309	662.785	362.83	336.24	463.004	203.826	244.134	364.623	413.291	318.897	349.535	304.379	146.296	102.089
KCNE3	-0.71	0.000502194	0.00351271	167.059	112.457	271.9	110.408	108.682	18.0526	90.4524	39.6289	165.456	64.2039	139.758	65.0406	65.5211	36.7462
DNAH7A	-0.59	0.00050266	0.00351429	574.107	492.045	641.852	650.647	542.959	417.05	530.315	460.76	589.663	487.771	607.98	495.538	63.6673	51.4461
COL5A3	-0.58	0.000538324	0.00372794	190.873	251.509	217.429	150.94	142.665	117.058	114.681	77.9533	202.688	113.089	204.151	115.869	36.8044	23.0628
SLC10A5	-0.65	0.000572328	0.00393543	214.636	246.169	331.032	153.133	149.415	91.9566	96.8291	114.58	236.243	113.195	230.402	105.704	64.1434	22.5428
GM2830	-0.69	0.000590852	0.00404187	195.682	316.745	273.248	197.183	109.66	122.039	142.846	113.287	245.714	121.958	235.215	117.663	51.6285	12.872
RGAG4	-0.54	0.00060383	0.00411523	261.52	408.979	426.101	176.62	355.027	112.63	293.687	133.193	318.305	223.634	335.249	213.44	103.852	103.287
KCTD8	-0.52	0.000653301	0.00440511	461.63	648.274	599.151	396.601	323.415	283.173	446.188	210.702	526.414	315.87	530.391	303.294	101.475	85.3948
PIPOX	-0.64	0.000687269	0.00459175	67.5728	167.28	94.7016	57.4106	42.4848	35.8408	55.4429	42.5782	96.7413	44.0867	81.1372	42.5315	42.9466	7.10283
GM14288	-0.6	0.000729014	0.00483294	439.486	719.56	848.284	196.969	261.187	308.114	316.988	246.304	551.075	283.148	579.523	284.65	252.271	30.0342
RAPGEFL1	-0.55	0.000744657	0.00491669	358.426	453.604	401.69	325.724	247.003	186.481	227.959	227.633	384.861	222.269	380.058	227.796	47.9712	22.1006
KLHL13	-0.65	0.000801857	0.00523519	1381.13	2820.11	1892.9	1793.35	906.005	1078.17	1041.11	259.864	1971.87	821.287	1843.13	973.555	525.974	330.41
TACR1	-0.69	0.000802672	0.00523817	232.327	112.21	234.563	160.96	98.9601	52.5732	47.4345	75.8788	185.015	68.7116	196.644	64.226	51.4116	20.4909
SIX4	-0.54	0.000807148	0.00525963	640.065	560.538	790.541	496.379	393.478	310.222	361.173	414.767	621.881	369.91	600.302	377.326	109.876	39.3909
CNGA1	-0.61	0.000836522	0.00541552	94.2322	178.293	126.588	89.5491	77.3991	65.0136	67.506	55.2313	122.166	66.2875	110.41	66.2598	35.4048	7.88694
FAM198A	-0.62	0.000856102	0.00552269	149.087	137.69	252.675	187.191	126.884	85.5634	113.751	60.7735	181.661	96.7431	168.139	99.6572	44.9114	25.5761
BAIAP2L2	-0.65	0.000859001	0.00553406	64.9842	109.009	76.0932	32.5571	31.4989	75.6711	25.0428	68.9746	70.6608	50.2969	70.5387	50.2368	27.3139	22.2702
FMN2	-0.68	0.000876311	0.00562059	63.7006	96.928	60.1278	34.4529	35.5901	20.3213	25.6732	23.4671	63.8023	26.2629	61.9142	24.5702	22.2048	5.71101
PNMA1	-0.56	0.000891526	0.00569835	368.071	397.77	506.155	348.621	272.013	184.073	228.886	238.164	405.154	230.784	382.921	233.525	60.8827	31.3839
GRHL3	-0.65	0.00100098	0.0062717	51.2865	90.8888	53.6534	60.6363	37.9497	21.0318	24.956	25.6816	64.1162	27.4048	57.1448	25.3188	15.8347	6.33988
ZDBF2	-0.64	0.00105448	0.00657024	66.5382	191.042	115.209	79.7263	38.8491	38.9599	87.0357	114.879	113.129	69.9309	97.4677	62.9978	48.3766	32.5507
DNAH5	-0.54	0.00106497	0.00662431	5267.43	4373.65	5810.76	4040.76	3107.88	2120.21	3287.2	3262.56	4873.15	2944.46	4820.54	3185.22	703.019	480.821
P2RX6	-0.51	0.00115895	0.00712093	1376.59	1377.92	1714.62	970.722	978.863	740.147	807.289	862.098	1359.96	847.099	1377.25	834.694	263.576	87.4789
AVPR1A	-0.65	0.00118269	0.00722122	1174.56	2196.32	1747.28	968.188	827.902	691.045	965.296	182.734	1521.59	666.744	1460.92	759.474	482.927	295.788
ADAMTS5	-0.63	0.00120291	0.00732324	713.988	415.492	869.591	443.394	394.489	260.416	321.433	239.037	610.616	303.844	578.691	290.924	189.599	60.4399
DCDC2A	-0.63	0.00122972	0.00746161	1027.6	826.043	1459.09	945.838	994.734	533.868	651.136	395.948	1064.64	643.922	986.717	592.502	238.749	221.768
CYP4F15	-0.66	0.00126979	0.00765385	272.54	146.025	416.307	232.037	196.384	84.7392	79.5924	116.224	266.727	119.235	252.289	100.481	97.6989	46.6972
SLC6A15	-0.54	0.00136095	0.00812289	406.222	634.906	488.016	389.024	158.907	283.541	376.68	287.663	479.542	276.698	447.119	285.602	97.1843	77.5212
TPD52L1	-0.56	0.001382	0.00822497	120.118	172.286	155.451	76.9891	64.5896	76.2419	85.9684	85.2648	131.211	78.0162	137.784	80.7534	36.5301	8.64871
LPAR4	-0.58	0.00148746	0.00872816	281.573	499.389	409.992	196.82	94.8742	201.304	217.616	183.722	346.944	174.379	345.783	192.513	116.217	47.4414
GM16505	-0.63	0.00184311	0.0104376	312.465	324.997	332.114	248.114	198.51	69.6251	205.808	256.772	304.422	182.679	318.731	202.159	33.2623	69.0226
CYP2F2	-0.6	0.00216385	0.0118719	83362.1	61607.5	117308	75183.5	66876.1	32777.6	40061.6	34274.7	84365.3	43497.5	79272.8	37168.1	20545.3	13769
WDR72	-0.62	0.00216366	0.0118719	309.715	232.852	450.729	254.545	235.834	131.224	172.504	116.898	311.96	164.115	282.13	151.864	84.8771	46.1662
ZFP773	-0.57	0.00246093	0.0132479	499.125	996.762	671.61	440.787	420.525	467.633	505.014	567.517	652.071	490.172	585.367	486.324	216.349	53.7614
DCDC2C	-0.61	0.00259718	0.0138286	139.154	313.096	177.126	126.921	82.5146	90.2365	71.7489	168.124	189.074	103.156	158.14	86.3755	73.9581	38.0797
FBXL13	-0.57	0.00280019	0.0147429	345.873	271.714	366.656	207.72	182.106	106.207	135.437	211.99	297.991	158.935	308.793	158.772	62.9421	40.8783
IGDCC4	-0.58	0.00283031	0.01488	119.164	60.8893	157.639	70.0902	75.7446	46.6423	42.4819	68.2846	101.946	58.2884	94.6271	57.4635	39.0468	14.0545
UPK3A	-0.59	0.00292796	0.0152779	69.3876	80.9009	102.245	90.4574	60.9193	32.0485	30.9454	36.5469	85.7477	40.115	85.6791	34.2977	12.0983	12.1932
SLITRK6	-0.61	0.00293255	0.0152955	70.3933	61.9243	56.6903	53.6779	32.9562	21.0318	23.9576	14.8163	60.6715	23.1905	59.3073	22.4947	6.34119	6.53347
SEC14L5	-0.56	0.00295497	0.0153969	121.68	119.853	156.91	107.356	88.8821	68.103	60.8925	57.2898	126.45	68.7919	120.767	64.4978	18.4303	12.2351
SOX5	-0.53	0.0030729	0.0158764	144.598	166.523	142.17	136.882	63.691	101.004	99.228	158.489	147.543	105.603	143.384	100.116	11.3075	33.9681
RLBP1	-0.51	0.00327416	0.0167434	102.157	305.213	158.303	111.068	61.1589	88.0756	90.4337	111.696	169.185	87.841	134.685	89.2547	81.3822	17.9427
MT-ATP6	-0.55	0.00369864	0.0185313	72447.2	73522.7	191051	31612.8	35265.1	40068	47582.1	28441.8	92158.3	37839.2	72984.9	37666.5	59542.6	6979.06
FEZ1	-0.55	0.00378015	0.0188749	70.569	251.463	90.7766	80.7072	167.941	46.0615	94.2864	31.1833	123.379	84.8681	85.7419	70.1739	74.2939	53.3335
RGS22	-0.51	0.00384305	0.0191366	933.389	714.986	1053.49	778.993	698.881	462.022	507.287	590.618	870.215	564.702	856.191	548.953	132.286	90.1601
JAKMIP1	-0.56	0.00390625	0.0193963	77.9292	160.69	90.0656	97.6118	50.2659	56.022	65.18	40.2644	106.574	52.9331	93.8387	53.1439	32.0232	9.04348
FBXL21	-0.51	0.00414729	0.0202851	97.6896	208.691	149.018	95.5493	89.0486	67.2676	106.56	83.2912	137.737	86.5417	123.354	86.1699	46.2203	14.0451
CYP2A5	-0.59	0.00422902	0.0206227	2566.51	1372.43	2439.96	2041.48	1569.88	664.108	633.964	1274.05	2105.1	1035.5	2240.72	969.079	465.264	400.509
PCDHGA1	-0.51	0.00425836	0.0207449	165.644	302.954	177.479	166.541	100.645	81.0099	127.208	128.293	203.155	109.289	172.01	113.927	57.8072	19.7274
TSHR	-0.51	0.00428866	0.0208647	145.454	162.406	201.201	111.025	70.544	77.2872	70.7712	95.9029	155.022	78.6263	153.93	74.0292	32.4588	10.3356
OTX1	-0.58	0.00451194	0.0217554	195.943	93.3382	236.921	213.952	117.162	37.3612	72.5398	76.8278	185.039	75.9728	204.948	74.6838	54.899	28.2841
OIT3	-0.53	0.00454488	0.021878	86.4832	190.767	181.206	88.4692	65.9126	73.1106	74.8679	75.0694	136.731	72.2401	134.838	73.9892	49.3761	3.73181
SCGB1A1	-0.57	0.00479304	0.022899	577134	413741	730625	411393	384108	228024	253664	198866	533223	266166	495438	240844	132301	70800.3
SLC36A2	-0.53	0.00483554	0.0230468	91.5581	192.219	137.814	89.3945	36.8752	71.6168	75.6264	86.2578	127.746	67.5941	114.686	73.6216	41.9479	18.5249
TSHZ2	-0.54	0.00507509	0.0239245	434.786	624.898	636.431	455.068	367.778	329.999	282.046	331.149	537.796	327.743	539.983	330.574	93.2345	30.4453
TMEM178B	-0.51	0.0055882	0.0258277	118.371	158.425	111.389	61.5457	56.0663	52.6833	49.4611	56.521	112.433	53.6829	114.88	54.3748	34.4278	2.85299
HTRA3	-0.53	0.00577583	0.0265772	202.474	216.54	259.323	162.185	199.426	121.357	103.615	73.0144	210.131	124.353	209.507	112.486	34.7075	46.6654
CCDC129	-0.56	0.00641436	0.0289588	481.665	306.203	679.605	310.686	373.897	114.527	159.067	120.538	444.54	192.008	396.176	139.803	153.042	106.395
FBXO27	-0.53	0.00642285	0.0289792	98.8972	286.666	138.379	84.3824	49.8533	101.46	93.5294	34.4912	152.081	69.8334	118.638	71.6913	80.1757	28.3285
CRYBA4	-0.54	0.00714331	0.0315	43.0822	75.152	47.4817	50.8954	25.0447	23.0229	29.0433	17.546	54.1528	23.6642	49.1885	24.0338	12.4362	4.14379
BPIFB1	-0.53	0.00750312	0.0326626	16738	7061.53	23105.3	13524.1	11689.9	2713.94	4014.89	4676.11	15107.2	5773.7	15131	4345.5	5785.08	3487.89
TENM4	-0.52	0.00820691	0.0351711	349.565	333.314	226.888	319.596	154.564	122.848	282.259	153.534	307.341	178.301	326.455	154.049	47.6454	61.3578
GOT1L1	-0.54	0.00839152	0.0357939	54.6719	46.5116	79.3114	66.5466	30.4398	18.993	54.2793	16.8931	61.7604	30.1513	60.6093	24.7164	12.3867	14.8537
TRPM3	-0.53	0.00858581	0.0364417	46.528	62.9198	61.3626	30.0545	26.1132	27.3777	23.7288	40.6248	50.2162	29.4611	53.9453	26.7455	13.2827	6.57718
ALDH1A1	-0.52	0.00892482	0.0375315	24323.3	17119.9	32553	18599	18203.5	9424.17	12411.2	11179.4	23148.8	12804.6	21461.1	11795.3	6059.42	3292.87
CHAD	-0.52	0.00896389	0.0376633	2159.07	789.034	3021.8	1616.3	1428.11	467.707	582.971	466.221	1896.55	736.251	1887.68	525.339	812.44	402.241
ADH7	-0.52	0.00969269	0.0400458	938.929	469.063	1035.75	889.212	787.275	397.556	474.391	303.736	833.239	490.74	914.071	435.974	216.759	181.559
GSTA2	-0.53	0.010028	0.0411011	133.345	91.2138	123.093	88.4241	50.4396	57.0678	32.9925	49.1955	109.019	47.4238	107.153	49.8176	19.5641	8.853
LTF	-0.52	0.0110195	0.0442872	9931.39	10302.6	11407.2	13190.2	8142.75	2863.48	3179.68	4386.92	11207.9	4643.21	10854.9	3783.3	1266.73	2098.92
ERMAP	-0.52	0.011313	0.0452102	26.0422	94.7191	65.0859	35.994	46.087	28.2026	28.2486	62.4286	55.4603	41.2417	50.5399	37.1678	26.8247	14.2408
MT-ATP8	-0.51	0.012094	0.0477259	617.449	648.206	1216.82	259.444	275.634	429.65	372.343	259.78	685.479	334.352	632.828	323.988	342.726	69.8816

## Sheet: 3 Epi up d40 vs naive
ID	log2fold	p	p.adj	NAIVE_1	NAIVE_2	NAIVE_3	NAIVE_4	D40_1	D40_2	D40_3	D40_4	NAIVE_mean	D40_mean	NAIVE_median	D40_median	NAIVE_stdev	D40_stdev
H2-K1	0.91	7.85e-44	1.15e-39	50500.8	83100.3	67332.7	48484.7	97668.3	106853	128763	98588.9	62354.6	107968	58916.8	102721	14036.1	12527.4
H2-Q6	1.64	1.62e-39	1.18e-35	3126.16	3359.54	3285.42	1963.86	8850.28	9000.61	12062	9371.41	2933.74	9821.08	3205.79	9186.01	566.276	1307.62
H2-Q7	1.74	1.1e-35	5.34e-32	2625.86	2734.88	2913.13	1651.57	10233.6	10021.9	13821.8	10237.5	2481.36	11078.7	2680.37	10235.5	489.931	1586.14
SLC6A20A	1.36	1.95e-33	7.12e-30	942.009	1277.66	1285.54	1026.5	2942.4	3333.04	2907.22	3044.03	1132.93	3056.67	1152.08	2993.22	151.67	167.281
B2M	1.12	5.81e-33	1.7e-29	15311.6	20525.9	19384	10444.4	31238.6	32977.3	38921.9	33625.3	16416.5	34190.8	17347.8	33301.3	3955.4	2867.52
H2-D1	0.74	4.9e-28	1.19e-24	51468.3	86605	67402.5	49060.4	89767	97699.9	115962	89650.8	63634	98270	59435.4	93733.5	15018.8	10723
LY6D	1.77	4.59e-25	8.38e-22	57.3204	127.844	91.1096	51.6899	371.864	283.153	378.434	358.555	81.9909	348.001	74.215	365.21	30.4648	38.1192
DMBT1	2.04	2.7e-23	4.38e-20	3.53626	20.1952	11.5695	16.6038	565.494	405.459	281.343	448.121	12.9762	425.104	14.0866	426.79	6.25229	101.602
SPIB	1.75	2.88e-19	4.2e-16	31.7252	55.3909	20.9244	14.7008	391.965	159.974	240.405	239.602	30.6853	257.987	26.3248	240.004	15.5099	83.9699
TNS4	1.74	2.24e-18	2.97e-15	20.6206	32.8354	29.7843	20.5091	125.862	228.95	277.621	315.993	25.9373	237.107	25.2024	253.285	5.4799	71.2501
LY6I	1.26	1.38e-17	1.55e-14	270.392	582.529	421.787	290.545	894.48	1087.52	1015.83	1152.13	391.313	1037.49	356.166	1051.67	124.768	95.611
H2-Q5	1.07	2.1e-17	2.19e-14	808.78	1353.44	1094.24	661.576	1750.21	1829.09	2611.05	2088.45	979.508	2069.7	951.508	1958.77	266.091	336.667
SLC26A4	1.17	1.42e-16	1.39e-13	2055.72	3631.15	2156.14	1225.48	5016.33	5359.03	4571.75	4706.53	2267.12	4913.41	2105.93	4861.43	866.401	303.606
H2-AB1	0.54	8.99e-15	7.73e-12	26849.7	49421.3	38650.5	27244.6	43458.9	50123.1	55779.8	39943.5	35541.5	47326.3	32947.5	46791	9309.94	6098.09
SPRR2A2	1.56	2.61e-14	2.01e-11	32.7935	80.8608	66.3946	34.052	820.517	559.867	649.188	640.213	53.5252	667.446	50.2233	644.7	20.7477	94.9723
NFKBIE	0.87	4.59e-14	3.35e-11	224.253	350.572	287.5	206.76	504.104	495.015	478.752	425.473	267.271	475.836	255.877	486.883	56.7019	30.4624
PKP1	1.48	5.46e-14	3.52e-11	47.3924	56.742	70.2523	36.4397	126.612	171.449	296.082	270.731	52.7066	216.218	52.0672	221.09	12.4196	69.6121
H2-DMB2	1.27	5.13e-14	3.52e-11	216.155	356.072	292.415	126.396	868.973	615.008	746.592	551.924	247.76	695.624	254.285	680.8	85.8103	122.267
AQP3	1.1	6.04e-14	3.68e-11	857.594	1117.02	941.117	746.713	1271.69	1874.37	2421.05	2343.54	915.611	1977.66	899.356	2108.95	135.193	458.126
KRT5	1.28	7.65e-14	4.47e-11	808.516	1238.39	942.477	766.403	1692.02	1974.63	3652.82	3633.99	938.946	2738.37	875.496	2804.31	184.702	910.565
CLCA2	1.51	9.3e-14	5.22e-11	4.80614	18.7205	4.8382	2.32896	0	12.7969	3.16472	9.36014	7.67346	6.33043	4.82217	6.26243	6.45875	5.02718
TRP63	1.3	1.17e-13	6.32e-11	259.032	377.285	351.896	195.046	527.568	739.761	1198.97	1234.43	295.815	925.183	305.464	969.367	72.9551	301.278
CLU	0.58	1.65e-13	8.61e-11	15068.8	26630.7	18300.3	14336	23881.5	25008.4	30370.6	23004.5	18584	25566.3	16684.6	24445	4879.35	2863.29
TNFRSF9	1.04	2.48e-13	1.25e-10	213.767	405.259	248.183	207.883	751.131	554.275	517.009	558.151	268.773	595.142	230.975	556.213	80.2896	91.4819
H2-Q4	0.73	2.72e-13	1.32e-10	6958.19	11156.4	8944.49	6121.99	11545.2	12645.1	14948.1	11884.5	8295.26	12755.7	7951.34	12264.8	1944.12	1326.95
CCL20	1.39	1.95e-12	8.91e-10	33.959	40.8715	47.5796	38.7536	169.784	191.07	251.327	185.945	40.2909	199.532	39.8126	188.507	4.8969	30.9189
TNFRSF1B	0.95	1.73e-11	7.01e-09	1008.5	1124.44	979.462	753.793	2221.89	1630.72	1775.44	1514.93	966.549	1785.75	993.979	1703.08	134.278	268.186
GBP8	1.3	1.89e-11	7.46e-09	37.1495	36.629	58.6673	20.827	189.533	136.083	228.107	170.683	38.3182	181.101	36.8892	180.108	13.4559	33.2255
IL4I1	1.01	2.64e-11	1.02e-08	80.4947	140.869	95.5247	112.959	448.102	258.693	190.849	366.352	107.462	315.999	104.242	312.523	22.45	98.6573
SLC16A6	0.52	8.84e-11	3.31e-08	735.441	1487.61	977.001	711.473	845.811	1161.57	1053.46	1064.13	977.882	1031.24	856.221	1058.8	312.081	115.048
TMEM173	0.57	1.08e-10	3.94e-08	872.876	1756.84	1222.89	831.01	1525.24	1580.44	1700.46	1550.08	1170.91	1589.05	1047.88	1565.26	370.937	67.2265
TACSTD2	0.62	2.11e-10	7.51e-08	1747.77	3211.06	1993.27	1923.46	2958.01	3070.5	3620.44	3119.13	2218.89	3192.02	1958.37	3094.82	579.773	254.156
FCER2A	1.06	3.65e-10	1.27e-07	150.317	368.337	211.279	172.403	858.168	490.267	490.531	473.828	225.584	578.199	191.841	490.399	85.259	161.782
CDH3	1.14	7.43e-10	2.53e-07	379.118	279.658	2701.89	777.336	292.32	335.365	661.512	602.254	1034.5	472.863	578.227	468.809	980.515	161.115
PTGES	0.63	9.68e-10	3.21e-07	2255.96	4917.8	2878.54	2440.42	4298.95	4473	5066.9	4151.24	3123.18	4497.52	2659.48	4385.97	1060.51	347.901
NGFR	1.1	1.01e-09	3.29e-07	125.127	147.641	119.86	110.719	233.891	246.119	485.235	362.879	125.837	332.031	122.493	304.499	13.6031	101.778
TRIM29	0.96	2.1e-09	6.19e-07	125.768	182.412	145.699	160.006	277.678	277.066	376.612	360.853	153.471	323.052	152.853	319.266	20.6649	46.0194
KRT17	1.12	3.68e-09	1.01e-06	117.658	285.65	149.898	196.756	363.417	406.462	704.711	624.695	187.49	524.822	173.327	515.579	63.2674	143.523
H2-EB2	1.03	4.41e-09	1.19e-06	56.5262	78.3994	91.3822	39.1066	186.786	218.892	162.216	127.114	66.3536	173.752	67.4628	174.501	20.0656	33.5992
H2-M3	0.68	5.56e-09	1.45e-06	335.044	596.15	472.836	258.6	614.493	693.035	668.198	572.132	415.657	636.964	403.94	641.346	129.434	46.9778
PSMB9	0.77	6.1e-09	1.56e-06	734.133	1119.34	1017.06	594.878	1609.79	1447.79	1537.58	1264.51	866.352	1464.92	875.595	1492.69	210.888	129.156
ANO1	0.54	7.59e-09	1.91e-06	2709.36	3387.2	2997.93	2530.46	3425.99	3784.28	4690.45	4134	2906.24	4008.68	2853.64	3959.14	323.92	466.478
ALOX12E	1.15	1.9e-08	4.44e-06	20.9031	33.0362	33.4843	36.6287	128.702	189.399	120.124	112.296	31.0131	137.63	33.2602	124.413	5.9989	30.4469
TNC	1.11	3.02e-08	6.9e-06	48.7879	45.4281	50.1158	41.3366	132.909	106.336	219.306	147.347	46.4171	151.474	47.108	140.128	3.39454	41.8341
APOBEC1	1.1	3.36e-08	7.56e-06	68.476	48.7717	79.0531	68.3263	262.01	145.281	143.905	200.855	66.1568	188.013	68.4012	173.068	10.9389	48.508
TGTP1	0.94	7.14e-08	1.56e-05	765.839	1398.28	904.484	683.055	1533.29	2393.12	2033.99	2383.94	937.914	2086.09	835.161	2208.97	277.316	350.458
MAB21L3	1.01	8.44e-08	1.81e-05	15.7361	55.8181	21.4986	22.2213	73.3488	107.741	67.7221	75.9116	28.8185	81.1808	21.86	74.6302	15.7895	15.6178
NDRG1	0.88	1.46e-07	3e-05	501.638	619.877	581.315	462.571	868.44	879.842	1276.39	922.959	541.351	986.907	541.477	901.401	62.3437	168.363
FHOD3	1.05	2.26e-07	4.53e-05	24.1348	46.9426	35.4316	13.9165	68.606	75.3066	152.962	114.858	30.1064	102.933	29.7832	95.0821	12.3449	33.8625
D6ERTD527E	0.9	4.67e-07	8.97e-05	164.566	249.853	124.841	120.999	318.425	338.271	314.436	339.069	165.065	327.55	144.703	328.348	51.8387	11.2126
STEAP4	0.69	7.73e-07	0.000135526	450.517	738.096	730.9	421.471	875.968	882.594	765.805	1152.57	585.246	919.235	590.708	879.281	149.627	142.479
DAPL1	0.97	8.11e-07	0.000137772	78.4804	54.1234	44.5664	53.7069	112.415	130.094	209.69	182.407	57.7193	158.652	53.9151	156.25	12.5803	39.1237
PSMB8	0.65	8.34e-07	0.000139462	1738.32	2886.77	2178.9	1801.73	3067.18	3310.71	3744.69	2682.64	2151.43	3201.31	1990.32	3188.95	456.734	385.433
FBXO32	0.59	8.4e-07	0.000139462	962.912	1496.87	1178.68	866.84	1514.15	1586.8	1844.84	1454.65	1126.32	1600.11	1070.8	1550.47	241.908	148.842
SYT2	0.82	9.48e-07	0.000153896	92.6376	176.65	111.334	97.491	118.043	145.845	426.406	139.577	119.528	207.468	104.413	142.711	33.6851	126.824
CD83	0.67	1.29e-06	0.000200063	833.123	1488.15	1244.23	849.943	2111.01	1642.92	1441.55	1560.11	1103.86	1688.9	1047.09	1601.52	276.204	253.995
AXL	0.99	1.36e-06	0.000206288	375.127	143.851	276.134	111.825	1044.83	363.795	565.923	557.978	226.734	633.131	209.992	561.95	105.516	251.098
KLK10	0.98	1.47e-06	0.000218559	15.0843	27.9657	21.2589	18.8867	88.4916	74.3025	65.5551	50.9369	20.7989	69.8215	20.0728	69.9288	4.68744	13.6335
RGS16	0.76	1.57e-06	0.00022746	340.905	809.009	479.843	370.776	522.001	876.569	1207.81	823.98	500.133	857.59	425.309	850.274	185.677	243.292
ART4	0.96	1.87e-06	0.000262633	40.2248	36.9548	35.4314	33.7972	87.4973	78.3188	129.124	124.846	36.602	104.946	36.1931	106.172	2.37097	22.3273
GNA15	0.96	1.9e-06	0.000263685	27.3429	29.1762	48.229	40.0535	98.9541	60.9503	76.5195	72.4172	36.2004	77.2103	34.6149	74.4684	8.47538	13.7898
ADORA1	0.51	1.94e-06	0.0002649	557.849	1079.32	787.855	520.988	799.565	1039.49	1200.8	841.553	736.502	970.352	672.852	940.522	222.78	160.968
NTF3	0.67	2.36e-06	0.000312958	194.448	441.807	302.46	175.745	308.755	447.702	523.716	405.849	278.615	421.505	248.454	426.776	105.909	77.6063
COL17A1	0.85	2.45e-06	0.000318943	308.42	609.004	395.424	390.238	517.584	567.221	1292.48	1148.3	425.772	881.394	392.831	857.759	111.276	343.252
ENTPD2	0.51	2.43e-06	0.000318943	403.529	649.304	502.982	402.986	632.001	731.82	737.748	534.253	489.7	658.956	453.256	681.911	100.741	83.3586
ITM2A	0.63	2.6e-06	0.000332655	317.776	725.112	527.423	342.942	743.729	624.542	664.492	735.088	478.313	691.963	435.183	699.79	163.874	49.5977
IL4RA	0.52	2.68e-06	0.000339835	3779.85	5524.51	4373.93	3220.35	5806.36	5745.42	6144.84	5046.42	4224.66	5685.76	4076.89	5775.89	854.163	399.256
TIFA	0.52	2.94e-06	0.00036748	295.991	572.003	445.212	284.676	424.041	529.271	575.775	586.991	399.471	529.02	370.602	552.523	118.053	64.3569
SERPINB5	0.94	3.96e-06	0.000485448	17.6938	46.3142	78.842	20.373	75.6193	66.2867	153.143	105.471	40.8058	100.13	33.3436	90.5454	24.6412	33.8567
TPM2	0.81	4.01e-06	0.000488145	112.715	153.375	132.166	108.578	197.241	205.883	330.591	225.303	126.709	239.755	122.441	215.593	17.7865	53.4202
HR	0.69	5.62e-06	0.000651902	291.973	495.866	523.165	265.749	488.65	466.72	744.464	685.701	394.188	596.384	393.92	587.175	116.101	120.752
WNT4	0.58	6.72e-06	0.000766758	854.165	985.099	927.336	718.283	1152.28	1260.15	1446.05	1289.91	871.221	1287.1	890.751	1275.03	99.7472	105.087
CYP27A1	0.87	1.09e-05	0.00116058	40.7984	95.0695	53.9847	21.5738	123.814	77.5156	145.081	94.6607	52.8566	110.268	47.3916	109.237	26.9593	26.0371
FGG	0.83	1.16e-05	0.00121169	168.583	540.569	144.004	221.794	547.842	543.671	518.91	615.028	268.738	556.363	195.189	545.757	159.44	35.6299
TNFAIP3	0.65	1.25e-05	0.00126623	1082.24	2403.4	1414.39	1097.23	2925.39	1833.33	2069.92	2091.32	1499.32	2229.99	1255.81	2080.62	538.562	414.057
CD14	0.52	1.39e-05	0.00139769	2928.36	4812.11	3526.95	3571.57	4842.18	5285.52	4657.4	5672.97	3709.75	5114.52	3549.26	5063.85	685.251	395.042
KRT14	0.61	1.41e-05	0.00140631	8.49254	7.02899	7.19211	12.9779	341.988	344.835	680.154	625.487	8.92287	498.116	7.84232	485.161	2.40886	155.911
PLEK2	0.63	1.43e-05	0.00142491	139.781	208.745	197.404	128.231	211.784	229.936	321.817	279.653	168.54	260.798	168.592	254.795	35.0052	43.1094
EXOC3L4	0.89	1.49e-05	0.00144182	37.3821	17.873	22.6105	8.79367	54.4877	73.4105	115.002	51.7352	21.6648	73.6589	20.2417	63.9491	10.3437	25.2859
FGA	0.88	1.49e-05	0.00144182	36.3518	100.29	44.7264	32.9387	161.429	127.038	105.721	152.439	53.5768	136.657	40.5391	139.738	27.3089	21.865
KNG2	0.8	1.65e-05	0.00157103	72.9289	158.681	106.963	118.035	195.713	189.028	246.115	316.345	114.152	236.8	112.499	220.914	30.6142	50.9521
FAM181A	0.55	1.66e-05	0.00157771	253.529	471.516	315.28	231.558	323.505	437.565	518.241	426.928	317.971	426.56	284.404	432.246	93.8126	69.1864
ZC3H12D	0.64	1.73e-05	0.00162539	88.527	222.54	143.179	95.165	227.856	216.858	213.615	172.775	137.353	207.776	119.172	215.236	53.5131	20.8854
AIM1	0.52	1.84e-05	0.00169823	540.864	653.421	709.742	464.402	760.812	820.331	920.113	834.204	592.107	833.865	597.142	827.268	95.5663	56.9182
DLK2	0.83	2.2e-05	0.00194807	111.131	86.0549	110.169	88.1589	143.665	165.658	296.517	300.678	98.8784	226.63	99.164	231.088	11.7999	72.4018
AQP4	0.72	2.56e-05	0.00219292	782.371	670.255	1101.41	692.842	1187.18	1436.85	1497.84	1691.15	811.72	1453.25	737.607	1467.34	172.428	180.032
LCN2	0.56	2.57e-05	0.00219292	24534.7	60502.2	32361.4	27586.6	49077	47079	46547.9	56223.5	36246.2	49731.9	29974	48078	14279.3	3864.77
DCN	0.71	2.69e-05	0.00226949	714.042	629.647	921.76	417.612	1193.33	897.696	1272.29	1325.13	670.765	1172.11	671.844	1232.81	180.727	165.231
HSD11B2	0.61	3.5e-05	0.00281137	184.028	391.521	217.65	162.028	330.104	363.48	388.365	315.609	238.807	349.389	200.839	346.792	90.3671	28.4194
UBD	0.85	3.53e-05	0.00281482	2.01124	0.998775	0	1.98807	35.7945	33.1349	38.7372	37.9531	1.24952	36.4049	1.49342	36.8738	0.829133	2.17383
TAP1	0.57	4.03e-05	0.00316171	1862.25	2683.98	2615.58	1606.17	3454.65	3019.53	4012.56	2913.81	2191.99	3350.14	2238.92	3237.09	467.277	432.844
ATOH8	0.64	4.2e-05	0.00324586	298.351	405.93	355.067	276.586	390.001	430.061	749.112	582.344	333.983	537.88	326.709	506.202	50.4601	141.5
LEMD1	0.8	4.44e-05	0.00339622	40.266	32.5401	21.7552	42.8931	94.8367	70.3056	86.5483	131.503	34.3636	95.7985	36.4031	90.6925	8.21414	22.4233
OAS1G	0.81	4.89e-05	0.00364255	74.8409	71.2255	77.0738	57.9241	187.61	103.054	153.039	180.318	70.2661	156.005	73.0332	166.679	7.42494	33.1761
GDA	0.82	5.33e-05	0.00393302	135.518	128.744	137.974	97.0702	553.44	221.597	207.568	261.385	124.826	310.997	132.131	241.491	16.3778	141.359
TRIM30A	0.66	5.67e-05	0.00411647	215.824	401.79	330.688	382.918	416.221	536.17	530.81	806.442	332.805	572.411	356.803	533.49	72.3868	143.361
OSR1	0.8	6.33e-05	0.00457753	51.6085	37.8889	43.294	38.2606	89.2972	85.8833	85.657	175.127	42.763	108.991	40.7773	87.5902	5.53519	38.2109
CXCL2	0.8	6.41e-05	0.00461076	37.4201	161.154	32.9631	95.0111	616.779	138.842	129.671	226.161	81.6372	277.863	66.2156	182.502	52.0244	199.264
LLPH-PS2	0.58	7.45e-05	0.00520723	162.582	262.804	169.132	142.513	233.793	246.601	305.436	204.101	184.258	247.483	165.857	240.197	46.3968	36.84
DMRT2	0.79	7.51e-05	0.00522583	164.921	90.8887	103.257	107.356	230.675	230.94	328.769	308.618	116.606	274.751	105.307	269.779	28.5461	44.5169
CIDEB	0.57	7.76e-05	0.00529245	97.0551	259.317	133.115	116.326	203.614	226.173	236.58	184.56	151.453	212.732	124.72	214.894	63.5686	20.1631
GM5431	0.65	8.76e-05	0.00589369	133.377	154.058	175.044	94.758	200.118	280.512	240.676	230.212	139.309	237.88	143.717	235.444	29.6415	28.7667
C1RA	0.67	8.97e-05	0.00598538	642.349	734.778	772.57	412.385	1291.72	884.537	1161.9	991.488	640.521	1082.41	688.563	1076.7	139.974	156.164
BTBD11	0.57	9.01e-05	0.00598538	280.245	261.382	266.637	146.572	268.287	346.207	348.414	277.112	238.709	310.005	264.01	311.659	53.6388	37.4441
NLRC5	0.75	9.32e-05	0.00610945	270.419	385.214	403.96	290.261	697.377	607.117	1002.04	816.786	337.464	780.83	337.737	757.082	57.933	147.79
MYPOP	0.59	9.34e-05	0.00610945	169.904	190.568	200.33	149.271	206.027	250.023	293.21	216.258	177.518	241.38	180.236	233.14	19.6635	34.066
GJB3	0.73	9.56e-05	0.0062063	79.9395	197.93	173.413	126.876	210.399	239.454	308.045	285.219	144.54	260.779	150.145	262.336	45.1925	38.1584
IGKV5-48	0.56	0.0001168	0.00728999	0	0	0	0	144.172	82.3352	61.5822	15.9802	0	76.0174	0	71.9587	0	46.0917
9930111J21RIK1	0.74	0.000121274	0.00750509	168.179	179.034	153.029	62.1809	356.092	286.205	274.147	296.428	140.606	303.218	160.604	291.317	46.211	31.5291
CDH13	0.75	0.000136121	0.00808505	317.704	177.76	379.281	148.691	339.011	327.404	667.316	581.294	255.859	478.756	247.732	460.153	95.7111	148.749
4833423E24RIK	0.75	0.000138659	0.00816578	64.3596	57.9291	74.9122	49.7018	83.5202	123.503	113.232	194.759	61.7257	128.753	61.1443	118.367	9.21695	40.8389
IGKC	0.54	0.000154986	0.0088421	25.1405	23.9708	63.7766	39.7614	6314.72	1934.88	921.746	240.702	38.1623	2353.01	32.451	1428.31	16.0438	2365.4
H2-Q10	0.58	0.00016722	0.00935727	489.881	953.211	711.504	370.935	928.823	830.494	1154.04	1010.71	631.383	981.015	600.692	969.765	222.401	118.531
SERPINA10	0.53	0.000178724	0.00981743	110.92	302.955	210.758	126.089	263.208	239.499	254.72	238.229	187.681	248.914	168.424	247.11	76.6591	10.4982
FAM107B	0.55	0.000179708	0.00983009	910.969	1335.05	1374.21	808.711	1583.41	1313.01	2615.73	2227.86	1107.23	1935	1123.01	1905.64	250.405	514.695
AHNAK2	0.63	0.000206494	0.0110471	506.69	532.85	435.501	342.249	689.624	604.85	873.384	805.242	454.323	743.275	471.096	747.433	73.864	103.451
H2-K2	0.55	0.000220893	0.0116467	181.752	262.126	270.904	175.08	327.817	276.077	382.833	239.621	222.466	306.587	221.939	301.947	44.2213	54.036
IFI47	0.64	0.000230726	0.011992	529.227	534.365	568.008	337.688	939.916	889.138	806.268	742.09	492.322	844.353	531.796	847.703	90.5119	75.9046
EDARADD	0.75	0.000234495	0.0121018	44.2473	63.9217	53.6535	33.7973	90.4802	63.2576	163.888	138.828	48.905	114.113	48.9504	114.654	11.1578	39.4752
RAB17	0.71	0.00026884	0.0136809	76.0781	56.7648	41.5132	66.5696	89.0647	95.2615	133.381	84.4288	60.2314	100.534	61.6672	92.1631	12.7836	19.3496
GM4034	0.73	0.000286632	0.0145356	8.04895	4.99831	3.03959	3.97927	3.97887	6.85445	1.98717	8.99117	5.01653	5.45291	4.48879	5.41666	1.88282	2.67711
SLCO1A5	0.73	0.000356099	0.0173361	94.8731	61.9959	146.946	59.3284	238.078	239.356	211.129	185.404	90.7859	218.492	78.4345	224.604	35.317	22.1809
RBP1	0.56	0.000479598	0.0221662	181.068	236.73	162.847	128.669	255.643	221.912	307.189	277.728	177.329	265.618	171.957	266.685	39.1152	31.1629
SPHK1	0.65	0.000482022	0.022208	287.777	277.487	232.934	178.819	407.224	346.975	490.092	387.998	244.254	408.072	255.21	397.611	43.0364	52.1147
H2-T10	0.59	0.000494441	0.0227085	138.766	166.239	157.357	91.1107	234.869	212.521	254.588	188.722	138.368	222.675	148.062	223.695	29.0294	24.612
CRLF2	0.61	0.000581414	0.0255001	261.034	262.475	253.421	162.099	479.893	372.952	404.901	314.402	234.757	393.037	257.227	388.926	42.0902	59.7318
FETUB	0.57	0.000614921	0.0264145	185.09	211.959	225.301	146.381	349.748	293.775	291.368	274.112	192.183	302.251	198.525	292.572	30.1495	28.4519
FOXRED2	0.57	0.000619618	0.0264279	98.2963	144.868	125.444	78.7001	211.234	189.448	161.188	127.346	111.827	172.304	111.87	175.318	25.2862	31.4415
PAPLN	0.63	0.000633497	0.026818	127.635	133.199	113.057	102.953	131.682	172.296	234.502	282.793	119.211	205.318	120.346	203.399	11.9248	57.8074
ENPP1	0.62	0.000656559	0.027714	82.7339	151.767	113.27	100.076	205.172	112.145	216.742	185.133	111.962	179.798	106.673	195.153	25.4052	40.6634
FXYD3	0.64	0.000674809	0.0283206	580.43	390.804	628.87	408.406	719.092	730.342	998.539	1124.28	502.128	893.064	494.418	864.441	104.129	174.164
SNAI2	0.69	0.000678611	0.0283767	43.5664	55.4175	37.4852	21.3036	49.1288	72.7105	110.497	125.177	39.4432	89.3783	40.5258	91.6036	12.299	30.1056
IL1RL2	0.51	0.000711731	0.0293639	313.558	343.869	390.588	251.1	420.909	525.194	452.65	444.979	324.779	460.933	328.713	448.814	50.6208	38.9054
HUNK	0.69	0.000797644	0.0316565	33.1854	33.9584	54.6656	37.7733	95.4516	58.237	131.11	93.8837	39.8957	94.6707	35.8659	94.6676	8.70248	25.7706
LMOD1	0.55	0.000840196	0.0327229	119.669	249.694	161.972	69.5826	213.771	261.063	200.639	176.781	150.229	213.064	140.821	207.205	66.0853	30.7215
LRP1	0.62	0.000936161	0.0353298	1402.14	1252.44	1382.06	602.571	3359.11	1590.22	1806.74	1351.2	1159.8	2026.82	1317.25	1698.48	326.808	785.893
FAM150A	0.52	0.00103821	0.0383875	84.472	188.769	108.319	82.505	112.354	203.83	165.875	175.782	116.016	164.46	96.3954	170.828	43.2154	33.148
SH3PXD2B	0.58	0.0010987	0.0402169	305.901	344.083	291.733	184.35	509.428	349.489	493.872	401.747	281.516	438.634	298.817	447.809	59.2767	65.8987
OAS1A	0.65	0.00114925	0.0415465	203.928	135.888	232.272	148.766	470.649	258.682	488.576	342.638	180.214	390.136	176.347	406.644	39.4528	94.4843
GM4951	0.66	0.00126955	0.0442524	39.766	21.6397	47.081	11.3944	72.054	95.6108	145.79	138.303	29.9702	112.939	30.7028	116.957	14.1703	30.3905
CHST3	0.66	0.00136958	0.0463718	39.6995	39.9699	39.1946	50.0447	187.459	65.8759	104.357	96.9084	42.2272	113.65	39.8347	100.633	4.52201	44.9909
BC023105	0.65	0.00136566	0.0463718	12.0674	14.9816	11.1356	1.98807	22.8686	35.5054	53.0987	13.9827	10.0432	31.3639	11.6015	29.187	4.8622	14.6955
HLF	0.56	0.00138483	0.0466023	117.752	91.2662	164.341	59.4543	118.939	173.019	163.372	324.278	108.203	194.902	104.509	168.196	38.425	77.4301
KAZALD1	0.54	0.00147826	0.0490681	114.688	170.318	116.762	89.3701	198.149	181.469	190.873	128.061	122.785	174.638	115.725	186.171	29.4863	27.5338

## Sheet: 4 Epi down d40 vs naive
ID	log2fold	p	p.adj	NAIVE_1	NAIVE_2	NAIVE_3	NAIVE_4	D40_1	D40_2	D40_3	D40_4	NAIVE_mean	D40_mean	NAIVE_median	D40_median	NAIVE_stdev	D40_stdev
IGF2BP2	-0.7	2.67e-26	5.56e-23	1141.7	1975.77	1505	1193.71	638.706	772.633	876.593	721.755	1454.05	752.422	1349.36	747.194	331.71	86.1665
SLIT3	-1.2	1.86e-16	1.7e-13	441.593	729.712	423.349	407.838	201.514	164.785	176.756	118.49	500.623	165.386	432.471	170.771	132.803	30.1416
BEX2	-0.68	1.44e-11	6e-09	6961.61	15277.7	9948.97	7569.3	4841.5	6603.05	5820.41	4439.47	9939.38	5426.11	8759.13	5330.95	3278.02	844.968
BMP3	-0.51	1.56e-09	4.75e-07	4169.56	8442.07	6215.25	4487.28	2804.07	4022.85	4343.72	3645.91	5828.54	3704.14	5351.27	3834.38	1697.89	575.36
PON1	-0.71	2.12e-09	6.19e-07	5086.29	11148	6787.49	5226.05	3156.19	4401.44	3374.6	3666.44	7061.95	3649.67	6006.77	3520.52	2451.77	470.272
FSTL4	-0.78	1.54e-08	3.8e-06	375.095	763.066	498.065	349.9	185.932	270.099	263.215	230.714	496.532	237.49	436.58	246.964	163.776	33.2765
ARXES2	-0.7	1.92e-08	4.44e-06	581.852	969.717	911.069	445.767	288.085	481.957	390.933	343.359	727.101	376.084	746.46	367.146	219.632	71.1415
ZFP618	-0.65	9.82e-08	2.08e-05	881.043	1806.35	1015.96	879.577	402.626	683.291	718.246	597.848	1145.73	600.503	948.501	640.569	385.41	122.351
KIF18B	-0.98	2.09e-07	4.25e-05	117.805	175.066	119.303	63.2222	30.6891	37.5655	19.5092	31.7614	118.849	29.8813	118.554	31.2253	39.5476	6.53479
D630045J12RIK	-0.53	4.54e-07	8.84e-05	1184.5	1896.9	1502.38	1107.09	780.587	922.105	806.509	903.78	1422.72	853.245	1343.44	855.144	311.27	60.7432
ADAMTS9	-0.51	4.87e-07	9.13e-05	1605.18	2736.34	2114.2	1227.37	976.062	1449.25	1178.82	1366.31	1920.77	1242.61	1859.69	1272.56	566.341	182.428
TOP2A	-0.84	5.15e-07	9.53e-05	634.662	1214.12	1111.77	497.588	430.768	420.753	234.344	361.478	864.534	361.836	873.217	391.115	304.477	78.226
ZDBF2	-0.98	7.79e-07	0.000135526	66.5382	191.042	115.209	79.7263	25.3637	42.5195	26.2882	27.3149	113.129	30.3716	97.4677	26.8016	48.3766	7.04751
ASXL3	-0.99	9.84e-07	0.000156179	78.1165	159.159	115.538	50.7724	19.7354	26.9054	44.3588	25.7715	100.896	29.1928	96.827	26.3384	40.7439	9.17044
IQGAP3	-0.85	1.79e-06	0.00025406	314.347	481.037	422.63	215.441	150.807	178.23	135.993	147.723	358.364	153.188	368.489	149.265	101.911	15.4784
AK4	-0.77	2.48e-06	0.000320926	196.728	419.277	244.254	196.477	85.3405	216.497	109.72	221.972	264.184	158.383	220.491	163.109	91.6317	61.4901
BEX1	-0.55	5.5e-06	0.000642214	607.974	1265.01	842.276	717.799	445.42	673.921	555.551	406.797	858.266	520.422	780.038	500.485	249.037	104.081
MKI67	-0.84	6.96e-06	0.000782022	700.165	1535.12	1185.19	429.805	404.624	407.97	213.825	404.838	962.569	357.815	942.677	404.731	427.218	83.1428
CENPF	-0.8	1.06e-05	0.00113394	200.487	539.563	325.251	344.663	114.596	198.53	105.451	96.5341	352.491	128.778	334.957	110.024	121.351	40.7746
COL6A5	-0.89	1.47e-05	0.00143877	101.904	66.4159	79.787	62.0264	22.3901	17.5481	22.367	22.4909	77.5332	21.199	73.1014	22.3786	15.5165	2.10839
SHISA6	-0.73	2.2e-05	0.00194807	291.309	662.785	362.83	336.24	100.913	226.92	503.827	330.98	413.291	290.66	349.535	278.95	146.296	147.591
UBE2C	-0.72	2.42e-05	0.00211708	159.215	289.536	180.268	117.534	65.8426	86.4737	72.6172	77.0859	186.638	75.5048	169.741	74.8516	63.5528	7.49188
AURKA	-0.67	2.55e-05	0.00219292	134.328	268.953	192.059	117.457	75.9698	92.085	93.4259	80.4298	178.199	85.4776	163.193	86.2574	59.2508	7.46176
ASPM	-0.8	2.62e-05	0.00222547	140.304	190.339	252.685	294.85	78.2607	61.5786	42.1716	275.145	219.545	114.289	221.512	69.9196	58.9517	93.7445
CDCA3	-0.75	2.72e-05	0.00226949	155.81	221.936	225.171	136.223	84.3411	99.4276	46.236	82.4496	184.785	78.1136	188.873	83.3954	39.3989	19.5451
KNSTRN	-0.67	3.46e-05	0.002793	124.924	304.763	224.26	116.331	65.4698	71.8309	110.01	103.82	192.569	87.7828	174.592	87.8257	77.4273	19.3881
PBK	-0.8	3.6e-05	0.00286073	122.031	190.288	189.963	74.2316	40.0336	75.4284	35.1849	63.4855	144.129	53.5331	155.997	51.7596	49.0035	16.5631
RAD51	-0.7	4.17e-05	0.00324323	152.18	274.478	183.759	121.313	72.949	81.8913	63.6734	67.6102	182.932	71.531	167.969	70.2796	57.2799	6.82751
FREM2	-0.56	4.83e-05	0.00364255	610.854	978.922	635.723	565.898	403.491	480.279	412.115	512.902	697.849	452.197	623.289	446.197	164.196	45.9688
PEG3	-0.64	4.88e-05	0.00364255	440.073	948.916	643.367	363.233	242.108	295.044	260.847	365.736	598.898	290.934	541.72	277.946	226.525	47.1739
CCNB1	-0.72	4.86e-05	0.00364255	112.34	230.224	144.969	78.22	63.9394	70.4291	40.1762	47.7972	141.438	55.5855	128.654	55.8683	56.433	12.1267
TPX2	-0.76	5.41e-05	0.00396775	287.92	305.721	285.618	110.372	83.3209	110.008	63.9848	81.8167	247.408	84.7825	286.769	82.5688	79.4991	16.4301
CDK1	-0.69	6.88e-05	0.00490109	208.095	427.619	355.695	157.581	144.326	132.279	90.3894	108.841	287.248	118.959	281.895	120.56	108.936	20.8536
MIS18BP1	-0.81	7.57e-05	0.00523672	68.5615	133.838	119.52	20.0851	8.25836	62.3381	7.01858	20.285	85.5011	24.475	94.0407	14.2717	44.8885	22.4659
DTL	-0.73	7.75e-05	0.00529245	115.713	252.374	170.953	73.7509	55.0892	53.7029	51.303	60.4421	153.198	55.1343	143.333	54.3961	66.8359	3.35049
CCNB2	-0.68	9.09e-05	0.00600463	129.725	204.749	168.046	69.5827	66.6174	55.2248	64.562	76.9047	143.026	65.8272	148.885	65.5897	50.0165	7.70304
KIFC1	-0.72	0.000106582	0.00676794	80.4811	221.09	166.916	89.2329	119.127	62.2115	47.326	67.8138	139.43	74.1195	128.075	65.0127	57.9193	27.042
AURKB	-0.74	0.00011821	0.00734662	84.2036	125.528	121.902	76.655	47.8335	33.3585	51.1293	40.5339	102.072	43.2138	103.053	44.1837	21.8444	6.86123
ALB	-0.62	0.000132365	0.00801665	280.352	730.67	407.321	382.511	174.966	292.83	249.412	192.539	450.213	227.437	394.916	220.976	168.769	46.7178
SATB1	-0.63	0.000136181	0.00808505	412.245	625.757	440.327	361.165	361.537	303.144	318.294	208.037	459.873	297.753	426.286	310.719	99.8888	56.0543
TRIM36	-0.52	0.000144085	0.00834292	236.183	508.158	368.617	229.961	146.564	248.625	229.436	213.203	335.73	209.457	302.4	221.319	113.918	38.4147
KIF20A	-0.61	0.000143791	0.00834292	231.053	517.012	380.836	203.576	172.322	185.396	124.381	179.807	333.119	165.476	305.945	176.065	125.79	24.1757
RANBP17	-0.64	0.000161525	0.00917926	70.949	196.004	143.143	127.118	115.691	69.417	61.1048	105.227	134.304	87.8599	135.131	87.3218	44.583	23.0877
RRM2	-0.69	0.000171278	0.00951147	231.15	397.671	378.746	126.734	139.652	137.665	96.5105	137.975	283.575	127.951	304.948	137.82	111.156	18.1678
FIGNL1	-0.73	0.000190289	0.01037	63.7622	125.699	109.038	26.8122	22.5536	35.8232	25.7609	28.5711	81.3279	28.1772	86.4003	27.166	38.7852	4.90101
UHRF1	-0.61	0.00022591	0.0118649	355.801	476.383	365.516	233.221	236.123	162.547	174.665	167.978	357.73	185.328	360.659	171.321	86.0893	29.6386
SPAG5	-0.65	0.000268303	0.0136809	153.022	317.304	268.536	169.795	108.28	108.98	109.217	104.115	227.164	107.648	219.166	108.63	68.2369	2.06873
FANCB	-0.53	0.000347027	0.0170651	249.114	362.525	299.207	190.922	101.018	210.838	181.877	154.059	275.442	161.948	274.16	167.968	63.2159	40.5032
CKAP2	-0.68	0.000351071	0.0171484	87.999	199.527	205.736	91.5756	77.8139	47.5324	63.7825	71.1758	146.209	65.0761	145.551	67.4792	56.4789	11.2795
CCNE2	-0.69	0.000375551	0.0180425	114.572	163.821	138.22	143.126	35.0192	130.022	76.9914	52.226	139.934	73.5646	140.673	64.6087	17.5139	35.8477
FOXM1	-0.57	0.000387703	0.0185652	370.615	655.662	557.549	231.214	236.99	259.723	169.878	335.183	453.76	250.444	464.082	248.357	164.299	59.031
CENPE	-0.68	0.000408418	0.0193667	94.8199	155.22	117.078	190.499	142.355	110.716	29.462	121.874	139.404	101.102	136.149	116.295	36.5618	42.8893
FIGN	-0.53	0.000428797	0.0201444	243.395	505.01	314.125	180.062	102.543	194.158	87.0408	142.267	310.648	131.502	278.76	122.405	121.824	41.4036
NUSAP1	-0.65	0.000609454	0.0262569	120.31	324.017	188.979	88.7884	64.5684	58.7388	91.8257	94.7798	180.524	77.4782	154.645	78.1971	90.4196	15.9923
CCNA2	-0.62	0.000795345	0.0316513	178.968	295.075	269.902	125.832	105.258	129.487	97.7695	92.7162	217.444	106.308	224.435	101.514	68.2853	14.1068
ECT2	-0.55	0.000812512	0.0318998	274.966	554.871	340.623	181.322	198.31	239.55	206.942	181.148	337.945	206.488	307.795	202.626	137.442	21.2267
RACGAP1	-0.53	0.000989197	0.036961	272.519	486.56	439.403	211.053	198.874	222.812	253.489	257.771	352.384	233.236	355.961	238.15	113.939	23.9871
NCAPG2	-0.55	0.00125705	0.0440271	263.715	552.026	444.168	218.008	131.633	256.038	249.74	265.21	369.479	225.655	353.941	252.889	135.121	54.5617
KNTC1	-0.64	0.00126532	0.0442105	169.484	276.187	118.759	104.722	75.9866	112.151	41.1285	29.1227	167.288	64.5972	144.122	58.5575	67.3298	32.4049
KIF14	-0.64	0.00129449	0.0448843	100.46	171.354	112.772	35.0385	41.7243	65.444	42.9553	40.2164	104.906	47.585	106.616	42.3398	48.4212	10.3564
LRRN3	-0.58	0.00139603	0.0468712	225.259	261.68	375.573	207.753	158.091	169.691	120.185	130.838	267.566	144.701	243.469	144.465	65.3218	19.9814

## Sheet: 5 Fib up d10 versus naive
ID	log2fold	p	p.adj	NAIVE_1	NAIVE_2	NAIVE_3	NAIVE_4	D10_1	D10_2	D10_3	D10_4	NAIVE_mean	D10_mean	NAIVE_median	D10_median	NAIVE_stdev	D10_stdev
H2-K1	2.55	0	0	479.267	481.38	479.268	485.64	2613.27	2729.2	2587.68	2964.03	481.389	2723.55	480.324	2671.24	2.6017	148.729
TGTP2	4.79	1.18e-266	1.11e-262	2.97774	3.64735	2.96407	7.18088	111.639	142.988	109.686	152.096	4.19251	129.102	3.31255	127.313	1.7473	18.7316
H2-Q7	4.98	3.99e-261	2.52e-257	7.13548	5.18533	4.72292	7.49779	405.674	534.537	394.613	454.502	6.13538	447.332	6.1604	430.088	1.19937	55.1606
CHL1	7.02	2.3e-248	1.09e-244	0.0258656	0.190933	0.0319929	0.0399041	23.3989	24.7385	25.2493	30.689	0.0721739	26.0189	0.0359485	24.9939	0.0687461	2.77966
H2-D1	2.5	1.16e-244	4.4e-241	566.455	609.989	604.96	625.674	3185.58	3104.87	3188.36	3603.85	601.769	3270.66	607.475	3186.97	21.7732	195.268
H2-T22	1.96	5.79e-225	1.83e-221	80.1191	80.4181	80.6924	80.2311	285.34	333.941	310.012	337.376	80.3652	316.667	80.3246	321.976	0.217048	20.9339
GBP4	5.21	6.53e-211	1.77e-207	1.76321	1.42651	0.888022	1.62587	51.2003	69.8662	59.7424	88.1051	1.4259	67.2285	1.52619	64.8043	0.33282	13.7453
HP	4.46	4.88e-186	1.15e-182	17.6885	16.0456	17.2388	15.4134	446.884	576.258	346.724	409.062	16.5966	444.732	16.6422	427.973	0.909433	83.9367
IFI47	3.1	4.68e-176	9.84e-173	11.5737	11.6963	12.945	14.1148	92.7536	115.84	108.587	134.635	12.5824	112.954	12.3206	112.213	1.03468	15.0461
ZBP1	3.53	9.73e-176	1.84e-172	18.7387	17.7807	17.4211	12.7223	169.34	205.263	207.72	233.866	16.6657	204.047	17.6009	206.492	2.3271	22.9602
SAA3	5.89	3.62e-173	6.23e-170	30.2996	33.139	43.5291	27.4958	2461.73	2386.56	3685.89	4807.43	33.6158	3335.4	31.7193	3073.81	6.06119	994.145
IFI44	3.61	5.75e-172	9.06e-169	3.63892	3.14884	2.83839	3.37202	39.4554	48.2468	53.7803	52.2437	3.24954	48.4315	3.26043	50.2452	0.294023	5.5621
B2M	2	9.31e-164	1.36e-160	1957.31	2046.45	2053.38	1885.88	7853.24	7864.01	8169.95	8183.62	1985.76	8017.7	2001.88	8016.98	68.9948	159.199
CXCL9	6.23	1.56e-160	2.11e-157	0.816164	0.583136	1.48456	0.67682	162.085	260.857	164.019	203.961	0.89017	197.731	0.746492	183.99	0.353045	40.0963
CXCL10	4.55	6.81e-158	8.59e-155	20.3751	21.2983	24.0652	26.9807	589.76	695.238	597.879	927.932	23.1798	702.702	22.6817	646.558	2.58058	136.499
PSMB8	2.16	3.16e-154	3.74e-151	46.2593	50.1863	47.0647	46.9362	187.198	221.574	203.587	236.615	47.6116	212.243	47.0004	212.581	1.51764	18.596
ECSCR	3.36	5.76e-150	6.41e-147	5.91555	6.6313	5.54493	7.27971	62.5191	81.3294	69.5007	74.1163	6.34287	71.8664	6.27342	71.8085	0.667115	6.84796
CCL2	3.92	2.21e-149	2.32e-146	12.425	14.2283	20.8921	18.9058	259.135	324.51	273.451	379.198	16.6128	309.073	16.567	298.98	3.42029	47.2187
SERPINA3G	3.44	3.66e-143	3.64e-140	21.8816	14.541	19.2938	18.3058	209.116	276.986	182.924	231.464	18.5056	225.123	18.7998	220.29	2.63517	34.5216
MMP8	4.86	3.09e-140	2.92e-137	1.68379	1.083	1.94377	1.26678	47.1779	88.4036	54.5193	49.4834	1.49433	59.8961	1.47528	52.0014	0.338697	16.6716
SDC3	2.62	4.81e-138	4.34e-135	8.43785	7.92109	8.17434	8.192	45.7751	63.6142	45.7699	53.622	8.18132	52.1953	8.18317	49.6985	0.182817	7.33026
H2-Q4	2.44	2.53e-132	2.18e-129	91.2513	103.46	113.19	108.71	547.891	609.897	594.262	709.941	104.153	615.498	106.085	602.08	8.20624	59.1026
KIF26B	4.98	1.34e-131	1.1e-128	0.153983	0.114494	0.0799466	0.231289	6.52962	10.2055	6.80782	5.89259	0.144928	7.35887	0.134239	6.66872	0.0563229	1.67663
CD74	2.82	1.14e-129	9.02e-127	13.8837	12.0838	15.5098	16.3591	93.6694	110.341	101.185	130.935	14.4591	109.033	14.6967	105.763	1.63453	13.9555
GBP9	2.91	5.31e-128	4.02e-125	8.20047	8.30646	5.96974	7.00992	50.3053	57.7242	57.6718	81.3249	7.37165	61.7565	7.6052	57.698	0.956166	11.694
TAP1	2.29	2.09e-125	1.52e-122	27.7139	27.6799	22.6502	23.7867	115.307	137.619	125.429	166.357	25.4577	136.178	25.7333	131.524	2.27501	19.1311
OAS1A	3.69	8.79e-125	6.17e-122	2.06895	3.46337	2.75378	2.42855	31.6285	46.3981	39.5525	43.5453	2.67866	40.2811	2.59117	41.5489	0.51374	5.55588
SERPINA3F	5.64	1.43e-121	9.69e-119	1.07103	0.907168	0.742059	0.732448	82.2708	60.8758	75.1434	153.948	0.863176	93.0595	0.824613	78.7071	0.138652	35.9882
GBP6	3.03	3.27e-119	2.13e-116	23.1852	22.0743	20.9799	20.2415	139.371	139.494	139.045	234.579	21.6202	163.122	21.5271	139.432	1.11424	41.2559
GVIN1	3.86	2.5e-117	1.57e-114	0.80436	0.614543	0.763338	1.01707	10.9675	19.277	12.2947	14.2767	0.799828	14.204	0.783849	13.2857	0.143942	3.15678
IGTP	2.67	5.22e-117	3.19e-114	32.2475	31.8006	32.2809	26.1947	167.013	203.606	180.971	266.431	30.6309	204.506	32.0241	192.289	2.56826	38.0628
BST2	1.91	6.46e-117	3.82e-114	139.746	136.076	122.753	132.84	434.832	562.176	481.582	539.747	132.853	504.584	134.458	510.665	6.32272	49.8691
IIGP1	2.82	4.45e-115	2.56e-112	69.2913	64.1033	62.005	47.913	393.385	410.917	449.512	577.029	60.8282	457.711	63.0541	430.214	7.91419	71.8185
IRGM1	2.23	5.53e-115	3.08e-112	30.3367	28.6859	29.5529	30.0606	119.139	131.915	141.125	179.156	29.659	142.834	29.8068	136.52	0.628222	22.3769
NLRC5	4.01	6.2e-115	3.35e-112	1.66027	2.27699	1.29236	1.15489	23.5549	29.7979	32.9159	53.1001	1.59613	34.8422	1.47631	31.3569	0.434356	11.0669
ISG15	2.29	3.46e-114	1.82e-111	34.7148	38.8706	35.0371	36.6979	147.956	192.852	182.795	211.229	36.3301	183.708	35.8675	187.823	1.64852	23.022
SLFN2	4.22	7.28e-114	3.72e-111	0.732744	1.33834	0.793099	1.66937	22.9073	33.3163	23.8873	28.1417	1.13339	27.0632	1.06572	26.0145	0.3891	4.11164
H2-Q6	4.92	1.26e-112	6.25e-110	4.20858	3.3839	1.67998	5.24838	186.734	235.553	203.565	238.987	3.63021	216.21	3.79624	219.559	1.30547	21.9185
STAT1	2.12	2.36e-109	1.14e-106	85.8946	71.7633	66.275	68.2207	309.455	393.478	301.1	398.8	73.0384	350.708	69.992	351.466	7.67887	45.5655
TGTP1	5.35	3.6e-109	1.71e-106	0.368725	0.220604	0	0.112797	9.59441	17.5221	11.3137	15.2	0.175532	13.4076	0.166701	13.2569	0.136109	3.12518
IGHG2C	5.4	8.77e-108	4.05e-105	0.0623246	0	0	0	21.0323	34.5931	27.5147	39.0832	0.0155812	30.5558	0	31.0539	0.0269873	6.87317
PSMB9	2.08	1.07e-104	4.81e-102	15.2232	15.5565	16.4395	16.8719	60.1368	84.6567	72.09	73.93	16.0227	72.7034	15.998	73.01	0.661702	8.69886
LY6E	1.38	1.26e-102	5.54e-100	436.931	466.573	445.839	411.373	1040.31	1138.56	1213.97	1256.56	440.179	1162.35	441.385	1176.26	19.8053	82.158
ACTA2	3.43	2.89e-98	1.25e-95	30.5044	34.4995	39.1776	24.5701	312.35	547.264	367.591	380.42	32.1879	401.906	32.502	374.005	5.3634	87.7331
GM4951	2.36	1.09e-94	4.59e-92	4.2796	3.81152	3.86282	3.25645	17.7123	19.7579	19.8788	23.8053	3.8026	20.2886	3.83717	19.8183	0.363839	2.20534
EREG	4.24	3.7e-91	1.52e-88	0.28477	0.589735	0.57917	0.763402	12.2327	17.7067	11.7972	11.854	0.554269	13.3976	0.584453	12.0434	0.171933	2.49346
RUNX1	2.08	1.24e-90	4.99e-88	9.5386	8.55842	8.63449	7.37052	31.1549	39.7094	37.3252	42.947	8.52551	37.7841	8.59646	38.5173	0.770276	4.3162
TIMP1	2.73	7.35e-89	2.9e-86	119.273	126.047	180.831	123.97	777.252	936.878	1053.56	1185.86	137.53	988.389	125.009	995.221	25.1198	150.396
CCL7	3.6	1.48e-87	5.73e-85	8.28487	14.4164	19.8147	16.2786	166.556	211.312	231.566	278.302	14.6986	221.934	15.3475	221.439	4.17991	40.1549
GM12250	3.37	1.54e-86	5.73e-84	3.78269	3.51625	2.68683	2.83028	29.6954	40.0887	41.9238	51.6302	3.20401	40.8345	3.17326	41.0063	0.458125	7.78411
FAM110C	4.45	1.41e-85	5.12e-83	0.12222	0.154505	0.261611	0.10058	5.68538	7.36821	5.70615	7.89147	0.159729	6.6628	0.138362	6.53718	0.0618724	0.984602
ADAMTS3	1.57	2.72e-85	9.73e-83	6.36324	5.7104	5.85183	6.18723	18.187	21.1267	16.5576	17.5349	6.02818	18.3516	6.01953	17.8609	0.259638	1.70395
H2-AB1	3.1	2.76e-83	9.66e-81	4.91065	4.94595	6.23969	6.97385	46.5519	49.6681	59.0289	78.0107	5.76753	58.3149	5.59282	54.3485	0.878547	12.2635
HMGA2	4.85	5.11e-83	1.76e-80	0.0352883	0	0.0202853	0.0228064	6.22942	9.24275	7.6559	4.45144	0.019595	6.89487	0.0215458	6.94266	0.0126593	1.76811
LIPG	3.59	2.76e-81	9.33e-79	1.64538	1.21257	1.26751	2.11213	22.2672	30.7619	21.0362	20.5964	1.5594	23.6654	1.45644	21.6517	0.359998	4.14267
TRIM30A	1.71	2.75e-80	9.14e-78	10.5701	11.9221	11.351	8.60055	32.3387	35.6619	37.1179	47.5235	10.6109	38.1605	10.9606	36.3899	1.256	5.67645
IRF7	2.92	4.93e-80	1.61e-77	41.383	39.0536	36.3837	36.2101	223.647	206.087	357.109	413.357	38.2576	300.05	37.7186	290.378	2.12755	87.6934
GM4841	2.35	9.89e-80	3.17e-77	2.63076	2.60384	2.46062	1.78977	11.5678	14.3617	11.3831	13.7772	2.37125	12.7724	2.53223	12.6725	0.341888	1.31498
OAS3	4.59	1.23e-77	3.87e-75	0.077588	0.163341	0.0593335	0.0746649	2.71222	4.18161	5.12494	5.36825	0.0937318	4.34676	0.0761264	4.65327	0.0407824	1.04259
PLAC8	2.12	1.6e-76	4.96e-74	79.983	114.609	122.816	106.966	417.08	464.997	520.647	504.468	106.094	476.798	110.788	484.733	16.0832	39.9808
FAM26F	3.93	6.06e-76	1.85e-73	0.888276	1.23509	0.545071	1.09768	18.9265	18.0461	19.0525	25.9223	0.941529	20.4868	0.992978	18.9895	0.260085	3.16202
KIF20A	3.82	3.32e-75	9.96e-73	0.630856	0.797442	0.918598	0.346082	16.0948	29.2082	20.0185	14.4733	0.673245	19.9487	0.714149	18.0566	0.214741	5.7135
SLC15A3	2.93	1.61e-73	4.77e-71	1.79354	1.18008	1.91023	1.48786	15.1237	16.9714	12.2612	16.723	1.59293	15.2698	1.6407	15.9233	0.283901	1.87618
WISP1	2.48	1.89e-73	5.51e-71	3.6892	3.81039	5.81131	3.83653	22.165	29.1058	24.9628	27.3218	4.28686	25.8889	3.82346	26.1423	0.881895	2.60417
PHF11D	1.62	1.1e-72	3.15e-70	31.9256	36.8643	34.764	33.7679	94.7435	107.174	110.751	130.744	34.3305	110.853	34.266	108.962	1.78243	12.9296
OAS1G	4.19	1.31e-71	3.69e-69	0.508254	1.45154	0.574633	0.239493	12.0956	17.1839	18.5029	20.3785	0.69348	17.0402	0.541443	17.8434	0.4553	3.07217
H2-EB1	2.66	4.99e-70	1.37e-67	6.37117	4.82428	5.844	6.51234	34.6692	35.4314	43.9751	51.8522	5.88795	41.482	6.10759	39.7032	0.662701	7.01393
CXCL5	3.67	1.28e-69	3.46e-67	0.747499	0.743189	0.85192	0.674595	12.9039	20.1323	11.0414	13.8484	0.754301	14.4815	0.745344	13.3761	0.0633488	3.41525
PLAUR	1.81	2.61e-69	6.95e-67	13.0048	15.7545	16.6162	14.0172	47.0345	57.9186	49.9131	61.528	14.8482	54.0986	14.8859	53.9158	1.41735	5.8568
KNSTRN	3.3	4.61e-65	1.21e-62	1.41875	1.1283	2.41979	2.19926	25.8592	37.9706	24.4692	21.9579	1.79153	27.5642	1.809	25.1642	0.533804	6.16866
SLC16A1	1.74	7.6e-65	1.97e-62	7.24907	7.4172	6.55687	8.27335	25.3729	21.9571	23.2773	29.6965	7.37412	25.0759	7.33314	24.3251	0.611148	2.93258
LCN2	4.88	8.26e-65	2.11e-62	3.70451	3.21625	4.71506	4.16303	314.454	172.788	501.552	783.866	3.94971	443.165	3.93377	408.003	0.55438	228.668
CDC20	3.71	2.96e-64	7.47e-62	0.874473	1.74402	1.63988	0.854919	19.5164	34.6624	26.2023	16.1746	1.27832	24.1389	1.25718	22.8594	0.41532	7.06751
CKAP2	3.6	9.12e-64	2.27e-61	0.895727	1.18749	1.59894	0.633256	9.74165	15.9048	12.5693	11.0318	1.07885	12.3119	1.04161	11.8006	0.358604	2.30327
SLC7A5	2	1.37e-63	3.38e-61	3.33153	3.17809	3.15706	3.26887	10.7421	15.5118	14.9501	12.9569	3.23389	13.5402	3.22348	13.9535	0.0703108	1.8738
HTR2A	4.23	1.66e-63	4.02e-61	0.148506	0.160909	0.136242	0.314267	7.05021	11.3755	6.45432	5.26345	0.189981	7.53587	0.154707	6.75226	0.0722846	2.30826
KIF23	4.05	2.44e-63	5.84e-61	1.21543	1.11483	1.33927	0.269172	18.607	25.8137	17.5204	13.8875	0.984673	18.9571	1.16513	18.0637	0.420674	4.32724
APOL6	3.5	8.61e-63	2.04e-60	3.46659	3.25877	4.30641	3.02533	41.4921	41.071	50.4981	100.572	3.51427	58.4084	3.36268	45.9951	0.483245	24.6329
SFRP1	1.88	6.65e-62	1.55e-59	102.899	99.0389	110.15	100.936	353.377	497.833	363.616	347.06	103.256	390.471	101.918	358.496	4.20776	62.2661
CCNB2	3.26	9.37e-62	2.16e-59	2.21108	2.58107	2.97494	2.57032	26.7747	46.2053	27.2024	24.7754	2.58435	31.2395	2.5757	26.9886	0.270231	8.68896
GBP8	2.88	2.57e-61	5.85e-59	0.750808	1.47023	1.13487	1.27229	7.99202	10.3285	10.6244	14.0816	1.15705	10.7566	1.20358	10.4764	0.263099	2.17365
GBP5	2.22	3.12e-61	7.02e-59	11.2722	9.87391	9.70182	9.63985	41.1001	43.3732	46.0402	71.9287	10.1219	50.6106	9.78786	44.7067	0.669621	12.4316
SLFN8	1.9	6.95e-61	1.55e-58	5.26028	4.77746	5.06854	4.23218	16.0077	18.9347	18.3096	22.3864	4.83461	18.9096	4.923	18.6222	0.387978	2.28416
P4HA3	3.41	7.86e-61	1.73e-58	2.55492	3.89325	3.24369	3.53763	38.82	72.4932	33.1751	40.7656	3.30737	46.3135	3.39066	39.7928	0.491557	15.3698
PSMB10	1.14	1.79e-60	3.9e-58	87.1566	91.5708	95.3132	78.6556	188.713	220.407	188.127	221.64	88.1741	204.722	89.3637	204.56	6.20767	16.309
NEK6	1.27	3.86e-60	8.31e-58	24.9916	21.5219	26.128	19.1823	56.0345	59.0666	53.9545	57.1537	22.956	56.5523	23.2568	56.5941	2.76146	1.85067
PRUNE2	4.32	5.12e-60	1.09e-57	0	0	0.0206955	0.0119442	0.80167	1.11366	0.716799	0.797892	0.00815993	0.857505	0.0059721	0.799781	0.00872683	0.151727
IFIT1	1.97	5.68e-60	1.2e-57	11.047	14.7916	11.494	11.4876	41.6373	42.5692	53.9978	59.8355	12.205	49.5099	11.4908	48.2835	1.5043	7.69595
MLKL	2.33	2.77e-59	5.76e-57	4.48604	4.9753	8.00823	5.0934	24.6412	35.575	33.8549	33.6905	5.64074	31.9404	5.03435	33.7727	1.38571	4.27832
SLFN9	2.58	1.78e-58	3.66e-56	1.89893	1.95311	2.04726	1.63865	12.2953	21.3709	13.1946	12.0674	1.88449	14.7321	1.92602	12.745	0.151532	3.85603
AOC1	3.77	1.13e-57	2.29e-55	0.189626	0.42505	0.228375	0.24802	4.94345	6.51945	7.25744	6.85762	0.272768	6.39449	0.238198	6.68854	0.0903958	0.877541
KIF2C	4.27	1.37e-57	2.76e-55	0.538299	0.400983	0.609556	0.0823352	7.76198	13.665	10.1374	7.40055	0.407793	9.74123	0.469641	8.94968	0.202305	2.49745
5730559C18RIK	4.51	5.48e-57	1.09e-54	0.201823	0	0.330547	0.0260319	5.38287	8.30074	4.96483	5.1635	0.1396	5.95299	0.113927	5.27319	0.134832	1.36352
PSAT1	2.28	1.1e-56	2.18e-54	6.0676	5.85342	5.20586	5.0853	24.9939	39.5515	30.2978	25.8835	5.55305	30.1816	5.52964	28.0906	0.416627	5.7705
TAGLN	1.72	3.1e-56	6.05e-54	93.4659	75.8187	64.879	76.6995	217.902	298.377	266.335	268.311	77.7158	262.731	76.2591	267.323	10.2162	28.8286
H2-AA	2.75	3.82e-56	7.37e-54	6.09902	6.13478	7.85781	10.1956	54.2328	45.5676	62.1429	74.8549	7.5718	59.1996	6.99629	58.1878	1.67333	10.7733
DLGAP5	4.13	4.13e-56	7.89e-54	0.460116	0.268301	0.995783	0.387814	6.47378	14.4993	7.92109	6.17504	0.528003	8.76729	0.423965	7.19743	0.278624	3.3746
GBP3	1.42	2.89e-55	5.47e-53	51.3015	44.236	42.0054	38.14	99.4083	112.926	123.979	126.755	43.9207	115.767	43.1207	118.452	4.787	10.7687
HMGA1	2.33	6.65e-55	1.25e-52	29.702	24.1096	23.6081	28.3864	126.963	201.375	123.659	121.199	26.4515	143.299	26.248	125.311	2.64004	33.5923
GM12185	3.81	2.37e-54	4.36e-52	0.0389956	0.0800784	0.0253946	0.0792265	2.80938	5.1811	2.77755	4.22273	0.0559238	3.74769	0.059111	3.51606	0.0242129	1.01266
PYCARD	2.74	2.51e-54	4.56e-52	4.02347	10.9189	8.52867	10.1897	57.0273	90.3507	70.1581	63.2017	8.41517	70.1845	9.35918	66.6799	2.67943	12.5354
RACGAP1	3.19	6.59e-54	1.19e-51	1.08729	1.86391	2.60487	1.49631	15.1078	29.5372	22.2009	13.3224	1.76309	20.0421	1.68011	18.6543	0.558262	6.40932
IFI203	1.68	7.78e-53	1.39e-50	25.457	27.2852	26.224	24.5542	73.0897	81.0456	82.7265	110.444	25.8801	86.8265	25.8405	81.886	1.00372	14.1132
GBP2	1.65	1.19e-52	2.11e-50	87.4616	84.7898	79.3572	79.9195	222.34	242.75	258.073	342.43	82.882	266.398	82.3546	250.411	3.38428	45.6906
UHRF1	3.99	2.08e-52	3.64e-50	0.825279	2.12328	1.54142	0.98039	19.3419	37.9215	22.7729	15.6879	1.36759	23.931	1.26091	21.0574	0.5112	8.45701
TMTC2	1.33	2.29e-52	3.98e-50	4.17797	5.55142	5.45669	5.72857	14.5592	16.5525	12.1983	15.1033	5.22866	14.6033	5.50406	14.8312	0.614415	1.56805
CEMIP	3.86	8.76e-52	1.51e-49	1.37509	1.22996	1.35754	0.924195	21.8257	52.3187	23.8456	28.9676	1.2217	31.7394	1.29375	26.4066	0.180664	12.1633
PHF11B	2.84	5.44e-51	9.2e-49	1.86382	2.60189	2.5515	3.2419	15.3594	25.0946	22.6697	25.3719	2.56478	22.1239	2.57669	23.8821	0.487696	4.04447
TPX2	3.39	8.87e-51	1.49e-48	0.89665	1.06197	1.43968	0.54114	11.4225	23.1649	13.8463	11.2625	0.984861	14.9241	0.979312	12.6344	0.323062	4.86676
BATF2	2.38	2.69e-50	4.47e-48	4.80877	3.38866	3.83448	4.53104	18.7864	21.3664	22.2493	29.6988	4.14074	23.0252	4.18276	21.8079	0.560806	4.05765
CENPF	3.55	2.75e-50	4.52e-48	0.324396	0.615645	0.353645	0.0605324	3.64799	4.04887	4.0235	5.00362	0.338554	4.181	0.33902	4.03619	0.196535	0.500767
LGALS3BP	1.38	3.67e-50	5.99e-48	281.474	297.286	280.315	228.078	597.39	591.777	769.124	805.396	271.788	690.922	280.895	683.257	26.1114	97.2082
PRDX5	0.67	5.78e-50	9.35e-48	145.869	156.983	151.83	129.92	244.76	255.481	258.952	245.284	146.15	251.119	148.849	250.382	10.1624	6.22224
CD44	1.29	1.29e-49	2.07e-47	41.714	37.1869	45.0286	37.1657	91.6909	112.798	95.612	107.209	40.2738	101.828	39.4504	101.41	3.31176	8.52497
KIF22	3.29	1.48e-49	2.35e-47	0.994398	0.999945	1.58873	0.651895	9.9913	18.3363	11.9991	9.17595	1.05874	12.3757	0.997171	10.9952	0.336901	3.59147
CKAP2L	3.51	2.29e-49	3.61e-47	0.46082	0.846698	0.578951	0.321519	7.38233	14.2565	9.39623	6.58653	0.551997	9.4054	0.519886	8.38928	0.193008	2.98212
APOL9A	2.93	1.24e-48	1.92e-46	0.807227	0.61264	0.662882	1.17323	7.28268	8.28106	7.75983	8.1981	0.813995	7.88042	0.735054	7.97896	0.21936	0.397889
H2-T10	2.38	2.5e-48	3.85e-46	2.41063	2.31067	2.20395	1.7504	12.1419	16.284	11.7535	14.0193	2.16891	13.5497	2.25731	13.0806	0.25244	1.79619
CXCL12	1.01	2.8e-48	4.27e-46	423.117	473.285	467.048	465.615	813.499	908.412	905.778	881.234	457.266	877.231	466.331	893.506	19.9258	38.2915
PARP9	1.04	4.35e-48	6.59e-46	23.7213	20.7553	23.1756	21.4385	41.5056	47.1539	49.4898	52.9653	22.2726	47.7787	22.307	48.3219	1.21573	4.17047
KIF4	4.06	5.08e-48	7.64e-46	0.218784	0.11574	0.132427	0.0764022	2.2746	5.47249	6.36665	2.72237	0.135838	4.20903	0.124084	4.09743	0.0520292	1.7467
ITGA2	2.46	7.89e-48	1.18e-45	1.16324	1.03734	1.5122	1.56294	5.89818	10.4355	8.5065	8.00522	1.31893	8.21135	1.33772	8.25586	0.223845	1.61456
ITGA5	1.7	1.61e-47	2.38e-45	24.5735	31.692	32.1233	28.2699	81.2922	102.682	96.2744	109.459	29.1647	97.4271	29.9809	99.4784	3.0422	10.417
CDCA3	3.71	1.67e-47	2.45e-45	0.367136	1.67988	2.04843	0.792236	23.078	39.1097	31.4878	21.4657	1.22192	28.7853	1.23606	27.2829	0.672333	7.07187
UPP1	3.95	1.82e-47	2.65e-45	0.271155	0.287451	0.0972646	0.531829	10.1509	17.2771	12.219	9.26025	0.296925	12.2268	0.279303	11.1849	0.154756	3.10707
BUB1	4.16	2.44e-47	3.5e-45	0.036591	0.671503	0.0783104	0.170292	3.52665	7.471	4.12711	3.55702	0.239174	4.67044	0.124301	3.84206	0.254249	1.6345
VMP1	1.37	2.67e-47	3.8e-45	67.8324	67.8255	75.4637	68.6571	171.987	212.333	215.44	280.231	69.9447	219.998	68.2448	213.886	3.2043	38.7702
IRGM2	1.49	5.04e-47	7.12e-45	55.1382	45.2228	43.4854	41.3006	114.32	128.301	125.776	159.803	46.2867	132.05	44.3541	127.038	5.29601	16.867
FOXM1	2.73	7.34e-47	1.03e-44	3.11044	2.61695	3.03538	2.83318	15.619	25.8786	17.3818	13.3236	2.89899	18.0508	2.93428	16.5004	0.191825	4.74295
MCM5	2.84	8.38e-47	1.17e-44	3.04866	3.32924	3.46316	3.42786	26.674	47.1667	25.6823	19.9411	3.31723	29.8661	3.37855	26.1782	0.162641	10.3139
RGS16	1.87	1.27e-45	1.75e-43	6.78117	8.67834	11.6242	10.3978	34.5096	35.0238	32.8768	41.8371	9.37038	36.0618	9.53807	34.7667	1.82471	3.42728
TNC	3.06	1.47e-44	2.01e-42	26.2125	15.9191	13.7942	18.4065	197.447	255.885	174.067	211.096	18.5831	209.624	17.1628	204.272	4.69759	29.8112
CENPE	3.31	2e-44	2.69e-42	0.774895	0.761793	0.432489	0.326302	2.82518	6.21344	4.24345	4.09904	0.57387	4.34528	0.597141	4.17125	0.198119	1.21158
RSAD2	2.63	2.59e-44	3.45e-42	1.26869	1.84141	0.934317	1.52527	8.11354	7.30357	11.8629	14.1938	1.39242	10.3685	1.39698	9.98824	0.333319	2.79932
PARM1	2.67	7.16e-44	9.41e-42	0.425848	0.448415	0.351365	0.420454	2.88265	4.07783	2.85104	3.01711	0.41152	3.20716	0.423151	2.94988	0.0362801	0.506536
NES	2.6	9.91e-44	1.29e-41	1.11474	1.02188	0.915888	1.40865	6.57823	10.5222	5.66784	8.25456	1.11529	7.7557	1.06831	7.4164	0.183401	1.84715
OASL1	2.87	1.54e-43	1.99e-41	0.748877	2.18929	1.02249	0.836554	7.6931	8.03112	9.71178	11.0754	1.1993	9.12785	0.929523	8.87145	0.580046	1.35971
DTX3L	1.07	2.18e-43	2.81e-41	9.69858	8.85673	8.67513	8.42128	16.4496	19.5488	18.5408	19.9896	8.91293	18.6322	8.76593	19.0448	0.479237	1.36519
PLK1	3.28	2.24e-43	2.86e-41	0.671892	0.917591	0.938593	0.685304	10.2073	22.4828	13.6	8.24299	0.803345	13.6333	0.801447	11.9036	0.125058	5.45682
IL13RA1	1.69	3.47e-43	4.41e-41	14.0619	14.7296	11.9538	14.8891	47.952	54.3195	42.9174	39.5056	13.9086	46.1736	14.3957	45.4347	1.17049	5.58085
AHR	1.97	3.88e-43	4.89e-41	2.26453	2.18696	2.24061	3.06663	9.66187	14.0427	7.88923	12.2573	2.43968	10.9628	2.25257	10.9596	0.363057	2.36117
TACC3	2.33	5.82e-43	7.29e-41	2.99986	3.70985	3.79941	3.29768	16.3931	28.6538	24.4679	16.8334	3.4517	21.5871	3.50377	20.6507	0.322268	5.19166
GBP7	1.64	1.21e-42	1.51e-40	22.3284	13.8591	14.4657	15.5858	47.9049	55.9295	47.831	65.7592	16.5598	54.3561	15.0258	51.9172	3.38765	7.36039
SAA4	4.01	1.4e-42	1.73e-40	0	0.0333487	0.069808	0.0397433	2.62794	2.30701	3.01463	3.86313	0.035725	2.95318	0.036546	2.82129	0.0247978	0.582044
SLC39A14	1.68	1.79e-42	2.2e-40	40.9376	35.2328	44.9869	38.4998	121.927	126.484	129.364	203.44	39.9143	145.304	39.7187	127.924	3.56004	33.6698
SLC7A2	1.56	2.5e-42	3.04e-40	15.2012	10.0148	10.8426	11.7751	33.7111	45.0942	34.2535	32.9007	11.9584	36.4899	11.3088	33.9823	1.97308	4.99097
CSF2RB	3.44	3.27e-42	3.94e-40	0.262409	0.225236	0.31991	0.233579	3.61469	3.02127	4.57172	9.07082	0.260284	5.06963	0.247994	4.09321	0.0370854	2.3754
BRCA1	3.43	8.58e-42	1.02e-39	0.366819	0.191914	0.166806	0.114981	2.02143	4.29261	2.69208	2.03842	0.21013	2.76114	0.17936	2.36525	0.0946223	0.924617
NEK2	3.46	9.18e-42	1.09e-39	0.3974	0.213595	1.07823	0.492867	3.4367	7.95054	4.73296	3.4181	0.545523	4.88458	0.445133	4.08483	0.323523	1.84865
NCAPG	3.78	2.66e-41	3.13e-39	0.0827373	0.113636	0.20467	0.0623682	3.96762	7.40145	4.54728	2.8003	0.115853	4.67916	0.0981864	4.25745	0.0544303	1.69298
USP18	1.33	4.05e-41	4.73e-39	16.4442	16.5193	14.6281	13.1875	34.4317	36.6794	42.8936	48.093	15.1948	40.5244	15.5362	39.7865	1.38435	5.35727
KNTC1	3.71	2.58e-40	3e-38	0.0527094	0.785686	0.612853	0.168136	3.7492	8.56407	4.45186	2.17914	0.404846	4.73607	0.390495	4.10053	0.303454	2.35829
LRRC59	0.99	4.22e-40	4.87e-38	65.4843	70.4033	75.1549	61.8286	126.066	149.277	127.147	136.998	68.2178	134.872	67.9438	132.072	5.02976	9.34407
RTP4	1.34	4.42e-40	5.07e-38	32.0965	30.3768	26.0218	25.0071	61.6542	67.3777	74.2842	85.1317	28.3755	72.112	28.1993	70.831	2.94692	8.74656
GM4070	3.71	6.41e-40	7.31e-38	0.135124	0.76765	1.65932	1.02097	21.1974	33.141	22.6106	31.0189	0.895768	26.992	0.894312	26.8147	0.54628	5.16721
STEAP1	3.21	1.08e-39	1.23e-37	0.665402	0.659873	0.714096	0.526852	7.18381	12.0666	8.86384	7.45164	0.641556	8.89147	0.662637	8.15774	0.0695041	1.9411
OASL2	1.5	1.25e-39	1.4e-37	61.4193	62.1912	53.4079	40.7454	126.469	146.392	173.712	209.521	54.441	164.024	57.4136	160.052	8.62263	31.1649
CFB	1.76	1.37e-39	1.54e-37	173.542	214.75	237.98	233.484	628.757	570.577	913.709	962.61	214.939	768.913	224.117	771.233	25.4387	171.366
PRC1	2.79	1.59e-39	1.77e-37	0.697674	1.78787	1.89463	1.00428	12.0832	26.0548	17.8927	11.3673	1.34611	16.8495	1.39608	14.9879	0.508267	5.88641
RNF19B	1.31	1.96e-39	2.17e-37	40.0127	35.716	45.4848	39.021	92.0393	112.607	93.4431	116.472	40.0586	103.64	39.5168	103.025	3.51356	10.9956
DHX58	1.36	2e-39	2.2e-37	12.5006	11.3272	10.6752	9.26363	23.5733	28.0208	31.0158	34.3029	10.9417	29.2282	11.0012	29.5183	1.16894	3.94916
RUNX2	2.84	2.03e-39	2.23e-37	0.708196	0.476563	0.440127	0.273175	5.05113	6.40672	3.42381	3.70577	0.474515	4.64686	0.458345	4.37845	0.155186	1.18765
SHCBP1	3.7	2.28e-39	2.48e-37	0.335198	0.458602	0.250983	0.328156	4.59095	8.86057	7.50466	3.92142	0.343235	6.2194	0.331677	6.04781	0.0743505	2.03471
TVP23A	1.91	2.68e-39	2.9e-37	2.88345	4.8291	4.92341	3.38817	17.4173	23.0142	16.7028	16.5413	4.00603	18.4189	4.10863	17.06	0.888954	2.67352
CAR13	1.42	3.33e-39	3.58e-37	8.32794	9.38281	9.87262	8.66583	23.9663	27.5844	25.2946	21.2151	9.0623	24.5151	9.02432	24.6304	0.603286	2.30323
SOD2	1.48	3.94e-39	4.21e-37	22.7009	21.5446	24.3803	23.2656	57.5149	53.8699	64.943	86.5161	22.9729	65.711	22.9832	61.2289	1.02231	12.6573
MPEG1	3.69	4.84e-39	5.14e-37	0.529052	0.573418	0.642431	0.635325	21.7763	13.1762	39.3264	52.4145	0.595056	31.6733	0.604371	30.5513	0.046612	15.2386
GJB3	3.19	5.64e-39	5.96e-37	1.55713	1.45202	1.43777	0.85459	14.0808	28.5613	17.1418	15.31	1.32538	18.7735	1.44489	16.2259	0.27569	5.75501
GPR176	2.15	6.71e-39	7.05e-37	3.7511	3.89236	3.29598	2.2263	15.5443	19.9872	14.1977	14.2174	3.29143	15.9866	3.52354	14.8808	0.653249	2.37332
TPM2	1.55	1e-38	1.05e-36	59.2913	61.4249	65.0137	50.2416	155.642	234.545	170.838	185.056	58.9929	186.52	60.3581	177.947	5.45066	29.6137
SLCO4A1	3.99	1.06e-38	1.1e-36	0.0419667	0.0677066	0	0.0771919	3.10818	7.19814	3.33604	2.20719	0.0467163	3.96239	0.0548367	3.22211	0.0298928	1.91525
CDCA8	2.91	1.4e-38	1.45e-36	1.09672	1.78221	1.75541	1.02085	12.1947	24.668	17.5625	11.4895	1.41379	16.4787	1.42606	14.8786	0.356151	5.27933
KIF15	3.55	1.49e-38	1.54e-36	0.639015	0.615613	0.602935	0.85407	3.80041	6.25773	5.71885	3.04472	0.677908	4.70543	0.627314	4.75963	0.102528	1.32417
PSME2	0.98	3.91e-38	3.96e-36	163.517	169.193	204.646	146.377	296.76	319.461	324.507	372.487	170.934	328.304	166.355	321.984	21.199	27.5673
CSMD1	2.85	5.96e-38	5.97e-36	0.129785	0.101578	0.119092	0.0933809	1.02144	1.39161	0.969704	0.827163	0.110959	1.05248	0.110335	0.99557	0.0142965	0.208321
RRM2	2.71	8.82e-38	8.79e-36	3.03788	3.13165	2.70542	3.03868	18.7024	39.5288	27.1905	14.8114	2.97841	25.0583	3.03828	22.9465	0.162156	9.47808
HMMR	2.84	1.59e-37	1.58e-35	0.2689	0.506022	0.574418	0.436509	5.70075	10.9461	7.26206	4.9597	0.446462	7.21715	0.471266	6.48141	0.11352	2.30774
CTPS	1.34	1.77e-37	1.74e-35	20.2505	23.0968	24.4295	21.0814	46.9497	59.8453	53.6602	73.4644	22.2146	58.4799	22.0891	56.7527	1.64515	9.77977
CIT	3.22	5.19e-37	5.09e-35	0.0896677	0.235685	0.219375	0.0988119	1.76681	4.25406	3.57414	2.1982	0.160885	2.9483	0.159094	2.88617	0.0669722	1.00688
H2-M3	0.98	7.18e-37	7.01e-35	17.1075	17.056	17.4935	19.2374	32.7722	34.1591	35.7338	36.4712	17.7236	34.7841	17.3005	34.9464	0.890197	1.43061
MTHFD2	1.88	8.72e-37	8.46e-35	4.5008	4.26693	5.59272	4.35407	12.9	17.7158	13.9466	14.8024	4.67863	14.8412	4.42743	14.3745	0.534328	1.79118
APLN	1.9	8.83e-37	8.53e-35	1.35697	1.72987	1.53768	1.35482	5.77003	6.0334	5.91865	6.23091	1.49483	5.98825	1.44732	5.97602	0.154667	0.168365
HN1L	1.96	1.67e-36	1.61e-34	5.95935	7.06492	6.66813	5.12496	24.2663	34.9253	24.1079	22.031	6.20434	26.3326	6.31374	24.1871	0.738373	5.03878
TMEM173	1.35	1.75e-36	1.67e-34	27.786	26.2714	30.4104	22.7676	63.6721	78.6736	58.703	76.6485	26.8088	69.4243	27.0287	70.1603	2.76345	8.45241
RNF213	1.59	2.33e-36	2.22e-34	24.8482	41.6481	32.498	25.4665	63.6574	78.9182	87.6262	120.892	31.1152	87.7735	28.9823	83.2722	6.78301	20.9575
CLSPN	2.84	4.17e-36	3.94e-34	1.17259	0.663268	0.706776	0.348278	3.29845	8.44745	5.25113	3.99116	0.722727	5.24705	0.685022	4.62115	0.294269	1.97591
SLAMF8	2.96	4.77e-36	4.49e-34	0.55544	0.42952	0.467779	0.734974	5.4978	9.28245	5.5988	5.44327	0.546928	6.45558	0.51161	5.5483	0.117774	1.63305
MELK	3.59	5.99e-36	5.58e-34	0.0426724	0.254298	0.259737	0.184369	4.45563	7.87183	4.48976	2.77714	0.185269	4.89859	0.219333	4.47269	0.0875287	1.85095
MCM10	3.29	2.92e-35	2.67e-33	0.188245	0.523049	0.189095	0.325668	2.92357	6.62491	4.11544	2.90205	0.306514	4.14149	0.257382	3.51951	0.136957	1.51555
ADAM12	3.15	3.24e-35	2.95e-33	0.651933	1.69962	2.6777	1.96269	11.7995	18.9756	14.1501	13.0006	1.74799	14.4814	1.83115	13.5754	0.727004	2.72456
DRAM1	1.2	4.16e-35	3.75e-33	29.3426	33.271	35.0087	32.6472	68.9172	83.0704	62.3815	80.6353	32.5674	73.7511	32.9591	74.7762	2.05307	8.46871
IQGAP3	2.87	4.67e-35	4.19e-33	0.374224	0.572159	0.672674	0.422303	2.84408	7.04902	4.74524	3.84683	0.51034	4.62129	0.497231	4.29603	0.118798	1.55463
CDC25C	3.53	5.34e-35	4.77e-33	0.100271	0.21717	0.0358079	0.123816	3.52385	4.88662	3.73248	2.657	0.119266	3.69999	0.112043	3.62817	0.0650614	0.794984
INHBA	2.41	1.33e-34	1.18e-32	2.47479	1.3159	1.34998	2.35955	10.3766	16.2707	12.7387	10.5993	1.87506	12.4963	1.85476	11.669	0.543779	2.36626
IL3RA	1	1.47e-34	1.29e-32	38.6512	44.7454	36.1385	37.7558	74.5358	81.402	76.7573	83.6899	39.3227	79.0962	38.2035	79.0797	3.25772	3.62927
CDCA5	3.6	1.93e-34	1.69e-32	0.0958269	0.20756	0.121436	0.0788831	3.37549	7.11068	3.40448	3.12498	0.125926	4.25391	0.108631	3.38998	0.0495057	1.65293
APOL9B	2.72	2.31e-34	2.02e-32	0.864238	0.97483	0.520893	0.432233	4.57507	7.41997	6.50273	6.69511	0.698048	6.29822	0.692565	6.59892	0.227084	1.05201
P2RY14	2.07	3.08e-34	2.66e-32	2.3703	3.01432	2.09799	2.53619	12.0603	13.8975	8.97679	11.9746	2.5047	11.7273	2.45325	12.0174	0.333235	1.76403
S1PR3	1.15	5.39e-34	4.64e-32	88.4345	67.7011	72.5449	65.3446	167.283	162.01	155.759	169.369	73.5063	163.605	70.123	164.647	9.00124	5.26439
TGM1	1.61	6.55e-34	5.61e-32	5.51823	5.2983	5.54446	4.69483	15.0188	14.2459	15.0834	22.3535	5.26396	16.6754	5.40826	15.0511	0.342208	3.29475
PSME1	0.87	7.86e-34	6.67e-32	120.054	136.558	130.726	116.3	207.229	231.101	233.918	267.779	125.91	235.007	125.39	232.509	8.11205	21.576
TLR2	0.91	8.32e-34	7.03e-32	12.4334	12.6796	14.4257	12.9235	24.0218	24.0698	23.5216	26.5089	13.1155	24.5305	12.8016	24.0458	0.776009	1.16221
MCM2	2.28	9.07e-34	7.63e-32	3.30847	3.14103	2.84313	3.39423	15.5414	28.297	15.2188	12.4428	3.17171	17.875	3.22475	15.3801	0.210431	6.13652
RIN1	2.2	9.3e-34	7.79e-32	0.790541	0.896491	1.0775	1.0485	3.55627	6.74543	4.65669	4.89012	0.953258	4.96213	0.972495	4.77341	0.116411	1.1462
RIPK3	2.22	1.24e-33	1.03e-31	2.4632	3.46731	3.59	2.25244	11.9773	22.413	14.5593	14.8337	2.94324	15.9458	2.96525	14.6965	0.591734	3.89658
AA467197	3.62	1.47e-33	1.22e-31	0	0.175068	0.301424	0.199254	6.17328	10.5454	9.03681	7.34264	0.168936	8.27454	0.187161	8.18973	0.108454	1.65995
TOP2A	3.39	1.51e-33	1.24e-31	0.657817	1.89929	1.9405	0.616428	21.0386	44.3479	28.6065	16.0684	1.27851	27.5154	1.27856	24.8226	0.641721	10.6947
NUF2	3.22	1.51e-33	1.24e-31	0.414375	0.670271	0.954095	0.30934	8.69136	17.6474	11.3166	7.18174	0.58702	11.2093	0.542323	10.004	0.249293	4.0007
GTSE1	2.93	1.8e-33	1.47e-31	0.535416	0.554858	0.548239	0.258642	4.02002	8.16596	5.96194	3.81283	0.474289	5.49019	0.541828	4.99098	0.1247	1.75764
SMIM3	1.04	2.65e-33	2.16e-31	10.2161	10.3567	10.0352	9.51151	20.0898	22.4576	19.1759	20.9161	10.0299	20.6598	10.1257	20.5029	0.320244	1.20671
TMEM178	2.12	3.28e-33	2.67e-31	3.83369	3.81518	2.78075	3.20418	16.7593	22.225	13.5201	14.3305	3.40845	16.7087	3.50968	15.5449	0.442152	3.40056
C330027C09RIK	2.55	4.72e-33	3.82e-31	0.970797	0.81696	0.96702	1.37316	5.54895	10.5783	9.76698	5.3268	1.03198	7.80525	0.968909	7.65797	0.206517	2.38598
SLC25A5	1.06	1.07e-32	8.59e-31	156.43	167.433	169.946	156.186	333.332	364.576	333.803	314.139	162.499	336.463	161.931	333.568	6.25439	18.0664
SCP2	1.03	1.09e-32	8.7e-31	305.68	269.679	292.007	272.989	562.871	642.425	599.656	560.078	285.089	591.257	282.498	581.263	14.6265	33.4163
ASF1B	3.23	1.82e-32	1.45e-30	0.273297	0.75188	0.469973	0.541599	7.98992	17.8193	10.2953	5.49814	0.509187	10.4007	0.505786	9.14259	0.171123	4.6069
SPP1	3.81	2.3e-32	1.81e-30	0.522739	0.668047	0.344452	1.52624	866.522	1057.23	385.832	288.323	0.76537	649.476	0.595393	626.177	0.453992	321.445
TRIB2	1.46	2.44e-32	1.92e-30	4.58337	4.44983	5.73719	4.8289	13.6493	17.9446	10.5929	14.1285	4.89982	14.0788	4.70614	13.8889	0.502206	2.61165
APOBEC3	1.37	2.51e-32	1.97e-30	13.1729	13.573	11.7061	11.723	24.3318	29.512	24.7017	26.9391	12.5437	26.3711	12.4479	25.8204	0.841193	2.06962
CDT1	2.44	2.9e-32	2.26e-30	1.52775	2.40848	1.96092	2.11063	9.99411	17.7992	10.9148	8.29777	2.00194	11.7515	2.03577	10.4545	0.317656	3.61563
OLFR56	3.32	3.23e-32	2.5e-30	0.424313	0.520334	0.370491	0.340179	4.99621	7.255	8.98527	9.43972	0.413829	7.66905	0.397402	8.12013	0.0684758	1.74522
CCNE1	2.64	3.37e-32	2.6e-30	0.785643	1.07988	2.18222	0.998849	8.71205	11.8643	8.58513	7.13394	1.26165	9.07386	1.03936	8.64859	0.542249	1.72625
NDC80	3.46	3.83e-32	2.94e-30	0.0875526	0.262243	0.281303	0.0720669	4.04377	7.22607	4.55358	2.94391	0.175791	4.69183	0.174898	4.29868	0.0963735	1.57454
CCL5	3.38	4.05e-32	3.08e-30	1.25636	0.67654	0.339819	1.55622	21.4726	37.4384	17.1848	23.1656	0.957235	24.8154	0.96645	22.3191	0.476511	7.60693
FSCN1	1.82	4.05e-32	3.08e-30	26.3	30.5502	38.0771	26.6279	96.2477	152.379	96.3179	87.3173	30.3888	108.065	28.5891	96.2828	4.74338	25.8448
NNAT	2.07	6.81e-32	5.16e-30	3.59647	5.14403	5.72029	4.66367	23.9849	33.1529	25.3698	20.4783	4.78111	25.7465	4.90385	24.6774	0.779573	4.63285
RTN4RL2	1.6	1.49e-31	1.12e-29	16.0787	14.7408	11.3672	17.5036	40.1332	37.511	49.7757	58.2505	14.9226	46.4176	15.4098	44.9545	2.27333	8.21758
BIRC5	2.88	1.7e-31	1.27e-29	0.776378	1.24427	1.38508	1.14134	25.4629	50.0622	27.5411	18.6605	1.13677	30.4317	1.1928	26.502	0.225343	11.8
CCND1	2.81	2.09e-31	1.56e-29	3.70385	3.18819	2.71095	3.68292	31.4436	59.5165	32.4388	26.0557	3.32148	37.3637	3.43556	31.9412	0.40846	13.0184
ETV4	3.18	2.98e-31	2.2e-29	0.339004	1.36551	0.458327	0.522066	8.78911	18.4532	5.7466	6.06643	0.671228	9.76382	0.490197	7.42777	0.406196	5.15421
TROAP	3.37	3.1e-31	2.28e-29	0.14157	0.184014	0.242575	0.0349583	2.75759	6.00155	3.91466	2.83868	0.150779	3.87812	0.162792	3.37667	0.0758787	1.30827
PARP14	1.04	6.77e-31	4.91e-29	15.4436	15.0879	16.169	15.5466	26.9674	31.033	30.9827	39.6829	15.5618	32.1665	15.4951	31.0079	0.389706	4.64254
IL2RG	3.02	7.64e-31	5.52e-29	0.711851	0.355365	0.635706	1.05889	8.09842	14.0695	6.34178	7.69668	0.690453	9.0516	0.673778	7.89755	0.250741	2.96931
KIF11	2.88	1.29e-30	9.27e-29	0.396366	0.389338	0.811724	0.300776	4.16826	8.65574	5.07826	3.6415	0.474551	5.38594	0.392852	4.62326	0.198279	1.95653
LTBP2	2.51	1.83e-30	1.31e-28	28.5056	27.5044	25.1479	25.752	179.753	287.522	151.373	152.569	26.7275	192.804	26.6282	166.161	1.34276	55.8505
IFI27L2A	1.1	3.09e-30	2.2e-28	545.812	591.064	635.581	511.113	1074.55	1073.57	1425.68	1368.27	570.892	1235.52	568.438	1221.41	46.8885	162.729
CHST11	1.34	6.93e-30	4.9e-28	4.65161	4.36687	4.84389	5.6	11.5291	11.4732	13.0369	14.0006	4.86559	12.5099	4.74775	12.283	0.456711	1.06497
ACTN1	1.2	7.29e-30	5.13e-28	119.091	96.353	104.76	87.4919	211.202	256.782	220.077	244.483	101.924	233.136	100.556	232.28	11.641	18.2996
ANLN	2.24	8.16e-30	5.72e-28	4.06374	4.14596	4.6019	5.73895	15.8707	29.0192	17.5853	12.8893	4.63764	18.8411	4.37393	16.728	0.668072	6.11184
CDK1	3.32	1.34e-29	9.28e-28	0.888675	2.25986	3.07192	2.35151	28.4807	74.1327	40.1592	22.4562	2.14299	41.3072	2.30569	34.3199	0.789518	19.9919
EFHD2	0.83	1.46e-29	1.01e-27	24.5212	24.8768	25.0504	26.432	42.156	47.6728	42.4638	46.591	25.2201	44.7209	24.9636	44.5274	0.725227	2.44357
CHAF1B	2.74	1.55e-29	1.07e-27	0.560194	0.493678	1.10789	0.445355	5.72691	10.0109	8.18819	4.56686	0.65178	7.12321	0.526936	6.95755	0.266474	2.11881
RAI14	1.89	1.91e-29	1.31e-27	1.81819	2.39246	2.80012	3.67438	9.15968	13.0318	9.83426	11.376	2.67129	10.8504	2.59629	10.6051	0.676075	1.49381
JAK2	1.25	2.21e-29	1.51e-27	18.9568	18.1958	19.2266	20.7627	42.3702	59.2141	40.2371	43.6472	19.2855	46.3672	19.0917	43.0087	0.932883	7.51657
CYP7B1	1.27	2.39e-29	1.62e-27	19.8634	21.8035	18.3804	19.6497	55.7481	46.9043	42.2233	50.7721	19.9243	48.9119	19.7565	48.8382	1.22415	4.97398
TMEM200A	2.33	2.85e-29	1.92e-27	2.03088	0.786983	1.54554	1.17329	6.33529	8.18133	6.95466	7.25249	1.38417	7.18094	1.35942	7.10357	0.45972	0.665623
FN1	1.08	3.36e-29	2.25e-27	1066.99	1050.93	1130.32	1060.41	2019.68	2522.69	2108.12	2321.15	1077.16	2242.91	1063.7	2214.63	31.2165	195.19
ECT2	2.55	4.17e-29	2.79e-27	1.62129	0.599722	0.869284	1.36968	5.61661	9.36126	6.95847	3.50655	1.11499	6.36072	1.11948	6.28754	0.402205	2.12488
TIFA	1.83	4.55e-29	3.03e-27	3.46306	3.64859	3.56612	4.74655	10.8803	11.72	17.4422	18.5762	3.85608	14.6547	3.60736	14.5811	0.518296	3.39143
RSPO3	2.46	5.02e-29	3.33e-27	1.73262	2.71764	1.68404	2.26537	14.8033	23.5544	11.3599	9.35702	2.09992	14.7687	1.99899	13.0816	0.423326	5.43361
NCAPH	2.58	5.16e-29	3.42e-27	1.04441	1.65526	1.03094	0.978831	6.35184	11.9604	6.8504	5.70067	1.17736	7.71583	1.03768	6.60112	0.277001	2.48429
BATF3	2.55	5.21e-29	3.43e-27	0.769586	2.78469	1.60099	3.17939	15.7859	19.8338	17.2653	16.2383	2.08366	17.2808	2.19284	16.7518	0.955487	1.56839
TAPBP	0.67	5.87e-29	3.84e-27	260.206	239.097	219.512	261.137	346.743	396.098	383.655	444.144	244.988	392.66	249.651	389.876	17.1472	34.8278
OGFR	0.98	1.19e-28	7.69e-27	38.0243	34.678	33.2135	39.5068	59.827	71.8961	63.538	78.7133	36.3557	68.4936	36.3512	67.717	2.51998	7.34315
DBF4	2.35	1.21e-28	7.84e-27	1.02723	1.45988	1.5085	1.32419	5.48517	10.1019	5.88706	5.38327	1.32995	6.71434	1.39204	5.68612	0.187376	1.96484
PPA1	1.22	1.22e-28	7.86e-27	24.0613	27.6432	28.2953	21.6447	61.6038	70.2527	52.8406	56.6359	25.4111	60.3332	25.8522	59.1198	2.70686	6.51576
MCM3	1.92	1.28e-28	8.19e-27	5.98266	8.09283	7.04301	7.18136	21.5378	43.2841	23.5495	21.2095	7.07496	27.3952	7.11218	22.5436	0.748585	9.21707
KIF21B	1.8	2.23e-28	1.43e-26	1.74419	1.55849	1.6459	2.0065	4.3039	6.57667	5.35078	6.62591	1.73877	5.71432	1.69504	5.96373	0.167956	0.96126
ZWILCH	1.97	2.31e-28	1.47e-26	2.91464	2.30152	2.20812	2.62213	11.7852	13.4134	10.5022	8.65311	2.5116	11.0885	2.46183	11.1437	0.278787	1.74395
MTHFD1L	1.82	2.92e-28	1.85e-26	1.94228	2.29642	2.32968	2.6356	7.19916	10.5499	10.7327	7.02234	2.301	8.87601	2.31305	8.87453	0.245703	1.76755
TUBB5	1.06	3.33e-28	2.1e-26	181.531	187.017	180.554	151.214	335.545	443.264	362.816	334.683	175.079	369.077	181.042	349.18	13.9969	44.3011
BUB1B	2.34	6.08e-28	3.82e-26	2.18424	1.7513	1.94582	1.84768	9.71739	18.6206	11.8259	8.27448	1.93226	12.1096	1.89675	10.7717	0.160919	3.96563
ESD	0.79	7.85e-28	4.87e-26	164.11	160.929	157.991	154.178	261.111	317.77	296.036	268.89	159.302	285.952	159.46	282.463	3.66535	22.4846
PARP12	0.72	2.01e-27	1.23e-25	33.8344	33.1288	32.5572	28.052	47.1321	48.3861	50.6808	61.4864	31.8931	51.9214	32.843	49.5335	2.26332	5.66709
SNX10	1.15	2.84e-27	1.73e-25	8.42308	8.48851	12.6442	11.763	19.6404	22.6919	22.6194	22.7897	10.3297	21.9353	10.1257	22.6556	1.89975	1.32634
LIMK1	0.71	3e-27	1.82e-25	22.5966	22.9295	22.5399	21.8479	34.209	40.4368	36.7634	39.7318	22.4785	37.7852	22.5683	38.2476	0.393316	2.48263
SDC1	1.91	4.35e-27	2.63e-25	7.6181	8.91071	8.77953	10.9088	39.5805	51.6218	32.0429	27.5024	9.0543	37.6869	8.84512	35.8117	1.18302	9.12889
MYO7A	1.05	4.54e-27	2.73e-25	5.91707	5.76812	4.63227	5.32169	9.06782	10.8489	12.4273	11.3584	5.40979	10.9256	5.5449	11.1036	0.499509	1.21446
KIFC1	2.42	4.88e-27	2.93e-25	1.68671	1.79235	1.0333	1.07171	7.50462	14.4974	8.99491	6.75385	1.39602	9.43769	1.37921	8.24976	0.345803	3.03053
CDKN3	2.81	6.44e-27	3.85e-25	0.577193	0.831046	1.86422	0.475898	9.5681	16.6432	10.9256	10.2122	0.937089	11.8373	0.70412	10.5689	0.55069	2.81594
MYH9	1.07	7.6e-27	4.54e-25	78.43	69.7964	79.6045	69.1371	131.851	186.243	146.416	164.576	74.242	157.271	74.1132	155.496	4.79892	20.3518
CKAP4	1.12	8.96e-27	5.32e-25	100.256	100.297	103.367	85.4417	195.371	263.119	202.488	192.465	97.3405	213.361	100.277	198.93	6.98462	28.9584
ACSL6	3.07	1e-26	5.91e-25	0.215455	0.307708	0.138898	0.15244	2.30359	2.69006	1.89194	1.67118	0.203625	2.13919	0.183947	2.09776	0.0666758	0.390721
PHLDB2	1.08	1.04e-26	6.08e-25	53.2854	48.5158	54.7228	42.4512	90.4674	117.129	102.249	110.371	49.7438	105.054	50.9006	106.31	4.79642	9.93388
SLC11A2	0.92	1.31e-26	7.65e-25	19.9825	19.3108	22.6945	18.8378	32.6102	32.6314	31.9038	49.3597	20.2064	36.6263	19.6467	32.6208	1.493	7.35748
A2M	1.92	1.35e-26	7.82e-25	2.3894	2.18383	3.27585	2.53639	8.57616	7.46924	12.7102	14.677	2.59637	10.8581	2.46289	10.6432	0.4118	2.94558
HERC6	1.03	1.69e-26	9.78e-25	13.1179	11.9189	11.0914	9.79315	19.4419	26.9349	21.8474	33.7689	11.4804	25.4983	11.5052	24.3912	1.2116	5.48807
GM5641	0.89	2.43e-26	1.4e-24	167.421	155.332	181.151	143.541	268.812	311.199	302.328	303.598	161.861	296.484	161.376	302.963	13.9756	16.3327
TRIP13	2.66	2.71e-26	1.56e-24	0.408548	0.842916	1.0786	0.916889	5.35076	7.75934	5.30533	4.4388	0.811737	5.71356	0.879903	5.32804	0.247893	1.23577
FAM64A	2.79	3.43e-26	1.96e-24	0.351421	1.04327	1.413	0.596826	8.67679	19.5484	9.58067	8.75055	0.851129	11.6391	0.820048	9.16561	0.408349	4.58019
CCNB1	3.29	3.68e-26	2.09e-24	0.192945	0.306133	1.26622	0.473762	11.6809	25.6856	17.8051	10.566	0.559764	16.4344	0.389947	14.743	0.419927	6.01036
LY86	2.09	3.68e-26	2.09e-24	1.91214	1.85081	1.68132	2.71427	9.2349	10.0922	11.0757	9.76554	2.03963	10.0421	1.88148	9.92887	0.39857	0.670615
PIK3R5	2.26	4.19e-26	2.37e-24	0.322547	0.430926	0.529138	0.37287	2.2842	2.76142	2.84307	2.41986	0.41387	2.57714	0.401898	2.59064	0.0768091	0.231962
RPL36AL	0.65	4.22e-26	2.38e-24	237.926	254.373	255.253	241.132	371.877	415.876	374.883	376.716	247.171	384.838	247.753	375.799	7.7319	18.003
POLE	2.05	4.65e-26	2.62e-24	1.26264	1.36371	0.822344	1.23022	3.78244	7.92606	4.18325	3.37736	1.16973	4.81728	1.24643	3.98285	0.206518	1.81733
GREM1	3.38	6.7e-26	3.75e-24	0.0299354	0.037294	0	0.089905	26.8675	53.3399	17.06	8.47679	0.0392836	26.436	0.0336147	21.9637	0.0323924	16.8408
DDX39	1.02	7.71e-26	4.31e-24	13.7506	14.5979	15.8087	13.7611	32.063	42.9358	33.2821	33.9986	14.4796	35.5699	14.1795	33.6404	0.840878	4.30864
IL18BP	1.73	8.94e-26	4.98e-24	5.83474	8.81308	8.01567	5.93789	20.0858	24.4625	27.3097	40.4995	7.15035	28.0894	6.97678	25.8861	1.2956	7.61301
PABPC1	0.92	9.19e-26	5.1e-24	211.182	216.652	243.601	222.417	384.038	464.305	386.028	384.474	223.463	404.711	219.534	385.251	12.2869	34.4146
CXCL16	0.91	1.19e-25	6.56e-24	47.0484	52.5192	51.2696	48.7806	90.7626	111.526	90.8337	101.137	49.9045	98.5649	50.0251	95.9852	2.1284	8.59157
FMNL3	0.89	1.22e-25	6.73e-24	21.0248	16.3217	17.7652	16.3848	31.151	35.2641	34.0114	33.7342	17.8741	33.5402	17.075	33.8728	1.90833	1.49498
TTK	2.69	1.46e-25	8.03e-24	0.172412	0.249835	0.404558	0.207763	2.35162	4.9141	3.52584	2.10935	0.258642	3.22523	0.228799	2.93873	0.0885907	1.11255
SPET9	1.56	1.49e-25	8.16e-24	20.4235	19.0707	18.2518	13.3739	52.6896	73.671	43.5292	51.8274	17.78	55.4293	18.6613	52.2585	2.65942	11.1226
MNDAL	1.1	1.65e-25	9.01e-24	32.0174	44.9772	34.5699	32.8651	64.4965	80.0363	85.2044	83.1713	36.1074	78.2271	33.7175	81.6038	5.20282	8.13833
TNFSF8	3.01	1.7e-25	9.23e-24	0.0654552	0.0709376	0.0525237	0.0403955	0.854274	1.09103	1.36847	1.38957	0.057328	1.17584	0.0589894	1.22975	0.0118434	0.219877
PBK	3.06	1.79e-25	9.73e-24	0.505069	0.428558	0.694739	0.494518	7.22003	9.7575	7.35824	3.91838	0.530721	7.06354	0.499794	7.28913	0.0991311	2.07731
WDR1	0.86	2.06e-25	1.11e-23	69.9951	65.4074	78.0138	65.8826	115.841	142.018	118.57	131.013	69.8247	126.861	67.9388	124.792	5.05326	10.454
SAMD9L	0.8	2.09e-25	1.12e-23	12.0252	12.8849	11.6874	12.3602	19.2388	19.6422	22.8676	22.908	12.2394	21.1641	12.1927	21.2549	0.442111	1.7296
MKI67	3.27	2.3e-25	1.23e-23	0.169031	0.456263	0.664732	0.148986	8.88405	19.2424	11.9721	9.84378	0.359753	12.4856	0.312647	10.9079	0.213965	4.05797
LOX	0.96	2.39e-25	1.27e-23	178.126	155.954	173.39	212.93	324.681	324.144	377.655	387.432	180.1	353.478	175.758	351.168	20.6745	29.2709
BCL11A	2.91	2.55e-25	1.35e-23	0.154625	0.0222408	0.152626	0.10978	1.65767	2.82406	2.0647	1.64922	0.109818	2.04891	0.131203	1.86118	0.0536422	0.477999
IFIH1	0.74	2.78e-25	1.47e-23	15.3472	14.49	14.0635	16.0951	26.6437	24.7152	30.2772	30.0619	14.999	27.9245	14.9186	28.3528	0.783726	2.34753
BC030867	3	3.65e-25	1.91e-23	0	0.262475	0.119435	0.100097	2.23531	3.33826	2.23941	1.63761	0.120502	2.36265	0.109766	2.23736	0.0936676	0.614187
SPDL1	2.89	3.68e-25	1.92e-23	0.228736	0.192728	0.326534	0.219638	2.04139	5.48693	3.55714	2.68224	0.241909	3.44192	0.224187	3.11969	0.0506204	1.29749
H2-T23	1.25	3.84e-25	2e-23	211.705	219.086	201.454	218.316	458.201	398.656	523.175	698.444	212.64	519.619	215.011	490.688	7.0669	112.244
H2-Q5	1.84	4.15e-25	2.15e-23	21.3753	13.9581	25.0074	25.4118	70.061	77.8181	84.7891	107.68	21.4381	85.0871	23.1913	81.3036	4.5958	14.046
MOV10	1.26	4.16e-25	2.15e-23	10.4492	12.3459	10.8123	9.271	23.2777	29.15	22.1027	26.9972	10.7196	25.3819	10.6308	25.1374	1.09828	2.82789
LMNB1	1.85	4.2e-25	2.16e-23	5.31151	6.98874	5.92336	5.78876	20.1038	38.0855	22.5563	18.5255	6.00309	24.8178	5.85606	21.33	0.612797	7.79359
MMP10	3.32	4.38e-25	2.24e-23	0.0383387	0	0	0.09451	8.53606	18.4342	8.94725	6.35289	0.0332122	10.5676	0.0191694	8.74165	0.0386969	4.64758
PTPRN	3.17	4.94e-25	2.53e-23	0.0175804	0.114311	0.0752455	0.0651003	13.1348	23.074	7.58916	8.42913	0.0680593	13.0568	0.0701729	10.782	0.0344519	6.15755
CKS2	2.34	5.03e-25	2.57e-23	4.19584	4.65504	5.63825	5.19995	23.5936	41.1858	31.0924	18.7524	4.92227	28.6561	4.9275	27.343	0.545171	8.46524
DTL	2.42	5.35e-25	2.72e-23	0.355681	0.540772	0.50281	0.414308	3.32097	5.93893	3.052	2.50759	0.453393	3.70487	0.458559	3.18649	0.0727195	1.3227
ADAMTS14	1.67	6.72e-25	3.4e-23	3.78571	3.456	3.57574	3.05752	10.8189	15.0276	11.1038	9.1785	3.46874	11.5322	3.51587	10.9613	0.265133	2.14768
TES	2.23	6.87e-25	3.47e-23	2.61436	1.54719	2.21739	1.87484	11.887	18.2865	9.0141	7.02665	2.06344	11.5536	2.04611	10.4505	0.396642	4.254
SERPINA3I	1.48	7.92e-25	3.98e-23	11.9641	8.19786	10.4038	7.27171	24.1727	22.2402	34.8541	37.2968	9.45937	29.6409	9.30085	29.5134	1.84003	6.52806
NRG1	2.77	9.27e-25	4.66e-23	0.908136	0.475254	0.827223	0.879687	6.31226	10.8872	6.21331	4.81921	0.772575	7.05799	0.853455	6.26279	0.174095	2.28825
UBE2L6	0.75	9.5e-25	4.76e-23	69.6355	67.2157	70.8256	67.6374	102.946	113.547	109.123	121.211	68.8286	111.707	68.6365	111.335	1.47135	6.65504
ACTR3	0.77	9.59e-25	4.79e-23	94.035	86.203	100.073	96.9957	153.606	177.128	163.926	156.634	94.3266	162.824	95.5153	160.28	5.15316	9.07085
RNF149	1.01	1.12e-24	5.56e-23	15.8126	15.1668	18.1536	15.2006	32.0278	42.2372	30.0685	29.901	16.0834	33.5586	15.5066	31.0481	1.22258	5.07986
KIF20B	2.05	1.15e-24	5.68e-23	0.552711	0.659063	0.602933	0.627549	2.31933	3.82587	3.48602	2.14688	0.610564	2.94452	0.615241	2.90267	0.0388775	0.724067
B4GALT5	1.11	1.23e-24	6.08e-23	24.8353	27.3826	31.6371	27.15	56.2022	72.8498	56.7342	64.2272	27.7512	62.5034	27.2663	60.4807	2.45459	6.76401
FST	1.94	1.3e-24	6.41e-23	10.5916	17.1057	18.2876	22.2676	65.7849	87.5896	73.1035	68.7775	17.0631	73.8139	17.6966	70.9405	4.19727	8.36817
KIF14	2.87	1.67e-24	8.17e-23	0.177422	0.115829	0.223822	0.175141	1.38699	1.89442	1.3747	0.815876	0.173053	1.36799	0.176281	1.38084	0.038326	0.381563
TICRR	2.9	2.29e-24	1.12e-22	0.126287	0.127285	0.0545367	0.0974136	1.42273	1.74702	0.938385	0.822775	0.101381	1.23273	0.11185	1.18056	0.0295867	0.37259
TUBB3	2.65	2.45e-24	1.19e-22	0.209068	0.603705	0.784026	0.559369	5.17821	7.16428	5.0415	3.81435	0.539042	5.29958	0.581537	5.10985	0.208263	1.20045
HELLS	2.42	2.48e-24	1.2e-22	1.23914	1.67423	1.02904	0.694908	6.74417	13.7631	8.54369	4.38484	1.15933	8.35895	1.13409	7.64393	0.355018	3.45109
SLFN10-PS	2.7	2.61e-24	1.27e-22	0.0536386	0.132589	0.0778667	0.122021	1.30764	1.04244	1.27291	1.19092	0.0965289	1.20348	0.099944	1.23191	0.0321639	0.102178
BST1	3.08	2.99e-24	1.44e-22	0.154845	0.0340487	0	0.410704	3.49965	5.1996	1.43525	3.49607	0.149899	3.40764	0.0944468	3.49786	0.161194	1.33395
SYT13	3.04	3.68e-24	1.77e-22	0.165723	0.233483	0.195743	0.306829	2.99479	8.12809	2.60387	1.36679	0.225444	3.77339	0.214613	2.79933	0.0527657	2.58501
CCK	3.23	3.75e-24	1.8e-22	0	0	0	0	105.465	201.748	103.099	57.3688	0	116.92	0	104.282	0	52.5935
DCLK1	1.49	3.78e-24	1.8e-22	14.2055	15.1304	16.8003	15.6057	46.8203	69.1026	41.619	36.3408	15.4355	48.4707	15.3681	44.2197	0.935088	12.4748
UGT1A7C	1.16	3.86e-24	1.84e-22	7.42764	5.91778	7.8495	9.49885	15.4711	18.895	16.8672	16.1337	7.67344	16.8418	7.63857	16.5005	1.27533	1.28415
RPL27	0.93	5.79e-24	2.74e-22	34.9546	40.7364	36.4511	44.842	68.8462	81.14	69.1421	79.7876	39.246	74.729	38.5938	74.4648	3.86538	5.75569
ELFN1	3.23	6.29e-24	2.96e-22	0.0975315	0.0528421	0.151617	0.383479	8.4189	10.9513	4.10207	4.03469	0.171367	6.87673	0.124574	6.26048	0.127359	2.94771
MCM6	1.58	6.47e-24	3.03e-22	11.2114	11.3779	12.5701	12.0072	34.2608	53.9341	34.9406	26.9879	11.7917	37.5309	11.6926	34.6007	0.538614	9.97023
TINAGL1	1.33	6.67e-24	3.12e-22	8.40016	8.15971	5.83653	6.56512	16.246	20.2219	15.2912	20.9328	7.24038	18.173	7.36241	18.234	1.07436	2.44091
ACSL4	1.04	7.05e-24	3.29e-22	7.50457	7.44172	8.54716	10.1862	16.2343	18.2509	18.2246	16.5983	8.4199	17.327	8.02586	17.4114	1.11024	0.919827
BID	1.63	7.29e-24	3.38e-22	1.52651	2.53773	1.54718	2.04489	6.04043	8.52768	6.53685	7.57799	1.91408	7.17074	1.79604	7.05742	0.415595	0.960022
BAZ1A	1.16	7.73e-24	3.58e-22	4.2043	4.88343	4.46516	5.99123	10.5697	10.5731	9.11084	10.5309	4.88603	10.1962	4.6743	10.5503	0.682528	0.626828
PSRC1	2.19	8.39e-24	3.87e-22	3.17917	3.63556	3.71126	2.45767	13.6335	25.4608	14.723	14.2508	3.24591	17.017	3.40736	14.4869	0.498534	4.89031
LRP8	2.62	8.52e-24	3.92e-22	0.163143	0.247839	0.0769496	0.14211	1.08051	1.69317	1.65881	1.38068	0.15751	1.45329	0.152627	1.51975	0.0610699	0.246989
TSPAN4	1.22	1.04e-23	4.75e-22	110.547	112.604	95.4473	109.261	207.671	199.843	326.58	256.86	106.965	247.739	109.904	232.265	6.75557	50.494
OAS2	2.1	1.65e-23	7.48e-22	3.27416	3.88252	3.74513	2.6332	12.0599	14.0503	16.7748	25.7727	3.38375	17.1644	3.50965	15.4126	0.488545	5.24424
C6	1.56	1.8e-23	8.13e-22	6.62724	3.8014	4.77181	6.13304	17.4029	13.9811	17.8151	22.2947	5.33337	17.8734	5.45242	17.609	1.11533	2.95477
SECTM1A	3.14	1.85e-23	8.32e-22	0	0.074442	0	0	1.42652	1.80986	2.51078	1.64529	0.0186105	1.84811	0	1.72758	0.0322343	0.406036
PRMT1	0.8	1.91e-23	8.57e-22	110.203	114.921	121.137	108.477	190.935	224.266	177.095	184.463	113.684	194.19	112.562	187.699	4.90672	18.0418
ATP1A1	0.79	2.13e-23	9.53e-22	65.9034	66.9104	74.9531	63.0319	107.863	126.143	107.318	108.59	67.6997	112.478	66.4069	108.226	4.42295	7.90204
CD274	1.84	2.31e-23	1.03e-21	3.11354	3.29224	3.03896	3.41682	10.6572	8.13285	13.0795	19.9694	3.21539	12.9597	3.20289	11.8683	0.148308	4.4088
PIDD1	1.72	2.35e-23	1.04e-21	1.6495	0.791963	0.974014	1.50346	3.06994	5.16043	2.88924	4.38104	1.22973	3.87516	1.23873	3.72549	0.356428	0.939179
CYP26B1	1.58	2.34e-23	1.04e-21	3.71949	3.36357	3.03213	4.20358	11.7839	10.5509	9.68727	11.7316	3.57969	10.9384	3.54153	11.1412	0.434544	0.874575
IGF2BP2	1.29	3.98e-23	1.75e-21	7.42985	8.29616	7.82923	10.2561	19.6528	21.5844	16.4581	25.8965	8.45284	20.898	8.06269	20.6186	1.08533	3.4176
CSTB	0.79	4.18e-23	1.83e-21	145.496	150.284	166.091	156.835	254.525	277.061	278.3	259.337	154.677	267.306	153.56	268.199	7.72214	10.5224
LGALS1	1.11	4.58e-23	2e-21	924.356	1076.12	1158.28	851.103	2033.16	2626.33	2120.03	1937.44	1002.46	2179.24	1000.24	2076.59	121.156	266.084
PSMA5	0.74	4.68e-23	2.04e-21	67.043	74.1935	81.1079	71.9971	115.486	130.409	117.9	124.885	73.5854	122.17	73.0953	121.392	5.05674	5.87726
HK2	1.82	4.79e-23	2.08e-21	3.81378	5.21393	6.89059	5.2313	15.8593	18.524	14.4357	23.5948	5.2874	18.1035	5.22261	17.1917	1.08976	3.49355
UBD	3.14	5.55e-23	2.41e-21	0	0	0	0	2.1575	2.87739	3.42017	4.89016	0	3.3363	0	3.14878	0	1.00271
CTSC	1.14	6.14e-23	2.66e-21	77.0719	62.2523	68.2192	58.9736	151.746	180.614	161.744	155.744	66.6293	162.462	65.2358	158.744	6.88011	11.0675
AMPD3	1.43	6.94e-23	3e-21	3.48695	2.83746	3.02184	2.60239	8.98026	10.8164	11.0311	12.0519	2.98716	10.7199	2.92965	10.9238	0.324598	1.10754
ADA	1.44	7.6e-23	3.28e-21	2.95835	2.31786	2.29463	3.07666	7.42655	8.60906	9.58766	8.19078	2.66188	8.45351	2.6381	8.39992	0.358176	0.780091
CNN3	0.63	8.08e-23	3.48e-21	182.24	185.803	194.224	190.723	259.723	291.808	279.094	287.805	188.248	279.608	188.263	283.45	4.5801	12.3663
TIMELESS	1.29	8.27e-23	3.54e-21	6.72866	10.7567	9.90781	7.42485	10.7288	14.7404	13.4286	15.5739	8.70451	13.6179	8.66633	14.0845	1.67339	1.83496
TSPO	0.52	8.26e-23	3.54e-21	243.553	249.981	255.661	243.38	341.427	375.765	343.384	352.882	248.144	353.364	246.767	348.133	5.09039	13.6392
STIL	2.83	9.17e-23	3.92e-21	0.0349584	0.151586	0.112167	0.266758	1.41461	2.5491	1.79042	1.14748	0.141367	1.7254	0.131877	1.60251	0.08367	0.527565
ARHGAP11A	1.9	1.04e-22	4.44e-21	0.757999	0.978607	0.865298	0.915655	2.98955	5.20094	4.5776	2.92482	0.87939	3.92323	0.890477	3.78357	0.0807672	0.991129
RBL1	1.5	1.07e-22	4.55e-21	2.81596	2.36203	3.02765	2.85778	7.28295	10.9048	9.10003	6.26163	2.76585	8.38735	2.83687	8.19149	0.24626	1.77369
CDC45	1.93	1.16e-22	4.91e-21	2.02427	2.52638	2.67069	2.06312	8.31658	12.1596	6.80422	7.02557	2.32111	8.57649	2.29475	7.67108	0.282406	2.14781
HMGB2	1.42	1.16e-22	4.91e-21	17.9215	14.7819	15.7012	9.97771	29.8653	54.2214	32.7673	32.3721	14.5956	37.3066	15.2416	32.5697	2.90017	9.82902
E2F8	2.93	1.25e-22	5.26e-21	0.0178693	0.190984	0.397495	0.0661703	2.38772	5.0001	3.35335	1.8711	0.16813	3.15307	0.128577	2.87054	0.146718	1.19173
PARP11	0.98	1.39e-22	5.87e-21	14.3346	13.6312	11.4454	11.9291	23.2267	27.9363	24.797	31.1923	12.8351	26.7881	12.7802	26.3667	1.18683	3.05629
CRLF1	2.24	1.47e-22	6.16e-21	1.51719	2.16972	2.19065	2.02913	9.47454	17.4773	13.3587	11.0001	1.97667	12.8277	2.09943	12.1794	0.272456	3.02014
GM19684	2.64	1.87e-22	7.82e-21	0.163915	0.0887232	0.21964	0.303666	2.17936	2.20456	2.33468	2.52735	0.193986	2.31149	0.191777	2.26962	0.0785372	0.137864
FANCD2	2.5	2.39e-22	9.92e-21	0.292834	0.593616	0.210201	0.309087	1.69725	4.31941	2.83193	1.71093	0.351434	2.63988	0.300961	2.27143	0.144764	1.07345
MIS18BP1	2.74	2.6e-22	1.08e-20	0.0731452	0.0578076	0.180125	0.255277	1.05939	2.73245	1.62914	1.19831	0.141589	1.65483	0.126635	1.41373	0.080799	0.656674
1500009L16RIK	1.81	2.94e-22	1.21e-20	4.90833	9.83431	10.217	9.46983	27.0096	39.7353	29.0082	31.0576	8.60736	31.7027	9.65207	30.0329	2.15192	4.85347
NOS2	3	3.56e-22	1.46e-20	0	0.0197778	0.0195298	0.045056	0.927095	0.716734	0.618964	1.3163	0.0210909	0.894774	0.0196538	0.821914	0.0159946	0.267628
DRAXIN	2.85	3.82e-22	1.56e-20	0.094792	0	0.0263383	0.059195	0.630447	0.703642	0.945594	1.28756	0.0450813	0.891811	0.0427666	0.824618	0.0355457	0.256529
ISYNA1	1.04	3.85e-22	1.57e-20	53.1007	50.2103	38.4941	38.8741	82.7587	85.069	72.5127	89.0862	45.1698	82.3566	44.5422	83.9138	6.56707	6.11779
RAP1GAP2	1	3.85e-22	1.57e-20	4.50873	3.46323	4.05042	4.79223	6.68079	10.5404	8.08931	8.87231	4.20365	8.54571	4.27957	8.48081	0.502792	1.3939
DES	2.59	4.12e-22	1.67e-20	23.8693	16.2353	14.4887	23.4882	182.934	317.814	113.543	130.771	19.5203	186.265	19.8617	156.852	4.20615	80.1316
NCAPD2	1.55	4.39e-22	1.78e-20	11.668	9.67986	12.0891	15.2132	25.6925	41.942	28.4877	30.3807	12.1625	31.6257	11.8786	29.4342	1.98242	6.1852
PFN1	0.85	4.95e-22	2e-20	328.342	341.916	370.02	311.354	568.129	730.095	589.095	582.678	337.908	617.499	335.129	585.886	21.4702	65.4496
FOSL1	2.03	5.01e-22	2.02e-20	1.03816	0.54118	1.56596	1.51953	7.99219	10.8933	5.76021	8.0435	1.16621	8.1723	1.27885	8.01784	0.415841	1.82147
CDCA7L	2.69	5.16e-22	2.08e-20	0.376082	0.115508	0.334553	0.421114	3.78129	6.25571	3.61947	2.74739	0.311814	4.10097	0.355317	3.70038	0.117399	1.30471
SPIB	2.55	5.84e-22	2.33e-20	0.385718	0.319549	0.437181	0.553504	4.99297	8.08817	3.07767	2.70656	0.423988	4.71634	0.41145	4.03532	0.0856162	2.13133
CXCL13	2.92	6.13e-22	2.44e-20	3.95282	15.8063	5.33659	9.39847	110.016	172.682	242.179	225.092	8.62355	187.492	7.36753	198.887	4.60468	51.542
NWD2	3	6.7e-22	2.66e-20	0	0	0	0.0264194	0.444169	0.684207	0.564033	0.262477	0.00660485	0.488721	0	0.504101	0.0114399	0.155771
SPAG5	2.95	7.43e-22	2.93e-20	0.566192	0.694344	0.411181	0.652258	6.21227	13.1074	7.35163	7.00609	0.580994	8.41936	0.609225	7.17886	0.108377	2.738
EIF6	0.63	1.08e-21	4.26e-20	61.019	57.8135	67.9804	57.8131	92.4405	97.0061	85.1456	94.6176	61.1565	92.3025	59.4162	93.5291	4.15145	4.43635
CCT3	0.72	1.22e-21	4.77e-20	82.8715	77.4803	93.9425	79.9326	127.426	147.061	120.008	140.176	83.5567	133.668	81.402	133.801	6.29269	10.5742
IFIT3	1.48	1.34e-21	5.22e-20	73.455	67.9168	57.1718	64.4393	144.75	140.81	227.086	264.089	65.7457	194.184	66.178	185.918	5.90266	53.0607
MX1	1.72	1.85e-21	7.16e-20	9.55131	6.26816	6.6178	4.89406	22.8183	22.372	24.7429	33.4109	6.83283	25.836	6.44298	23.7806	1.69662	4.4632
PCDH7	1.12	1.97e-21	7.61e-20	17.0934	15.9968	22.9412	19.1191	37.7386	53.5863	40.8655	36.2623	18.7876	42.1132	18.1063	39.3021	2.64674	6.82931
DNMT1	1.16	1.98e-21	7.65e-20	13.1485	14.9759	14.5215	13.8057	25.4765	37.6945	28.5404	26.352	14.1129	29.5159	14.1636	27.4462	0.69573	4.85201
RAN	0.96	2.44e-21	9.37e-20	133.908	153.598	139.104	128.697	258.766	360.807	258.529	249.463	138.827	281.891	136.506	258.647	9.2881	45.716
TTC39B	0.93	2.44e-21	9.37e-20	9.01209	6.8258	9.29205	8.66708	17.1557	22.0231	23.0394	22.2109	8.44925	21.1073	8.83958	22.117	0.963087	2.31326
ENC1	1.18	2.46e-21	9.43e-20	25.6582	27.5148	29.1455	32.6321	56.8155	53.7311	74.5606	80.5332	28.7376	66.4101	28.3301	65.6881	2.56473	11.3876
HIST1H4I	2.37	3.01e-21	1.15e-19	1.54057	1.62521	1.32253	1.82659	10.7315	19.1945	8.47117	9.87937	1.57872	12.0691	1.58289	10.3054	0.180755	4.19227
ADAM19	1.2	4.49e-21	1.7e-19	13.7691	16.3677	18.5237	15.3224	35.7391	47.0044	28.2237	38.6444	15.9957	37.4029	15.8451	37.1917	1.72772	6.7223
SPC24	2.31	4.81e-21	1.82e-19	1.9792	2.25069	1.85014	2.38077	12.6381	26.8171	17.2276	10.7537	2.1152	16.8591	2.11494	14.9329	0.210736	6.2127
F830016B08RIK	1.37	4.86e-21	1.83e-19	6.61003	3.74418	4.43409	4.70897	12.0964	12.1619	14.1949	15.8548	4.87432	13.577	4.57153	13.1784	1.06196	1.56244
CCNA2	2.87	4.89e-21	1.84e-19	0.446468	1.01358	1.52279	0.612579	13.451	30.3075	19.801	11.5955	0.898853	18.7888	0.813079	16.626	0.415048	7.31336
DDX58	0.65	5.11e-21	1.92e-19	44.1515	37.0246	36.6651	35.9735	54.2661	61.4448	59.5175	65.5999	38.4537	60.2071	36.8449	60.4811	3.31126	4.07384
NEIL3	2.51	5.21e-21	1.95e-19	0.200429	0.609069	0.298368	0.19219	3.03829	6.80194	5.15187	3.18538	0.325014	4.54437	0.249399	4.16862	0.169234	1.54764
GARS	0.71	5.59e-21	2.09e-19	48.2336	46.2313	52.6044	45.9228	72.1398	83.9173	77.8055	81.6389	48.248	78.8754	47.2324	79.7222	2.66701	4.46011
MYBL2	2.42	6.21e-21	2.32e-19	0.507566	1.36807	1.77701	1.05605	3.48362	7.05528	5.99335	5.2925	1.17717	5.45619	1.21206	5.64293	0.463488	1.30033
FHL3	2.02	6.27e-21	2.34e-19	2.21603	2.23572	2.87586	1.31874	9.69267	15.1686	9.0046	9.66142	2.16159	10.8818	2.22588	9.67704	0.554309	2.49017
SMC4	1.45	6.42e-21	2.39e-19	8.09743	7.07566	7.56523	8.02736	19.1607	28.8482	22.0365	17.0206	7.69142	21.7665	7.79629	20.5986	0.410119	4.45918
GBX2	2.99	6.7e-21	2.49e-19	0	0	0	0.138301	1.51767	3.37757	1.281	1.11141	0.0345753	1.82191	0	1.39934	0.0598861	0.909675
ESPL1	1.74	7.03e-21	2.6e-19	0.803333	0.991023	0.859023	0.957188	2.71597	4.79766	3.40253	2.53744	0.902642	3.3634	0.908106	3.05925	0.0750856	0.888821
LAP3	0.89	7.27e-21	2.68e-19	33.8483	27.8123	32.1893	30.2688	47.4589	58.713	44.968	55.7508	31.0297	51.7227	31.2291	51.6049	2.24833	5.6766
ADORA2A	1.16	7.31e-21	2.69e-19	12.1957	12.7731	12.8973	9.63618	24.3727	21.2887	25.1062	33.0068	11.8756	25.9436	12.4844	24.7394	1.31974	4.32221
NPR3	1.77	7.86e-21	2.89e-19	3.72725	2.44119	2.84188	3.44234	12.2505	16.935	10.0964	8.83325	3.11316	12.0288	3.14211	11.1734	0.502644	3.08487
GMNN	2.34	8.09e-21	2.97e-19	1.32069	2.31802	1.75906	2.0668	9.47731	17.9617	11.1804	7.42508	1.86614	11.5111	1.91293	10.3289	0.371968	3.95449
SKA3	2.13	8.98e-21	3.28e-19	0.330401	0.134259	0.349563	0.0794399	2.64456	5.58952	4.27671	2.57109	0.223416	3.77047	0.23233	3.46063	0.118361	1.25214
FKBP11	1.22	9.8e-21	3.57e-19	14.7528	16.0372	18.6698	13.7823	36.0716	40.8049	40.1784	33.4382	15.8105	37.6233	15.395	38.125	1.83435	3.02382
UNC93B1	0.65	1.18e-20	4.27e-19	39.0033	34.4636	33.17	33.576	52.46	51.9207	46.4571	55.0189	35.0532	51.4642	34.0198	52.1903	2.32804	3.11874
PRR11	2.09	1.23e-20	4.46e-19	1.09002	1.12815	1.05192	0.637986	3.78561	8.13935	5.4508	4.39635	0.977019	5.44303	1.07097	4.92357	0.197588	1.66679
TPM1	1.08	1.23e-20	4.46e-19	325.707	307.467	340.073	273.254	618.588	835.543	620.577	623.955	311.625	674.666	316.587	622.266	24.986	92.9024
G6PDX	0.58	1.44e-20	5.17e-19	35.7099	35.2773	37.4528	38.7486	54.2364	57.9388	48.3166	57.9731	36.7971	54.6162	36.5813	56.0876	1.39016	3.94136
LRG1	2.55	1.76e-20	6.29e-19	0.498584	1.07905	0.481353	0.985463	5.15722	4.64918	8.11043	11.993	0.761112	7.47746	0.742023	6.63382	0.273223	2.9229
H2-DMB1	1.32	1.82e-20	6.48e-19	5.3917	5.55708	5.68414	5.17662	10.5957	14.8235	18.0906	13.4131	5.45239	14.2307	5.47439	14.1183	0.190001	2.69869
TGIF1	0.79	2.12e-20	7.53e-19	25.3013	23.9032	25.8489	25.4373	42.3075	46.2884	36.7431	47.2326	25.1227	43.1429	25.3693	44.2979	0.732357	4.13146
FEN1	1.81	2.42e-20	8.59e-19	3.43803	4.63885	3.25401	2.56386	10.2744	16.8051	10.8055	9.72468	3.47369	11.9024	3.34602	10.54	0.747482	2.85621
HMOX1	0.97	2.53e-20	8.95e-19	29.0664	29.4343	31.3977	27.3855	56.46	50.1399	61.224	60.3644	29.321	57.047	29.2504	58.4122	1.42624	4.37337
ASNS	2	3.34e-20	1.18e-18	1.32866	2.52297	4.15305	2.74732	11.704	14.4052	11.1581	10.3024	2.688	11.8924	2.63515	11.4311	1.00311	1.53434
AK2	0.96	4.54e-20	1.59e-18	31.261	29.6163	29.5141	33.345	55.5915	78.4977	55.8492	60.64	30.9341	62.6446	30.4386	58.2446	1.55502	9.37101
SOX12	1.34	4.64e-20	1.63e-18	2.86474	2.71313	2.2909	1.87084	5.80779	7.63292	5.91929	5.92918	2.4349	6.32229	2.50202	5.92423	0.387645	0.75819
CENPM	2.82	4.75e-20	1.66e-18	0.0569818	0.123282	0.737691	0.281615	5.2077	9.88419	4.88928	3.46706	0.299893	5.86206	0.202449	5.04849	0.265612	2.41289
NAMPT	0.82	4.99e-20	1.74e-18	18.1302	17.7323	16.331	20.4779	32.37	32.3936	33.5462	37.4847	18.1678	33.9486	17.9312	32.9699	1.4918	2.09618
NFKBIE	1.48	5.27e-20	1.82e-18	8.45643	7.30563	8.51876	7.80585	22.8266	31.8655	17.3396	23.1239	8.02167	23.7889	8.13114	22.9752	0.49885	5.2008
FANCA	2	6.09e-20	2.1e-18	0.381229	1.33213	0.115632	0.2772	2.80229	6.88635	7.47969	6.11085	0.526548	5.81979	0.329215	6.4986	0.474634	1.80851
MASTL	2.31	6.57e-20	2.26e-18	0.166985	0.262793	0.306262	0.218775	1.48792	3.59743	3.1687	1.23945	0.238704	2.37337	0.240784	2.32831	0.0516845	1.02478
LIG1	1.42	6.86e-20	2.36e-18	8.29985	8.48233	8.20426	7.20926	19.0792	33.7934	22.8185	19.3947	8.04892	23.7714	8.25206	21.1066	0.494966	5.9691
SRM	0.76	7.04e-20	2.41e-18	48.3992	47.1874	50.928	44.3281	78.4023	86.23	75.6228	72.8623	47.7107	78.2793	47.7933	77.0125	2.37384	4.99076
PPM1H	1.42	7.11e-20	2.43e-18	3.43554	2.91226	3.10706	2.24046	9.95014	16.2967	7.34405	10.8439	2.92383	11.1087	3.00966	10.397	0.43662	3.2596
MTFR2	2.68	7.25e-20	2.46e-18	0.0839122	0.214969	0.356415	0.259095	1.87051	4.10007	2.9794	1.7506	0.228598	2.67515	0.237032	2.42496	0.097963	0.951997
TNFRSF11B	1.88	7.22e-20	2.46e-18	0.717832	0.704829	0.792395	0.88615	3.26568	4.34421	2.75857	2.79661	0.775301	3.29127	0.755113	3.03114	0.0721954	0.639882
FAM129B	0.77	7.23e-20	2.46e-18	43.0189	50.2199	47.85	47.4734	74.411	88.8469	73.0625	90.0737	47.1406	81.5985	47.6617	81.6289	2.60213	7.88817
PHOX2A	2.9	8.14e-20	2.76e-18	0	0	0	0	1.93025	1.50018	1.57234	1.16587	0	1.54216	0	1.53626	0	0.271514
COL24A1	2.38	8.2e-20	2.77e-18	0.350805	0.48236	0.362412	0.46459	3.52538	6.97298	2.09096	1.88114	0.415042	3.61761	0.413501	2.80817	0.0589131	2.03795
CXCL11	2.83	8.34e-20	2.81e-18	0.0602461	0.0458532	0.0933134	0.0208866	0.955519	0.962496	1.40538	1.22172	0.0550748	1.13628	0.0530496	1.09211	0.0261859	0.188805
NNMT	0.8	9.1e-20	3.06e-18	79.4146	74.7711	98.5047	87.5278	139.29	142.475	137.631	149.527	85.0546	142.231	83.4712	140.883	9.00809	4.55798
GM8995	2.47	9.93e-20	3.33e-18	0.0911721	0.101489	0.0766899	0.119613	0.659563	0.801261	0.41124	0.784074	0.0972411	0.664035	0.0963308	0.721819	0.0156343	0.155857
BCL6B	2.13	1.09e-19	3.62e-18	0.614081	1.22719	1.11672	1.27304	3.9015	7.61221	3.91431	3.92583	1.05776	4.83846	1.17196	3.92007	0.262384	1.60145
RAD51	1.91	1.22e-19	4.04e-18	1.47404	1.38648	1.42703	0.727368	5.54378	9.51277	7.22867	6.5648	1.25373	7.2125	1.40676	6.89673	0.305471	1.45736
HPSE	1.59	1.33e-19	4.43e-18	2.40032	3.40961	4.57654	4.30754	10.2673	15.4766	11.7351	10.6713	3.6735	12.0376	3.85858	11.2032	0.85266	2.05664
INCENP	1.56	1.36e-19	4.5e-18	3.72696	3.57337	4.00939	3.44437	8.58058	16.5044	12.0689	9.63363	3.68852	11.6969	3.65016	10.8513	0.210537	3.05037
COX5A	0.74	1.4e-19	4.65e-18	91.6364	83.2885	83.5388	81.1789	138.602	160.251	133.835	136.327	84.9106	142.254	83.4136	137.464	3.98984	10.5266
MXD3	2.61	1.45e-19	4.78e-18	0.134189	0.495461	1.09122	0.314251	5.21144	10.7871	6.59049	4.40267	0.508781	6.74792	0.404856	5.90096	0.359714	2.4597
NME2	0.76	1.59e-19	5.25e-18	187.62	209.408	248.452	199.83	331.131	391.833	365.9	347.188	211.327	359.013	204.619	356.544	22.7824	22.5933
TNFAIP2	1.17	1.6e-19	5.28e-18	108.556	70.5705	99.4331	103.341	174.738	203.31	191.716	271.356	95.4753	210.28	101.387	197.513	14.7386	36.6971
CSF2RB2	1.49	1.64e-19	5.39e-18	1.25957	1.54157	1.78958	1.40358	3.39748	4.06174	4.60792	6.09142	1.49857	4.53964	1.47257	4.33483	0.195371	0.993177
ENO1	1.08	1.88e-19	6.16e-18	120.203	122.64	112.661	107.217	234.659	336.682	216.396	211.345	115.68	249.771	116.432	225.528	6.11632	50.9223
LAMA1	2.7	2e-19	6.52e-18	0.0191603	0.00692484	0.00682801	0.0236436	0.275689	0.297411	0.291077	0.253474	0.0141392	0.279413	0.0130426	0.283383	0.0074338	0.0169313
C1RB	2.22	2.31e-19	7.52e-18	0.310553	0.422541	0.462741	0.813888	2.21837	2.69361	3.6694	4.08209	0.502431	3.16587	0.442641	3.18151	0.188269	0.74394
SPC25	2.36	2.36e-19	7.65e-18	0.650983	0.97034	0.698825	0.73124	7.76458	17.0801	8.53048	5.4873	0.762847	9.71562	0.715032	8.14753	0.123151	4.39675
FIGNL1	2.2	2.66e-19	8.59e-18	0.442828	0.55361	0.962822	1.42472	4.25712	6.7971	4.08611	2.7569	0.845996	4.47431	0.758216	4.17162	0.386202	1.4614
CENPA	1.67	3.54e-19	1.14e-17	12.626	10.6317	9.14213	11.0686	36.2	64.299	41.425	30.9775	10.8671	43.2254	10.8501	38.8125	1.24151	12.7152
CCNF	2.13	3.59e-19	1.15e-17	0.344997	0.549745	0.564706	0.375768	2.38384	4.18939	3.16395	2.0213	0.458804	2.93962	0.462757	2.77389	0.0991621	0.831332
WDHD1	1.76	4.02e-19	1.28e-17	1.15663	1.04504	1.17422	1.31725	3.50429	6.40438	4.46679	3.30651	1.17329	4.42049	1.16543	3.98554	0.0967627	1.22662
CDCA2	2.26	4.64e-19	1.48e-17	0.727556	0.309689	0.61284	0.449624	3.0849	6.38835	4.65693	1.77717	0.524927	3.97684	0.531232	3.87091	0.158733	1.72569
CDCA7	2.05	4.84e-19	1.54e-17	1.22344	1.56029	1.21187	1.87047	6.4941	12.7103	6.217	5.60376	1.46652	7.75628	1.39186	6.35555	0.271983	2.87827
DDAH1	2.44	6.8e-19	2.14e-17	0.419351	0.125617	0.135082	0.448719	1.79648	2.55421	2.44674	2.44391	0.282192	2.31033	0.277217	2.44533	0.152234	0.299989
RAD51AP1	2.57	7.2e-19	2.27e-17	0.450666	0.940843	0.455589	0.93781	4.18635	12.1967	8.96892	4.22251	0.696227	7.39361	0.6967	6.59572	0.243108	3.38723
RPL6	0.51	7.29e-19	2.29e-17	629.83	655.901	666.16	681.066	909.766	991.112	887.878	916.941	658.239	926.424	661.031	913.354	18.6838	38.8516
PDIA5	1.1	8.69e-19	2.72e-17	12.2401	13.4098	15.863	11.5929	29.1493	35.3712	25.894	25.6598	13.2765	29.0186	12.8249	27.5217	1.62914	3.91846
SEC61A1	0.59	9.8e-19	3.06e-17	177.619	159.955	163.432	150.428	245.058	255.029	219.174	246.491	162.859	241.438	161.694	245.775	9.76148	13.4076
TRIM72	2.53	1.02e-18	3.18e-17	0.241362	0.110198	0.129258	0.173023	1.3026	2.51518	1.51382	2.21349	0.16346	1.88627	0.15114	1.86366	0.0504151	0.495477
AP1S1	0.81	1.09e-18	3.38e-17	57.7458	60.8958	64.8631	62.9843	107.039	128.02	100.179	100.499	61.6223	108.934	61.9401	103.769	2.64162	11.354
GSAP	1.28	1.09e-18	3.39e-17	1.64354	2.14055	1.68858	1.84427	4.3817	5.56808	4.30449	5.88385	1.82924	5.03453	1.76643	4.97489	0.194557	0.700923
NHP2	1.06	1.13e-18	3.5e-17	22.5851	21.1308	20.5321	17.7032	38.5265	51.0508	40.137	38.0871	20.4878	41.9503	20.8314	39.3317	1.77257	5.30927
TK1	1.8	1.27e-18	3.91e-17	1.02163	1.45483	1.67485	0.891841	17.8653	41.5688	23.7905	18.0493	1.26079	25.3185	1.23823	20.9199	0.317183	9.67983
PLCXD2	1.72	1.51e-18	4.64e-17	0.393755	0.269124	0.366113	0.285211	1.03976	1.21934	0.964641	1.53676	0.328551	1.19013	0.325662	1.12955	0.0526127	0.220489
EIF1A	0.69	1.6e-18	4.92e-17	33.8617	33.989	36.409	38.8138	52.712	55.3935	59.1349	64.5817	35.7684	57.9555	35.199	57.2642	2.03018	4.45409
UNG	2.53	1.75e-18	5.37e-17	0.449721	1.35366	0.607613	0.230878	4.50353	7.49057	4.59269	3.39432	0.660468	4.99528	0.528667	4.54811	0.421981	1.51603
TMSB10	0.63	1.9e-18	5.78e-17	1805.94	1961.57	1743.55	1578.26	2599.66	2824.93	2649.98	2767.53	1772.33	2710.52	1774.75	2708.76	137.327	89.8524
UBE2C	2.24	2.14e-18	6.5e-17	0.953996	2.12869	3.05533	0.363234	12.4971	33.8433	22.2113	13.0195	1.62531	20.3928	1.54134	17.6154	1.04185	8.67366
RND1	1.97	2.21e-18	6.72e-17	1.27308	2.21384	2.81935	2.64521	11.3091	8.78746	8.96922	16.004	2.23787	11.2675	2.42952	10.1392	0.599048	2.90986
GM18852	2.68	2.86e-18	8.6e-17	0.0136992	0	0	0.173962	0.584729	1.0542	0.484223	1.38871	0.0469153	0.877965	0.0068496	0.819465	0.0735633	0.365013
PDE1B	1.26	2.88e-18	8.66e-17	5.74148	5.73532	5.07158	5.454	13.2859	17.7615	12.0672	11.1386	5.50059	13.5633	5.59466	12.6765	0.273563	2.54064
ASPM	2.73	2.89e-18	8.67e-17	0.0677309	0.28526	0.692703	0.0455883	2.06576	2.94597	2.82878	1.86915	0.27282	2.42741	0.176495	2.44727	0.259881	0.467025
C1QBP	0.56	3.55e-18	1.06e-16	49.17	49.225	49.1763	45.2045	69.2314	74.148	73.0334	69.418	48.1939	71.4577	49.1731	71.2257	1.72606	2.17009
PSMA7	0.54	3.61e-18	1.08e-16	125.084	140.858	137.61	130.701	167.661	203.278	195.372	194.173	133.563	190.121	134.155	194.773	6.1172	13.4309
RPL27-PS3	0.59	3.83e-18	1.14e-16	616.033	580.941	662.644	634.605	880.678	1032.69	905.967	917.117	623.556	934.113	625.319	911.542	29.6757	58.4247
RPL41	0.66	4.08e-18	1.21e-16	1357.37	1552.64	1680.98	1589.74	2304.04	2592.16	2416.73	2413.76	1545.18	2431.67	1571.19	2415.24	118.066	103.188
LACC1	0.89	4.18e-18	1.24e-16	7.38895	7.20167	8.88619	6.63958	12.7459	14.4565	14.746	14.4892	7.5291	14.1094	7.29531	14.4728	0.830632	0.795163
ENTPD7	0.89	4.33e-18	1.28e-16	4.90575	3.86434	3.79958	3.04327	7.32273	7.76372	6.64935	6.80375	3.90323	7.13489	3.83196	7.06324	0.662726	0.440485
4930427A07RIK	2.11	4.75e-18	1.4e-16	0.544765	1.08591	1.40028	0.542635	2.5555	6.06312	3.14269	2.58115	0.893396	3.58562	0.815336	2.86192	0.366935	1.44951
ELK3	1.05	4.82e-18	1.42e-16	18.5807	18.3863	21.3096	21.8244	39.5217	58.6223	40.153	37.4139	20.0253	43.9277	19.9452	39.8373	1.55397	8.54432
PSMD10	0.98	4.96e-18	1.45e-16	11.2156	11.4666	12.2625	10.3232	21.3413	26.176	21.9663	20.6742	11.317	22.5394	11.3411	21.6538	0.691789	2.1487
C1QTNF6	1.04	5.11e-18	1.49e-16	51.2415	55.8342	55.0514	48.0702	110.624	136.286	101.311	86.8935	52.5493	108.779	53.1465	105.968	3.11541	17.9915
MMP9	2.76	5.15e-18	1.5e-16	0.225566	0.206818	0.362482	0.151812	5.34302	10.8245	2.97155	1.64405	0.236669	5.19578	0.216192	4.15729	0.0775304	3.50949
CENPN	2.04	5.34e-18	1.56e-16	1.54661	0.895747	1.33782	1.10346	5.14974	8.9848	6.13206	4.58141	1.22091	6.212	1.22064	5.6409	0.244579	1.69426
HIST1H1C	1.04	5.39e-18	1.57e-16	40.6279	39.6504	35.4569	49.0504	86.8402	102.011	75.164	80.2237	41.1964	86.0597	40.1392	83.5319	4.93306	10.0974
EIF3I	0.52	5.86e-18	1.7e-16	110.15	116.512	119.75	111.737	159.899	174.22	158.591	161.363	114.537	163.518	114.124	160.631	3.81348	6.25579
ASCC3	0.72	5.93e-18	1.72e-16	10.1238	11.4611	12.9959	11.9678	15.8019	16.4311	18.0024	21.903	11.6372	18.0346	11.7145	17.2167	1.03403	2.37286
EXT1	0.73	6.21e-18	1.79e-16	102.184	101.473	96.1528	85.8542	166.275	172.608	167.695	153.915	96.4159	165.124	98.8129	166.985	6.52801	6.88448
ADAR	0.8	6.54e-18	1.88e-16	23.7079	21.2782	22.6196	17.6575	31.8072	38.4555	38.9697	46.7273	21.3158	38.9899	21.9489	38.7126	2.2807	5.28549
POLQ	1.87	7.23e-18	2.08e-16	0.32012	0.309963	0.417962	0.175804	0.806438	1.5159	1.15578	0.929802	0.305962	1.10198	0.315042	1.04279	0.0861707	0.269822
DOK5	2	7.32e-18	2.1e-16	0.776994	0.900028	0.515453	0.868149	3.5741	5.27517	3.70307	3.26077	0.765156	3.95328	0.822572	3.63858	0.151071	0.779959
SKA1	2.69	8.09e-18	2.31e-16	0.0487588	0	0.0261002	0.0601948	0.979092	2.04313	1.23651	0.859921	0.0337635	1.27966	0.0374295	1.1078	0.0230335	0.461322
TNFSF10	1.77	8.23e-18	2.34e-16	1.58836	1.50411	0.920637	1.7429	5.53584	7.87524	5.02416	6.98226	1.439	6.35438	1.54624	6.25905	0.311289	1.13432
MYO10	0.98	8.51e-18	2.42e-16	32.3276	23.9846	26.575	25.3709	46.2202	53.9382	40.5201	51.4224	27.0645	48.0252	25.9729	48.8213	3.17387	5.14995
UQCRQ	0.59	8.8e-18	2.5e-16	114.984	101.946	101.394	103.222	171.829	159.872	151.102	154.688	105.386	159.373	102.584	157.28	5.58054	7.83835
XAF1	1.03	9.52e-18	2.7e-16	76.9032	75.7385	72.2731	70.1506	128.88	132.849	171.58	196.787	73.7664	157.524	74.0058	152.215	2.69408	28.1447
COL5A2	0.81	1.02e-17	2.9e-16	388.542	365.618	416.452	376.565	645.269	786.804	629.622	640.674	386.794	675.592	382.554	642.972	18.9452	64.4595
TRIM59	2.21	1.05e-17	2.96e-16	0.386255	1.54896	0.757946	0.579778	4.24971	7.95462	4.43961	3.78452	0.818233	5.10712	0.668862	4.34466	0.441887	1.66119
CFL1	0.81	1.13e-17	3.19e-16	404.016	419.132	475.586	397.894	724.999	868.713	724.994	664.123	424.157	745.707	411.574	724.996	30.6822	75.24
PARPBP	2.4	1.24e-17	3.49e-16	0.151863	0.301291	0.328469	0.257375	1.9847	3.14239	2.83497	1.80178	0.259749	2.44096	0.279333	2.40983	0.0672554	0.562132
AURKA	1.58	1.28e-17	3.57e-16	2.4023	1.94536	2.43095	1.30572	8.7919	15.1159	13.1574	8.05024	2.02108	11.2789	2.17383	10.9746	0.45574	2.95216
RAD54L	1.87	1.31e-17	3.66e-16	0.320197	1.3357	0.164732	0.500026	2.94493	5.34782	7.14294	2.34964	0.580165	4.44633	0.410112	4.14638	0.452059	1.91929
VCAN	1	1.33e-17	3.7e-16	37.2601	46.4801	61.7367	45.6474	80.3071	97.4817	104.838	88.0281	47.7811	92.6637	46.0638	92.7549	8.82744	9.29515
ULBP1	2.18	1.59e-17	4.41e-16	1.23183	0.668765	2.6505	1.79745	5.97118	10.8942	6.69235	5.2179	1.58713	7.19392	1.51464	6.33176	0.732226	2.19907
RPL29	0.63	1.79e-17	4.96e-16	516.732	560.569	514.719	539.053	820.973	916.982	778.642	763.749	532.768	820.086	527.893	799.807	18.677	59.7516
RAD54B	2.36	1.95e-17	5.37e-16	0.721212	0.929936	0.229525	0.162974	2.90979	3.34589	3.71856	2.1631	0.510912	3.03434	0.475369	3.12784	0.324055	0.578746
SH2B2	0.87	2.04e-17	5.6e-16	4.85177	4.97776	5.685	5.11136	7.99401	8.89871	8.33234	10.8144	5.15647	9.00987	5.04456	8.61553	0.318653	1.09084
MICALL2	1.08	2.17e-17	5.94e-16	6.19947	4.38633	5.31208	4.30859	10.0626	12.2309	9.86347	12.7494	5.05162	11.2266	4.8492	11.1468	0.771381	1.27871
VASP	0.75	2.18e-17	5.97e-16	84.0185	71.0871	78.7768	70.4073	115.232	140.575	115.67	128.967	76.0724	125.111	74.932	122.318	5.64359	10.4969
ARPC1B	0.73	2.25e-17	6.14e-16	278.45	318.746	322.91	323.505	498.218	609.603	521.663	528.087	310.902	539.393	320.828	524.875	18.8262	42.0327
FBLIM1	0.8	2.25e-17	6.15e-16	150.542	110.164	127.017	115.045	218.252	198.842	241.688	247.332	125.692	226.529	121.031	229.97	15.6027	19.3498
CENPI	1.87	2.32e-17	6.33e-16	1.14768	0.899805	0.752251	0.821711	2.94363	5.19963	4.16356	2.36019	0.905362	3.66675	0.860758	3.55359	0.149323	1.09847
PLEKHG4	1.89	2.51e-17	6.83e-16	0.900097	0.522489	0.39943	0.657042	2.3907	3.69904	3.26008	2.59121	0.619765	2.98525	0.589766	2.92564	0.185732	0.522921
CHN1	1.1	2.53e-17	6.87e-16	20.2488	13.0142	13.1384	16.9851	37.6742	41.8679	36.886	27.9278	15.8466	36.089	15.0617	37.2801	3.00135	5.07811
SGOL1	2.31	2.63e-17	7.12e-16	0.337087	0.261054	0.147284	0.320996	1.29557	3.02079	2.63779	1.14581	0.266605	2.02499	0.291025	1.96668	0.074489	0.817336
MMP13	2.59	2.65e-17	7.16e-16	0.189776	0.154202	0.228556	0.409995	3.4773	5.78604	3.3386	2.42119	0.245632	3.75578	0.209166	3.40795	0.098471	1.24043
IARS	0.6	2.82e-17	7.6e-16	18.5465	19.3753	20.4532	19.2652	27.115	32.1986	29.1005	33.1129	19.41	30.3817	19.3202	30.6495	0.681195	2.40174
KARS	0.63	2.89e-17	7.79e-16	64.8302	59.6696	62.0611	57.41	87.0324	105.697	88.4203	93.8311	60.9927	93.7451	60.8654	91.1257	2.75927	7.35295
TMEM106A	0.63	2.92e-17	7.84e-16	20.9973	19.7531	19.114	15.9382	32.3892	32.2604	31.5735	35.2544	18.9507	32.8694	19.4336	32.3248	1.86642	1.41146
ALDH1L2	1.45	3.67e-17	9.8e-16	2.6062	2.28946	4.58622	2.64995	6.01185	7.86843	6.26713	6.942	3.03296	6.77235	2.62808	6.60457	0.907498	0.718293
CHAF1A	1.63	3.68e-17	9.83e-16	3.12681	2.916	2.8594	2.69007	8.63761	14.5744	8.43008	6.86621	2.89807	9.62707	2.8877	8.53384	0.156047	2.93727
RNF114	0.57	3.78e-17	1.01e-15	38.6463	40.8701	34.5357	36.3747	51.2254	52.5784	52.5213	61.6236	37.6067	54.4872	37.5105	52.5499	2.38115	4.15559
DSN1	1.62	4.84e-17	1.28e-15	2.58374	2.29005	2.29857	2.38354	7.90439	9.92169	7.51248	6.25611	2.38898	7.89867	2.34106	7.70843	0.118241	1.31717
EEF1G	0.65	4.8e-17	1.28e-15	366.666	393.508	395.848	350.553	573.224	666.897	557.431	545.424	376.644	585.744	380.087	565.327	18.9306	47.8798
MRTO4	0.72	5.31e-17	1.4e-15	22.0019	25.1344	24.9229	22.1375	35.6153	39.1138	36.5578	42.6953	23.5492	38.4956	23.5302	37.8358	1.48214	2.74185
PANX1	1.15	5.51e-17	1.45e-15	12.2847	10.5619	11.7142	9.44137	26.1069	36.8168	25.6376	25.161	11.0005	28.4306	11.138	25.8722	1.09337	4.85335
NME1	0.91	5.66e-17	1.49e-15	15.0433	22.9457	22.1162	20.2808	31.1318	47.3052	48.7807	44.1068	20.0965	42.8311	21.1985	45.706	3.07271	6.96271
SLCO2A1	2.25	5.96e-17	1.56e-15	3.81384	2.39521	1.53402	3.40899	26.3095	47.3989	17.1576	17.8547	2.78802	27.1802	2.9021	22.0821	0.889482	12.2165
VARS	0.63	6.38e-17	1.67e-15	39.3491	37.2403	43.7235	39.3146	61.9061	66.8284	59.2135	63.737	39.9069	62.9213	39.3318	62.8216	2.36321	2.7708
PSMB3	0.51	6.47e-17	1.69e-15	141.695	133.527	144.501	139.996	191.957	197.953	194.886	204.714	139.93	197.378	140.846	196.42	4.03159	4.73686
SMC2	1.51	6.55e-17	1.71e-15	2.67193	2.4803	3.19126	2.75486	9.21852	12.9494	8.62327	6.08878	2.77459	9.21999	2.7134	8.9209	0.26036	2.453
GM9574	2.39	6.95e-17	1.81e-15	0	0	0	0	0	0	0	0	0	0	0	0	0	0
GAL3ST2	2.05	9.66e-17	2.5e-15	0.707156	0.718007	1.72225	2.23366	4.03508	3.85678	7.36893	6.03029	1.34527	5.32277	1.22013	5.03269	0.658028	1.45728
NUP93	0.76	9.83e-17	2.54e-15	15.4189	16.2376	15.3113	14.9206	23.8727	29.1823	25.6524	25.8007	15.4721	26.127	15.3651	25.7266	0.479256	1.9202
CEP55	2.67	1.03e-16	2.65e-15	0.0464156	0.173843	0.248885	0.0573335	4.49761	7.73141	5.87352	4.87745	0.131619	5.745	0.115588	5.37548	0.0841312	1.25209
RPL32	0.61	1.05e-16	2.7e-15	932.793	1024.83	1090.74	1102.88	1516.74	1715.44	1537.12	1527.75	1037.81	1574.26	1057.78	1532.43	67.514	81.8298
INSRR	2.1	1.28e-16	3.27e-15	0.210701	0.288159	0.214679	0.266937	0.884528	0.983769	1.57395	2.09572	0.245119	1.38449	0.240808	1.27886	0.0333156	0.487926
TAP2	0.59	1.28e-16	3.27e-15	79.1115	77.1205	68.8383	68.2314	103.929	101.06	105.255	125.544	73.3254	108.947	72.9794	104.592	4.84677	9.70167
RPS26	0.54	1.33e-16	3.37e-15	449.47	488.234	505.603	476.683	678.222	729.175	677.991	666.389	479.998	687.944	482.459	678.107	20.4108	24.2807
GJB5	1.73	1.36e-16	3.45e-15	3.04859	2.92936	2.8997	2.77662	8.41834	16.5075	10.3046	8.9739	2.91357	11.0511	2.91453	9.63925	0.0967308	3.22396
PSMB2	0.53	1.39e-16	3.53e-15	120.42	126.551	127.212	118.84	166.991	182.975	181.356	175.55	123.256	176.718	123.485	178.453	3.67594	6.25786
SPEG	0.93	1.45e-16	3.67e-15	32.0821	26.946	17.9172	19.8313	49.4239	53.1067	36.5002	45.1805	24.1941	46.0528	23.3887	47.3022	5.66187	6.18739
BZW2	0.81	1.69e-16	4.28e-15	17.2966	18.5463	18.0427	17.9298	31.8522	32.9871	29.1335	29.6945	17.9538	30.9169	17.9862	30.7734	0.444838	1.56805
NASP	0.97	1.75e-16	4.42e-15	16.0517	19.2492	23.7902	20.2533	35.9682	48.2888	37.4344	38.7192	19.8361	40.1026	19.7512	38.0768	2.76021	4.82545
IFITM3	0.61	1.75e-16	4.42e-15	2065.35	2079.43	2048.84	1845.44	2912.2	2777.96	3075.94	3434.3	2009.76	3050.1	2057.09	2994.07	95.4888	245.639
PNO1	0.72	1.81e-16	4.57e-15	13.2715	14.3658	14.5051	12.5724	21.441	23.9713	21.1107	24.4697	13.6787	22.7482	13.8186	22.7061	0.797614	1.48741
PRKAR2B	2.01	1.87e-16	4.71e-15	1.39044	1.7063	1.49799	1.42284	7.44375	14.6518	5.69759	4.53365	1.5044	8.08169	1.46042	6.57067	0.122926	3.93209
PIGN	0.62	1.9e-16	4.76e-15	15.5985	12.9197	14.1067	14.4831	17.114	19.2897	21.5568	22.8385	14.277	20.1998	14.2949	20.4233	0.956571	2.18827
EIF4G1	0.59	1.91e-16	4.78e-15	145.922	125.95	148.994	134.128	190.612	220.506	194.598	204.88	138.749	202.649	140.025	199.739	9.24086	11.5494
ERCC6L	1.74	2.57e-16	6.41e-15	0.564107	0.541363	0.611644	0.620807	1.95144	3.49947	2.31102	1.63313	0.58448	2.34877	0.587875	2.13123	0.0329077	0.706319
VASH2	2.11	2.63e-16	6.56e-15	1.09909	0.588493	0.529689	0.611081	2.99828	6.09511	3.20471	1.86666	0.707089	3.54119	0.599787	3.1015	0.228265	1.56001
RPLP0	0.73	2.64e-16	6.57e-15	960.578	1079.43	1087.16	1098.49	1738.55	1988.72	1591.37	1536.19	1056.42	1713.71	1083.3	1664.96	55.7456	175.166
GALK1	0.59	2.96e-16	7.32e-15	33.3712	33.9998	31.5477	29.091	48.0661	50.5525	46.8842	46.4182	32.0024	47.9802	32.4594	47.4751	1.90698	1.60196
PLK4	1.36	3.27e-16	8.07e-15	2.51381	3.55069	3.03701	3.21333	8.45727	13.3709	9.05629	8.8441	3.07871	9.93213	3.12517	8.9502	0.374748	1.99693
HIST1H2BC	1.07	3.28e-16	8.09e-15	115.33	104.605	82.3973	105.157	234.067	265.706	172.726	198.1	101.872	217.65	104.881	216.083	12.0275	35.282
SP100	0.59	3.44e-16	8.46e-15	82.8508	73.69	73.4366	70.381	100.552	107.244	116.281	133.846	75.0896	114.481	73.5633	111.762	4.66634	12.4966
MEGF11	1.93	3.53e-16	8.67e-15	0.931026	0.56716	0.490366	0.549759	7.07855	7.90584	3.38834	3.65618	0.634578	5.50723	0.558459	5.36736	0.173507	2.00864
AURKB	2.62	3.71e-16	9.11e-15	0.294936	0.231368	1.44028	0.478885	9.41606	20.2304	12.2274	8.55033	0.611368	12.606	0.386911	10.8217	0.487129	4.60705
NPM1	0.83	4.09e-16	9.99e-15	228.956	236.106	252.449	239.854	399.639	519.735	418.811	378.894	239.341	429.27	237.98	409.225	8.52039	54.1041
SERPINE1	1.25	4.43e-16	1.08e-14	116.154	97.8167	125.537	153.325	238.171	228.474	385.989	369.547	123.208	305.545	120.845	303.859	20.0434	72.5372
PSMD14	0.68	4.49e-16	1.09e-14	38.8477	45.802	44.2059	39.3953	61.1817	66.5029	67.9371	67.6256	42.0627	65.8118	41.8006	67.0643	3.00111	2.72591
BDKRB1	0.99	4.82e-16	1.17e-14	23.1223	25.9697	28.2439	31.2209	45.6509	53.4557	64.1883	61.3962	27.1392	56.1728	27.1068	57.4259	2.9742	7.23921
SLC7A1	0.88	4.99e-16	1.21e-14	3.2561	3.02118	4.11359	3.53872	5.63929	6.90249	6.87226	6.7592	3.4824	6.54331	3.39741	6.81573	0.407893	0.524663
PSMD2	0.58	5.22e-16	1.26e-14	95.941	92.1028	95.6258	85.221	132.107	146.18	131.305	134.694	92.2226	136.072	93.8643	133.401	4.31409	5.96881
MCOLN2	2.26	5.96e-16	1.43e-14	0.2384	0.553705	0.38569	0.352597	1.81578	2.27432	2.952	6.13189	0.382598	3.2935	0.369144	2.61316	0.112894	1.68786
GM2564	0.94	6.31e-16	1.51e-14	65.1133	86.9586	86.1279	70.0568	117.416	122.193	151.008	172.873	77.0641	140.873	78.0923	136.601	9.64336	22.505
TIMM23	0.6	6.31e-16	1.51e-14	59.8168	63.0578	65.064	67.8008	94.6522	105.482	91.8617	95.0045	63.9348	96.7501	64.0609	94.8284	2.91323	5.18627
EIF2AK2	0.72	7.07e-16	1.69e-14	20.0651	18.8332	21.8408	17.0657	28.3538	32.4947	35.4492	37.2158	19.4512	33.3784	19.4492	33.972	1.74356	3.35567
HSPB7	1.73	7.3e-16	1.74e-14	2.49089	2.17752	3.63912	2.86518	6.50059	9.43569	15.582	11.1264	2.79318	10.6612	2.67803	10.281	0.545714	3.28798
RRM1	1.15	7.49e-16	1.78e-14	15.5988	16.2139	17.1236	19.6846	35.5035	49.2264	35.2944	28.3126	17.1552	37.0842	16.6687	35.3989	1.55784	7.58411
ERH	0.88	9.26e-16	2.19e-14	43.3307	40.1241	50.911	39.2789	84.2671	100.174	88.1368	69.0131	43.4112	85.3978	41.7274	86.2019	4.58624	11.1309
AFAP1L2	0.7	1.02e-15	2.41e-14	21.2237	18.992	20.9282	18.4328	31.9361	30.6675	25.9063	36.2466	19.8941	31.1891	19.9601	31.3018	1.20274	3.68497
PLSCR1	0.76	1.09e-15	2.56e-14	13.0643	11.921	10.9466	12.3727	19.2707	22.3213	20.3189	18.7578	12.0762	20.1672	12.1469	19.7948	0.768844	1.36503
SLC25A37	1	1.21e-15	2.84e-14	5.97698	5.9012	5.41377	5.38706	9.78031	14.1481	10.2216	11.8558	5.66975	11.5014	5.65749	11.0387	0.270833	1.71249
TPM4	0.67	1.23e-15	2.87e-14	330.561	336.849	383.644	325.71	512.349	594.793	529.171	522.164	344.191	539.619	333.705	525.668	23.1178	32.4103
RAB32	1.28	1.26e-15	2.95e-14	7.42338	11.2995	7.59669	10.189	21.8653	28.6232	22.5506	18.1176	9.12713	22.7892	8.89282	22.2079	1.66521	3.76729
PGK1	0.8	1.28e-15	2.98e-14	69.6701	76.7501	66.4047	72.2157	116.756	145.811	112.115	102.939	71.2601	119.405	70.9429	114.435	3.78007	16.0355
IL17RA	1.3	1.28e-15	3e-14	17.8068	16.8622	19.7791	22.7175	38.6758	36.0029	47.9988	66.9072	19.2914	47.3962	18.7929	43.3373	2.24059	12.113
GM5970	2.4	1.31e-15	3.04e-14	0.786509	0.486201	0.241175	0.0695112	3.04803	2.98007	4.50186	7.7073	0.395849	4.55931	0.363688	3.77494	0.269814	1.91645
MMS22L	2	1.32e-15	3.08e-14	1.27691	1.43018	0.864672	0.767456	4.36908	8.58617	5.72925	2.70198	1.0848	5.34662	1.07079	5.04917	0.276293	2.15585
UBA52	0.53	1.36e-15	3.16e-14	216.387	209.175	215.281	214.237	307.681	326.074	303.046	282.082	213.77	304.721	214.759	305.364	2.75974	15.6527
TYMS	1.1	1.67e-15	3.86e-14	9.20019	10.1884	9.69116	8.56594	36.3722	62.4589	37.4652	28.2984	9.41143	41.1487	9.44567	36.9187	0.600309	12.8027
NAA25	0.66	1.75e-15	4.03e-14	9.12022	8.5778	9.51468	9.60627	13.3417	15.8518	14.6948	16.2548	9.20474	15.0358	9.31745	15.2733	0.405426	1.13335
CSF1	0.63	1.93e-15	4.42e-14	107.122	127.477	136.692	123.554	174.884	201.883	186.889	208.272	123.711	192.982	125.515	194.386	10.6993	13.0158
PDE10A	1.25	1.95e-15	4.45e-14	1.60403	1.52709	1.80874	1.98926	3.46427	4.33449	4.8243	4.58208	1.73228	4.30128	1.70639	4.45828	0.18058	0.513343
FLNA	0.53	1.94e-15	4.45e-14	600.681	625.357	613.558	512.639	705.813	718.209	800.402	962.284	588.059	796.677	607.12	759.305	44.4097	102.29
MNS1	2.15	2.04e-15	4.66e-14	0.871393	0.178719	0.27466	0.179912	2.70598	3.39353	2.29331	2.15168	0.376171	2.63612	0.227286	2.49964	0.288554	0.482377
DCTD	1.9	2.05e-15	4.67e-14	0.643478	2.33331	0.923077	1.10755	3.85489	5.97391	3.6368	3.82457	1.25185	4.32254	1.01531	3.83973	0.645869	0.957069
DDX41	0.59	2.16e-15	4.91e-14	32.3605	30.7916	30.7269	28.4109	45.9741	50.2976	42.2693	43.4849	30.5725	45.5065	30.7593	44.7295	1.40902	3.07163
PSMA4	0.61	2.2e-15	4.98e-14	104.599	116.342	117.033	101.505	160.14	181.795	167.905	156.566	109.87	166.602	110.471	164.022	6.90934	9.68237
PDYN	2.35	2.21e-15	5e-14	0.107073	0.173981	0.114653	0	1.03503	1.36951	1.01847	0.998128	0.0989267	1.10529	0.110863	1.02675	0.0627163	0.153109
TCP1	0.51	2.23e-15	5.04e-14	129.1	123.415	130.269	135.581	165.15	196.77	166.987	168.785	129.591	174.423	129.685	167.886	4.32204	12.966
UCK2	1.07	2.42e-15	5.46e-14	20.9728	13.8904	17.0152	16.0414	38.7749	56.9454	37.0673	46.58	16.9799	44.8419	16.5283	42.6775	2.56759	7.85443
NUBP1	0.71	2.5e-15	5.59e-14	19.9005	18.3117	21.3492	17.7444	26.3826	32.3318	33.5053	34.1634	19.3265	31.5958	19.1061	32.9185	1.41009	3.0805
DSPP	2.52	2.91e-15	6.51e-14	0	0	0	0	0.364853	0.357439	0.301029	0.298838	0	0.33054	0	0.329234	0	0.0307281
PTGES	0.7	2.99e-15	6.66e-14	108.111	93.7859	80.796	90.5533	150.198	160.27	142.549	158.151	93.3116	152.792	92.1696	154.174	9.79169	7.00516
CCT2	0.51	2.99e-15	6.67e-14	117.616	116.677	122.787	111.429	156.845	178.686	157.991	161.022	117.127	163.636	117.147	159.506	4.02932	8.82234
SP140	0.59	3.11e-15	6.92e-14	21.9437	23.6211	25.1458	25.0076	29.3473	31.4498	36.6659	43.4216	23.9296	35.2212	24.3144	34.0579	1.2923	5.43277
BAK1	0.97	3.16e-15	7.01e-14	21.1543	19.5657	25.7298	20.0365	43.4629	59.1745	40.7223	38.4665	21.6216	45.4566	20.5954	42.0926	2.44104	8.11525
TBCD	0.55	3.41e-15	7.54e-14	17.6712	19.4143	18.6729	15.279	22.9092	22.676	27.2275	24.7954	17.7593	24.402	18.1721	23.8523	1.55993	1.82658
UHRF1BP1L	0.69	3.55e-15	7.84e-14	12.8413	13.899	16.2742	17.8262	16.7547	20.8463	21.5544	28.7174	15.2102	21.9682	15.0866	21.2004	1.95616	4.30587
MAD2L1	1.4	3.64e-15	8.02e-14	5.92126	6.81216	7.6542	6.23521	15.3643	26.7834	18.5517	14.6447	6.65571	18.836	6.52368	16.958	0.659111	4.81821
WNT10A	2.52	3.98e-15	8.75e-14	0.025821	0	0	0	1.71105	3.91584	0.631306	0.536615	0.00645525	1.6987	0	1.17118	0.0111808	1.36066
EIF2S1	0.63	4.03e-15	8.86e-14	26.9693	25.8051	30.5793	21.6031	40.231	45.3509	44.6816	34.605	26.2392	41.2171	26.3872	42.4563	3.20358	4.29487
HELZ2	0.77	4.06e-15	8.91e-14	21.0581	21.8925	24.8073	22.505	34.4471	34.4911	34.9822	48.33	22.5657	38.0626	22.1987	34.7366	1.39236	5.93163
SP110	0.9	4.34e-15	9.51e-14	8.84038	10.7894	11.1555	9.2881	18.0316	17.6255	19.7697	22.4113	10.0184	19.4595	10.0388	18.9007	0.97578	1.88494
EFEMP2	0.7	4.69e-15	1.03e-13	209.752	208.161	235.444	193.895	339.224	379.308	337.028	309.301	211.813	341.215	208.956	338.126	14.9756	24.9554
SNRPA1	0.66	4.83e-15	1.06e-13	23.4674	29.2355	25.9102	24.8452	35.1702	42.9114	38.8155	40.4079	25.8646	39.3263	25.3777	39.6117	2.13019	2.80878
SPN	1.94	4.97e-15	1.08e-13	0.805025	0.309442	0.345588	0.498232	1.74677	3.55846	1.38279	1.78143	0.489572	2.11736	0.42191	1.7641	0.195425	0.846546
EEF1B2	0.72	4.93e-15	1.08e-13	503.109	531.112	584.269	590.763	881.811	1063.35	847.866	825.368	552.313	904.6	557.691	864.838	36.6406	93.8334
ALG8	1.11	5.18e-15	1.13e-13	6.27819	8.45967	7.26248	6.33298	13.0671	17.9356	13.5909	14.8653	7.08333	14.8647	6.79773	14.2281	0.885677	1.88971
REXO2	0.56	5.31e-15	1.15e-13	72.6777	72.6472	75.6881	65.7572	96.4023	110.518	101.579	101.377	71.6925	102.469	72.6625	101.478	3.64264	5.08876
ITGA1	1.17	6.58e-15	1.42e-13	5.25126	3.29107	4.71634	5.98697	10.5742	13.2058	9.70256	11.143	4.81141	11.1564	4.9838	10.8586	0.986899	1.28965
IL17RC	0.51	6.63e-15	1.43e-13	44.757	36.7564	41.8833	38.7776	53.6295	51.6919	48.2836	57.0899	40.5436	52.6737	40.3304	52.6607	3.04178	3.18801
GAPDH	0.86	7.11e-15	1.53e-13	389.504	397.262	385.677	357.25	649.811	866.344	638.365	586.884	382.423	685.351	387.591	644.088	15.1214	107.151
TUBA1C	1.07	7.51e-15	1.61e-13	20.8016	24.0659	31.1279	31.5439	48.7096	68.6901	60.2911	52.4564	26.8848	57.5368	27.5969	56.3738	4.60061	7.67646
BASP1	1.48	7.59e-15	1.63e-13	4.48007	7.67781	7.21945	5.83727	17.2502	27.3038	18.2673	17.0647	6.30365	19.9715	6.52836	17.7587	1.25199	4.25799
FKBP5	1.14	7.8e-15	1.67e-13	18.8068	15.5218	19.3647	22.4555	36.6026	51.103	51.7436	45.7689	19.0372	46.3045	19.0858	48.436	2.45986	6.06265
DBNL	0.57	8.29e-15	1.78e-13	47.3595	46.5817	47.6902	44.2323	67.0448	77.946	62.3839	67.2718	46.4659	68.6616	46.9706	67.1583	1.35092	5.70427
PHF19	1.56	8.39e-15	1.79e-13	1.04837	1.00893	1.431	0.9255	3.1919	7.5636	5.01372	2.91411	1.10345	4.67083	1.02865	4.10281	0.194246	1.85465
NRAS	0.56	8.47e-15	1.81e-13	30.4858	26.0173	34.0853	27.4265	43.4662	59.3494	47.7286	55.6687	29.5037	51.5532	28.9562	51.6987	3.09942	6.27982
DYNLT1A	1.99	8.97e-15	1.91e-13	2.97462	3.3198	1.64904	2.10833	12.9597	22.2614	10.0843	9.11512	2.51295	13.6051	2.54148	11.522	0.665996	5.19384
HDGF	0.65	8.99e-15	1.91e-13	114.232	102.724	112.831	99.8416	154.739	184.032	156.509	159.85	107.407	163.782	107.777	158.179	6.22813	11.8342
KLHL6	1.33	9.14e-15	1.94e-13	2.75714	1.7688	1.74845	2.14816	5.1334	4.25526	7.24999	6.35719	2.10564	5.74896	1.95848	5.74529	0.408444	1.1438
POMP	0.53	9.18e-15	1.95e-13	140.325	130.944	132.631	114.871	200.989	204.151	179.425	176.962	129.693	190.382	131.788	190.207	9.25926	12.2707
PTGES3L	1.18	9.31e-15	1.97e-13	7.14643	6.48892	8.88885	6.25253	13.933	19.1075	16.3234	18.6377	7.19418	17.0004	6.81768	17.4805	1.03178	2.0608
FGF23	1.9	9.56e-15	2.02e-13	1.29514	2.10356	2.27447	1.19953	5.77991	6.73965	7.62593	12.9155	1.71818	8.26525	1.69935	7.18279	0.475904	2.76306
FAM105A	1.16	9.72e-15	2.06e-13	2.50116	2.95187	2.15138	2.56383	5.33621	5.26313	7.24768	5.75919	2.54206	5.90155	2.53249	5.5477	0.284043	0.799925
FANCI	1.89	1e-14	2.11e-13	0.966983	1.69432	2.60667	1.589	3.28474	4.18352	2.78063	2.76884	1.71424	3.25444	1.64166	3.03269	0.585429	0.575417
HSPE1	0.9	1.01e-14	2.12e-13	71.5428	88.421	76.9269	74.782	148.028	174.905	134.044	124.55	77.9182	145.382	75.8544	141.036	6.3595	18.9809
HMGN2	0.98	1.15e-14	2.41e-13	101.862	124.125	115.318	114.509	202.573	269.176	210.64	157.946	113.953	210.084	114.913	206.606	7.93494	39.5818
CHSY3	0.89	1.18e-14	2.46e-13	12.9983	9.90991	11.1256	11.3702	20.5476	21.3487	20.1059	22.5144	11.351	21.1291	11.2479	20.9481	1.10017	0.915473
PMF1	1.15	1.25e-14	2.61e-13	14.2626	13.2731	13.6855	13.7757	25.3112	38.0989	29.5859	24.9643	13.7492	29.4901	13.7306	27.4486	0.351764	5.29308
NOTCH3	1.02	1.32e-14	2.75e-13	1.97067	2.12014	2.30961	2.5441	4.27614	5.77202	3.69463	4.60964	2.23613	4.58811	2.21488	4.44289	0.214574	0.757915
MRPL54	0.62	1.38e-14	2.86e-13	55.088	53.0562	54.9074	49.5363	78.0465	87.192	82.6971	78.0665	53.147	81.5005	53.9818	80.3818	2.23113	3.79301
COL22A1	1.44	1.42e-14	2.94e-13	1.17197	0.794542	0.70765	0.413589	2.49283	3.63626	1.64587	2.76257	0.771939	2.63438	0.751096	2.6277	0.270687	0.710175
MSN	0.56	1.47e-14	3.04e-13	176.55	149.766	168.192	164.085	225.072	250.558	237.204	243.484	164.648	239.08	166.139	240.344	9.69544	9.366
GSG2	2.42	1.57e-14	3.24e-13	0.0674992	0.0243775	0.072253	0.111102	1.1069	2.15809	0.827215	0.673758	0.0688079	1.19149	0.0698761	0.967058	0.0307263	0.57927
CASP4	0.97	1.67e-14	3.44e-13	21.0762	23.2144	29.7485	24.6127	40.0823	40.3345	54.8325	56.7552	24.6629	48.0011	23.9136	47.5835	3.19485	7.82281
INF2	0.78	1.68e-14	3.45e-13	25.45	25.4969	22.788	18.4445	35.5007	45.144	36.6995	39.9824	23.0449	39.3317	24.119	38.341	2.87341	3.73532
APEX1	1.08	1.88e-14	3.87e-13	19.2763	19.0188	19.7455	17.9354	40.5079	53.6961	37.5185	33.8521	18.994	41.3936	19.1476	39.0132	0.664379	7.48375
STIP1	0.94	1.89e-14	3.87e-13	50.3965	51.9358	52.3026	48.4179	99.9393	125.292	74.1785	95.2866	50.7632	98.6741	51.1662	97.6129	1.53131	18.1771
HAUS7	0.88	1.95e-14	3.99e-13	12.4664	11.4347	13.5511	9.64699	19.361	22.2641	22.3952	21.6627	11.7748	21.4208	11.9505	21.9634	1.43848	1.22084
PHF11A	2.31	1.97e-14	4.02e-13	0.15716	0.228328	0.167882	0.253687	1.30151	2.13294	2.76629	2.95654	0.201764	2.28932	0.198105	2.44962	0.0404325	0.646704
CMPK2	0.75	1.99e-14	4.06e-13	13.2455	13.9429	12.4285	12.3745	21.0449	18.7945	24.68	27.8997	12.9978	23.1048	12.837	22.8625	0.645594	3.4747
PSMC1	0.51	2.06e-14	4.2e-13	104.962	101.873	101.835	96.1845	130.52	143.204	152.273	140.216	101.214	141.553	101.854	141.71	3.16862	7.76492
CHODL	2.28	2.1e-14	4.27e-13	1.11191	1.62002	1.05469	1.87227	16.1482	21.4703	6.21415	11.5036	1.41472	13.834	1.36596	13.8259	0.343807	5.63828
DDX21	0.6	2.13e-14	4.34e-13	24.4738	24.4354	28.3992	26.0561	39.0211	40.0108	36.5876	41.3678	25.8411	39.2468	25.2649	39.516	1.61518	1.74676
PNPLA3	1.79	2.16e-14	4.39e-13	0.54772	0.188003	0.285175	0.378869	1.27104	1.19901	1.85217	1.9671	0.349942	1.57233	0.332022	1.5616	0.132639	0.340697
GJB4	2.35	2.57e-14	5.18e-13	0.0924544	0.250141	0.148718	0.0570997	1.81081	2.66143	1.52726	1.55616	0.137103	1.88891	0.120586	1.68348	0.0729838	0.459456
BMPER	1.1	2.85e-14	5.72e-13	53.3118	28.1687	33.9462	38.4383	87.9171	93.494	75.6394	87.7173	38.4662	86.192	36.1922	87.8172	9.31212	6.51878
IRF5	1.31	2.87e-14	5.76e-13	3.77622	2.55387	4.39018	3.43977	7.81149	9.2622	6.98517	12.3634	3.54001	9.10558	3.60799	8.53684	0.663533	2.04994
MRPL52	0.63	2.96e-14	5.92e-13	150.461	155.815	161.008	137.359	223.391	260.299	216.209	233.808	151.161	233.427	153.138	228.599	8.79769	16.7289
TMEFF1	1.62	3.14e-14	6.26e-13	2.65506	1.29431	1.30126	1.7072	4.74555	7.89893	4.01749	4.66943	1.73946	5.33285	1.50423	4.70749	0.554423	1.50831
GM20390	0.96	3.16e-14	6.3e-13	67.7851	63.0491	61.1312	53.2896	125.456	147.394	105.969	107.797	61.3137	121.654	62.0902	116.626	5.22757	16.6961
MDGA1	1.2	3.26e-14	6.48e-13	7.70312	5.10055	7.00817	7.7095	14.2897	21.0048	15.767	14.1431	6.88034	16.3011	7.35565	15.0283	1.06636	2.78896
PREP	0.68	3.65e-14	7.2e-13	6.93784	6.68947	6.90373	6.65758	10.0647	11.1488	9.80499	9.27274	6.79716	10.0728	6.7966	9.93484	0.124727	0.683678
APOL10B	1.65	3.88e-14	7.66e-13	2.02144	1.37704	0.733478	1.20777	3.86299	5.77959	4.46296	5.55635	1.33493	4.91547	1.29241	5.00966	0.461244	0.785797
TNIP1	0.74	3.93e-14	7.72e-13	41.304	36.1131	35.4742	34.5954	60.0076	63.7832	55.9537	83.7577	36.8717	65.8755	35.7937	61.8954	2.61514	10.6891
ANKLE1	2.32	4.04e-14	7.94e-13	0.181835	0.271128	0.406968	0.111643	1.38463	4.76324	4.10853	1.7771	0.242893	3.00838	0.226481	2.94282	0.110309	1.4528
CD63	0.54	4.11e-14	8.07e-13	441.303	504.057	547.159	503.527	686.268	745.595	718.084	724.316	499.012	718.566	503.792	721.2	37.7305	21.2545
GM10177	0.7	4.65e-14	9.1e-13	165.066	186.932	221.712	164.128	283.729	327.444	290.941	301.927	184.459	301.01	175.999	296.434	23.3631	16.5802
MCM7	1.23	5.03e-14	9.8e-13	17.5051	14.6041	14.4907	18.3479	29.683	49.1801	30.8057	27.7725	16.2369	34.3603	16.0546	30.2444	1.71608	8.62467
SERPINB2	2.41	5.13e-14	9.99e-13	0	0	0.106324	0.0406135	0.694414	0.592601	1.16862	1.36256	0.0367344	0.954549	0.0203068	0.931517	0.0434643	0.320537
RMI2	1.65	5.27e-14	1.02e-12	0.280301	0.296218	0.304733	0.329212	1.45616	1.99545	1.40485	0.954208	0.302616	1.45267	0.300476	1.43051	0.0176828	0.369247
CEP85	0.72	5.27e-14	1.02e-12	10.9837	7.67201	9.66387	11.38	11.1499	13.4101	11.2066	16.503	9.9249	13.0674	10.3238	12.3084	1.44759	2.18292
TNFRSF23	1.22	6.29e-14	1.22e-12	3.02602	3.2283	4.29195	2.96751	7.66078	10.1323	9.72046	6.64295	3.37844	8.53912	3.12716	8.69062	0.536213	1.44055
STAT2	0.95	6.33e-14	1.22e-12	78.1381	66.9008	74.2087	57.611	113.295	117.678	137.628	199.607	69.2146	142.052	70.5547	127.653	7.81932	34.4716
9130208D14RIK	2.4	6.51e-14	1.25e-12	0	0	0.00987605	0	0.11509	0.161987	0.323515	0.344929	0.00246901	0.23638	0	0.242751	0.00427646	0.0995251
B4GALNT1	1.91	6.66e-14	1.28e-12	1.74636	1.4259	1.47501	1.88361	7.64675	15.2385	5.54513	4.8226	1.63272	8.31323	1.61069	6.59594	0.189413	4.13067
E2F7	1.87	7.15e-14	1.37e-12	0.537961	1.05182	0.686946	0.50901	1.97163	3.93494	2.7656	2.60081	0.696434	2.81825	0.612453	2.68321	0.216003	0.709547
SNRPD1	0.77	7.8e-14	1.49e-12	39.3373	43.0611	43.3531	39.0412	64.3147	82.8553	68.8425	67.2968	41.1982	70.8273	41.1992	68.0696	2.0143	7.13251
PRPF31	0.69	7.89e-14	1.51e-12	24.3378	20.9149	21.9329	19.0821	32.3938	36.8586	32.298	33.452	21.5669	33.7506	21.4239	32.9229	1.8981	1.85067
KIRREL3	1.72	8.21e-14	1.57e-12	0.274118	0.735487	0.659926	0.411861	3.25233	5.772	2.56808	1.96087	0.520348	3.38832	0.535894	2.9102	0.185853	1.45007
COL7A1	1.3	8.64e-14	1.64e-12	3.31792	7.37875	7.42825	8.15531	11.1993	19.2268	9.2515	13.3557	6.57006	13.2583	7.4035	12.2775	1.90262	3.73921
SURF4	0.53	9.6e-14	1.82e-12	180.048	155.473	181.421	166.96	250.086	260.735	226.404	246.059	170.975	245.821	173.504	248.072	10.5816	12.4267
CSGALNACT1	0.74	9.74e-14	1.84e-12	7.96352	6.41266	6.64455	8.03625	11.5137	11.4528	12.3406	14.7216	7.26424	12.5071	7.30403	11.9271	0.740642	1.32572
DNA2	1.69	1.06e-13	2e-12	0.876636	1.5785	1.48626	1.55335	2.22642	2.76605	2.97418	2.76541	1.37369	2.68301	1.5198	2.76573	0.288946	0.277012
PNPT1	0.57	1.06e-13	2e-12	16.0304	15.5073	15.1462	14.7038	22.0776	22.7041	20.9361	23.763	15.3469	22.3702	15.3267	22.3909	0.486504	1.02392
GRWD1	0.82	1.1e-13	2.06e-12	10.174	9.11987	9.39307	8.83837	14.2597	19.6422	14.9508	17.8857	9.38134	16.6846	9.25647	16.4182	0.497919	2.1838
SMARCA4	0.57	1.12e-13	2.09e-12	28.8861	27.427	27.0853	25.2644	38.1163	45.8182	36.2135	40.2606	27.1657	40.1022	27.2562	39.1884	1.28932	3.59734
COL12A1	0.79	1.19e-13	2.22e-12	30.2585	36.4622	27.3292	28.6511	39.9987	57.3627	45.8766	45.6623	30.6752	47.2251	29.4548	45.7694	3.4984	6.30978
TOR1AIP2	0.51	1.2e-13	2.24e-12	77.2918	75.8385	79.5113	77.3791	106.9	98.5874	121.789	107.798	77.5052	108.769	77.3355	107.349	1.30992	8.3309
PML	0.63	1.43e-13	2.65e-12	33.8913	33.359	32.7766	28.313	42.617	48.2338	51.029	63.2399	32.085	51.2799	33.0678	49.6314	2.21316	7.54038
TCF7	0.73	1.46e-13	2.72e-12	11.2261	9.14614	8.56355	10.5602	17.4554	17.9657	13.9014	17.1411	9.874	16.6159	9.85319	17.2983	1.06608	1.59458
DDX60	0.96	1.47e-13	2.73e-12	3.23663	3.59502	3.70773	2.55129	5.73894	5.28446	8.84886	7.68355	3.27267	6.88895	3.41582	6.71125	0.451351	1.44651
FAM83D	2.35	1.61e-13	2.99e-12	0.153043	0.21448	0.181651	0.0232445	1.66618	4.89207	2.67459	1.46661	0.143105	2.67486	0.167347	2.17039	0.0725353	1.35953
SERPINA3H	1.2	1.62e-13	2.99e-12	9.74994	7.51894	7.07469	6.69658	17.532	14.6136	17.2095	25.3902	7.76004	18.6863	7.29681	17.3708	1.18517	4.03243
C3	0.7	1.62e-13	3e-12	2522.41	2608.09	2776.06	3057.08	4244.78	3840.97	4740.34	4887.04	2740.91	4428.28	2692.07	4492.56	204.073	414.259
IFITM1	0.89	1.63e-13	3.01e-12	327.721	315.723	254.189	227.012	578.467	470.398	509.638	583.599	281.161	535.525	284.956	544.053	41.8985	47.6098
SLC9A3R1	1.56	1.7e-13	3.13e-12	1.8886	2.2643	1.84272	2.83183	5.07949	10.8476	5.47818	8.70298	2.20686	7.52706	2.07645	7.09058	0.396161	2.37683
EIF4A-PS4	1.12	1.74e-13	3.2e-12	56.4061	39.7716	65.7642	69.4755	142.405	143.582	124.846	126.107	57.8543	134.235	61.0851	134.256	11.475	8.77971
CXCL2	2.2	1.79e-13	3.28e-12	0.281175	0.466163	0.793005	0.308606	4.18685	6.89348	6.25883	6.26117	0.462237	5.90008	0.387385	6.26	0.203598	1.02239
IGF1	0.81	1.95e-13	3.57e-12	79.0249	77.5329	90.7566	67.9019	165.255	178.371	154.702	139.957	78.8041	159.571	78.2789	159.979	8.11459	14.0904
LY75	1.85	2.13e-13	3.88e-12	0.238301	0.144129	0.151634	0.0882305	0.683145	1.14111	0.60262	0.720144	0.155574	0.786753	0.147881	0.701645	0.0536782	0.208951
MX2	1.19	2.65e-13	4.8e-12	8.42087	7.24546	9.97917	6.53946	13.9064	15.3501	22.9352	30.6091	8.04624	20.7002	7.83316	19.1426	1.30271	6.67011
SLC20A2	0.71	2.65e-13	4.8e-12	27.7888	23.4921	25.3968	23.6338	40.9182	52.7492	39.4223	39.1526	25.0779	43.0606	24.5153	40.1703	1.73573	5.634
SLPI	1.86	2.9e-13	5.24e-12	2.17219	1.57686	1.84562	2.96624	6.59883	7.88115	5.76051	9.4511	2.14023	7.4229	2.00891	7.23999	0.521415	1.3934
ORC1	2.21	2.96e-13	5.34e-12	0.041793	0.0679262	0.0447308	0.142659	1.17487	2.79149	1.61491	0.740615	0.0742773	1.58047	0.0563285	1.39489	0.0407573	0.764463
ETV6	0.63	2.98e-13	5.38e-12	19.4166	15.9109	17.2334	17.3865	26.572	29.6568	24.8573	30.0356	17.4868	27.7804	17.3099	28.1144	1.2532	2.15706
ROR2	0.55	3.51e-13	6.3e-12	18.505	15.7997	14.884	14.3418	22.3535	23.2823	22.5107	23.3803	15.8826	22.8817	15.3419	22.8965	1.60118	0.454363
CENPH	2.11	3.65e-13	6.53e-12	0.360147	0.687879	0.392871	0.854965	3.56872	8.22865	4.47997	3.74543	0.573966	5.00569	0.540375	4.1127	0.206428	1.89189
TRP53I11	0.84	3.8e-13	6.81e-12	8.50896	6.58324	5.89833	6.48988	12.682	14.2511	10.9307	13.4963	6.8701	12.84	6.53656	13.0891	0.981971	1.23414
H2-T24	1.13	3.98e-13	7.09e-12	4.63127	4.61641	3.45099	5.2295	9.27182	8.67967	12.643	13.7426	4.48204	11.0843	4.62384	10.9574	0.644609	2.15426
STMN1	1.26	4.1e-13	7.29e-12	54.4295	53.4505	48.021	40.9159	112.899	188.667	111.861	87.3123	49.2042	125.185	50.7357	112.38	5.37195	38.055
LRRFIP1	0.93	4.16e-13	7.38e-12	13.5368	12.6898	20.7492	14.6704	24.3901	33.9813	23.7168	29.0594	15.4116	27.7869	14.1036	26.7248	3.16079	4.12595
IFI204	1.83	4.19e-13	7.43e-12	5.23547	13.6692	13.8231	14.5667	45.3897	55.2487	59.7648	65.3517	11.8236	56.4387	13.7462	57.5067	3.81879	7.3144
HMGB3	1.31	4.57e-13	8.09e-12	4.60529	4.6333	5.59284	3.47597	12.4833	20.4335	15.3967	10.7384	4.57685	14.7629	4.61929	13.94	0.749695	3.67255
A4GALT	0.71	4.58e-13	8.11e-12	34.5383	28.7816	28.3215	32.149	48.0569	51.9347	49.3886	52.0004	30.9476	50.3451	30.4653	50.6616	2.54579	1.6895
PLA2G16	0.87	4.62e-13	8.17e-12	6.03331	8.39909	7.16807	8.09597	15.3601	20.5814	13.5954	14.2536	7.42411	15.9476	7.63202	14.8069	0.922208	2.74864
MAPK11	1.3	4.89e-13	8.62e-12	2.14323	2.23676	2.51001	2.13663	4.95978	7.00084	5.33656	6.74475	2.25666	6.01048	2.18999	6.04066	0.151539	0.877226
MAPK6	0.75	5.02e-13	8.84e-12	21.3125	21.0907	22.2218	21.714	32.1602	45.4198	37.4341	32.6994	21.5848	36.9284	21.5133	35.0668	0.430336	5.31461
CTXN1	1.79	5.05e-13	8.89e-12	1.35338	2.19613	1.39201	1.32378	7.53229	10.2092	4.30238	5.3863	1.56632	6.85754	1.37269	6.4593	0.364422	2.25734
PIF1	2.31	5.25e-13	9.21e-12	0.0260232	0.0907049	0.158625	0	0.947496	2.75762	1.52147	0.709766	0.0688382	1.48409	0.0583641	1.23448	0.0614646	0.792273
CDK4	0.73	5.27e-13	9.25e-12	183.641	183.565	185.669	173.724	316.15	400.776	301.261	256.008	181.65	318.549	183.603	308.706	4.65297	52.3862
NUSAP1	1.61	5.84e-13	1.02e-11	0.824746	0.999836	1.09236	0.788745	3.07569	7.82207	4.97294	3.00843	0.926423	4.71979	0.912291	4.02432	0.124719	1.95704
PRDM1	2.09	5.93e-13	1.04e-11	0.164195	0.0638306	0.0885466	0.437046	1.42172	1.71677	1.28261	1.31371	0.188404	1.4337	0.126371	1.36772	0.148239	0.171388
TXN1	0.69	6.2e-13	1.08e-11	148.317	190.927	191.155	179.517	268.224	333.693	279.639	265.669	177.479	286.806	185.222	273.932	17.4818	27.5763
CISH	0.97	6.45e-13	1.12e-11	9.52225	11.515	9.24035	9.298	21.9399	22.7318	13.7846	22.824	9.8939	20.3201	9.41013	22.3358	0.941844	3.78889
SHISA6	2.19	6.78e-13	1.18e-11	0.0428814	0.00913381	0.0817297	0	0.282689	0.306563	0.213352	0.545773	0.0334362	0.337094	0.0260076	0.294626	0.0321328	0.125251
RELB	0.65	7.69e-13	1.33e-11	32.4153	30.8129	29.3673	31.7486	42.0393	43.9445	39.0927	53.1935	31.086	44.5675	31.2807	42.9919	1.14396	5.27168
TAPBPL	0.62	7.68e-13	1.33e-11	18.803	19.4366	19.9487	20.7341	29.0196	30.2586	27.4593	34.0958	19.7306	30.2083	19.6927	29.6391	0.707364	2.45383
HIF1A	0.7	7.8e-13	1.35e-11	29.5779	25.2929	31.7705	29.2811	44.3548	51.6697	48.4412	51.4505	28.9806	48.9791	29.4295	49.9459	2.33611	2.9589
TRIM21	0.6	7.97e-13	1.37e-11	17.6262	16.5669	14.9618	12.3516	21.2791	20.7937	21.5736	29.9139	15.3766	23.3901	15.7643	21.4264	1.98749	3.7768
BC023105	1.12	8.51e-13	1.46e-11	4.20456	4.42922	3.95241	4.6029	8.5834	9.34412	8.78871	12.1838	4.29727	9.72501	4.31689	9.06641	0.244102	1.4466
ANAPC15	0.92	8.71e-13	1.5e-11	13.7947	13.5167	16.0237	12.8137	29.972	36.6413	32.0775	28.3595	14.0372	31.7626	13.6557	31.0247	1.20137	3.11001
ARRDC4	0.8	9.31e-13	1.6e-11	11.875	7.90143	7.94772	8.90115	15.1871	18.3589	13.9408	19.56	9.15633	16.7617	8.42443	16.773	1.61956	2.28135
CSF3R	2.06	9.52e-13	1.63e-11	0.234693	0.247929	0.128757	0.17334	3.24008	0.749573	1.35778	3.44281	0.19618	2.19756	0.204016	2.29893	0.0480332	1.16612
SLC20A1	0.69	1e-12	1.72e-11	27.2849	26.3776	34.2327	28.8542	42.1384	41.9831	46.6853	46.91	29.1873	44.4292	28.0695	44.4118	3.04471	2.3704
SLX4IP	0.99	1.03e-12	1.76e-11	1.32442	1.36736	1.87165	1.26348	2.94087	3.33913	3.1709	2.74883	1.45673	3.04993	1.34589	3.05589	0.242383	0.224067
BOP1	0.62	1.11e-12	1.89e-11	19.5821	20.1819	20.4155	20.173	31.7263	33.123	26.2687	31.2838	20.0881	30.6004	20.1775	31.505	0.30791	2.59142
CLCA1	1.91	1.29e-12	2.18e-11	0	0.0185031	0.0182684	0.505784	0.880622	2.29376	0.160164	0.326452	0.135639	0.91525	0.0183857	0.603537	0.213835	0.839394
RHOC	0.54	1.32e-12	2.23e-11	189.138	202.502	233.942	204.943	286.666	303.476	274.63	323.494	207.631	297.067	203.722	295.071	16.3386	18.3784
ROR1	0.99	1.4e-12	2.35e-11	3.80639	4.40367	4.66365	6.31602	8.78771	8.65576	11.9232	9.53949	4.79743	9.72654	4.53366	9.1636	0.930218	1.31228
APOL11B	2.13	1.46e-12	2.45e-11	0.100721	0.290858	0.107907	0.124373	1.54022	1.32914	0.818201	2.25884	0.155965	1.4866	0.11614	1.43468	0.0783512	0.517394
2700099C18RIK	2.17	1.52e-12	2.55e-11	0.26615	0.892033	0.157213	0.197286	2.67001	4.2141	4.44027	3.48278	0.378171	3.70179	0.231718	3.84844	0.299226	0.692885
SARDH	0.57	1.58e-12	2.64e-11	32.65	30.7846	27.0678	25.4015	40.4961	47.3163	42.9067	39.6761	28.9759	42.5988	28.9262	41.7014	2.88043	2.97124
CLIC1	0.64	1.75e-12	2.92e-11	106.549	119.675	131.348	114.718	169.565	211.244	170.536	172.472	118.072	180.954	117.196	171.504	8.98393	17.5192
BCL3	0.92	1.91e-12	3.17e-11	41.8344	49.5376	54.0223	36.7304	73.8004	79.0695	61.9618	107.274	45.5312	80.5265	45.686	76.435	6.6946	16.6392
APITD1	1.97	1.94e-12	3.2e-11	1.2001	1.29905	1.77029	0.385478	4.39862	7.81234	5.66916	4.00526	1.16373	5.47135	1.24957	5.03389	0.498304	1.48489
FKBP10	0.62	2.01e-12	3.32e-11	144.764	151	147.587	119.731	205.283	236.165	204.237	189.453	140.771	208.784	146.176	204.76	12.3462	17.0026
RFX3	0.81	2.09e-12	3.44e-11	2.63171	1.82297	1.76122	1.73885	4.00122	3.96699	3.56077	3.98193	1.98868	3.87773	1.79209	3.97446	0.372524	0.183399
COL25A1	2.09	2.22e-12	3.65e-11	0.283984	0.257756	0.225555	0.232289	1.8302	2.90175	0.96052	0.700989	0.249896	1.59836	0.245022	1.39536	0.0230558	0.860914
SBNO2	0.96	2.26e-12	3.71e-11	36.2123	38.1674	50.1884	37.0336	68.5915	75.6168	76.9636	108.091	40.4004	82.3157	37.6005	76.2902	5.69357	15.217
CRLF2	0.67	2.33e-12	3.82e-11	28.1759	23.3667	21.0553	25.5401	36.4202	42.1154	39.0705	39.4743	24.5345	39.2701	24.4534	39.2724	2.63342	2.01861
IL1RL1	2.04	2.48e-12	4.04e-11	0.574018	0.682807	0.406845	0.498581	2.41403	4.40431	1.58708	1.55327	0.540563	2.48967	0.5363	2.00055	0.101237	1.15792
TRIM14	1.53	2.55e-12	4.15e-11	1.54125	1.48315	1.7269	1.47558	4.67325	7.65965	6.34988	4.75025	1.55672	5.85826	1.5122	5.55006	0.101487	1.23679
ZFP281	0.54	2.81e-12	4.55e-11	9.91706	9.25871	8.37298	9.26038	12.0778	12.643	13.4618	14.5893	9.20228	13.193	9.25954	13.0524	0.54891	0.944449
AKR1B8	0.55	3.07e-12	4.96e-11	55.8268	56.1785	55.8992	52.579	77.66	88.8818	79.1277	75.5211	55.1209	80.2977	55.863	78.3939	1.47342	5.1193
SHMT1	1.33	3.23e-12	5.21e-11	0.416525	0.367368	0.309392	0.748003	2.9304	6.02746	4.20229	4.23063	0.460322	4.3477	0.391947	4.21646	0.170366	1.10286
CASP3	0.84	3.38e-12	5.44e-11	20.6528	16.3109	17.3624	17.5281	31.2463	35.5871	29.5164	28.4565	17.9635	31.2015	17.4452	30.3813	1.62129	2.72076
2011-09-01	0.65	3.45e-12	5.54e-11	48.316	44.6418	53.8887	48.3007	65.5352	83.9182	61.9766	64.0247	48.7868	68.8637	48.3083	64.7799	3.30413	8.78302
TRMT6	0.65	3.46e-12	5.55e-11	10.5539	11.4166	10.6033	7.95934	15.04	14.4805	17.9144	15.558	10.1333	15.7482	10.5786	15.299	1.30103	1.3074
TFPI2	0.79	3.48e-12	5.56e-11	16.1993	14.8545	17.571	18.3976	27.6487	30.1781	34.0905	27.5989	16.7556	29.879	16.8852	28.9134	1.3495	2.64573
EXO1	1.74	3.57e-12	5.71e-11	0.202372	0.330142	0.375134	0.126088	3.27829	10.0053	5.14987	3.50074	0.258434	5.48354	0.266257	4.3253	0.0992715	2.70887
DNPH1	1.77	3.66e-12	5.84e-11	0.516967	1.00861	0.772686	0.798437	3.33237	7.7228	3.66203	3.6874	0.774175	4.60115	0.785562	3.67471	0.174432	1.80772
LIF	0.94	3.69e-12	5.88e-11	47.4044	41.542	35.0029	35.5548	75.4142	68.821	57.3018	87.7713	39.876	72.3271	38.5484	72.1176	5.04657	11.0239
H2-DMA	1.43	3.75e-12	5.97e-11	1.6822	2.23186	3.61992	2.52633	5.13499	6.45963	7.19744	11.0569	2.51508	7.46224	2.37909	6.82853	0.706168	2.20301
MIF	0.83	4.34e-12	6.88e-11	158.779	141.558	128.671	141.328	244.935	323.768	253.315	206.419	142.584	257.109	141.443	249.125	10.7061	42.3542
EIF5A	0.57	4.58e-12	7.24e-11	414.422	432.84	483.798	443.375	648.2	748.11	636.565	610.932	443.609	660.952	438.108	642.383	25.4118	52.0956
CCT7	0.55	4.63e-12	7.31e-11	97.3529	105.096	96.9477	91.8636	138.524	160.634	128.423	132.555	97.8151	140.034	97.1503	135.54	4.72757	12.4234
SERINC2	2.12	4.71e-12	7.43e-11	0.138554	0.262594	0.0742188	0.208838	1.53055	2.30391	1.14215	0.929776	0.171051	1.4766	0.173696	1.33635	0.0711345	0.523981
EFTUD2	0.52	4.84e-12	7.63e-11	43.2564	39.2341	40.0755	38.1748	54.7886	58.5273	50.43	55.9441	40.1852	54.9225	39.6548	55.3663	1.89674	2.9257
MAK16	0.57	4.92e-12	7.75e-11	17.7029	17.0944	19.7099	15.3754	25.1142	27.4796	26.1771	28.7384	17.4707	26.8773	17.3987	26.8283	1.54916	1.36245
KCNN4	2.2	5.09e-12	8e-11	0.180728	0.111744	0.152645	0.187188	0.890471	1.78908	1.10973	0.816052	0.158076	1.15134	0.166687	1.0001	0.0297354	0.383705
IL1RN	2.18	5.16e-12	8.1e-11	0.106979	0	0	0.0402934	9.57499	17.6076	3.42835	2.57588	0.0368181	8.2967	0.0201467	6.50167	0.0437201	6.01571
NCL	0.55	5.2e-12	8.15e-11	103.221	101.422	112.225	105.415	142.506	171.155	170.577	158.926	105.571	160.791	104.318	164.752	4.094	11.6297
CDC6	1.37	5.58e-12	8.71e-11	4.18751	4.62714	3.20677	3.54472	6.86498	11.448	7.32155	5.15857	3.89153	7.69827	3.86611	7.09327	0.551794	2.31012
FBL	0.65	6.02e-12	9.38e-11	45.9941	52.728	58.4286	50.7642	71.1553	84.3049	81.0616	78.2138	51.9787	78.6839	51.7461	79.6377	4.45681	4.85154
TRIM30D	0.97	6.05e-12	9.4e-11	6.54583	7.64545	7.94143	7.18357	12.532	12.0501	18.3145	18.0223	7.32907	15.2297	7.41451	15.2771	0.526714	2.94542
COPS6	0.56	6.05e-12	9.4e-11	74.4765	76.0185	76.8861	69.8112	111.28	118.706	113.204	96.4935	74.2981	109.921	75.2475	112.242	2.73046	8.2173
KLHDC4	0.54	6.05e-12	9.4e-11	16.5723	15.4899	19.3827	15.2756	22.3829	24.8144	22.2407	24.3366	16.6801	23.4436	16.0311	23.3598	1.63588	1.14549
P4HB	0.54	6.17e-12	9.58e-11	571.007	589.557	550.55	498.766	772.173	879.209	742.118	752.377	552.47	786.469	560.778	762.275	33.9369	54.6222
GJB2	2.2	6.49e-12	1e-10	0.0265309	0.0287399	0	0.0327553	0.66595	1.23616	0.50471	0.43787	0.0220065	0.711172	0.0276354	0.58533	0.0128999	0.314236
LRR1	2.18	6.6e-12	1.02e-10	0	0	0.0951107	0	1.48356	4.94937	2.39631	0.748734	0.0237777	2.3945	0	1.93994	0.0411841	1.58633
CNGB3	2.1	6.89e-12	1.06e-10	0.0525132	0.0569199	0.042128	0.0648116	0.540368	0.275756	0.831498	0.713676	0.0540932	0.590324	0.0547166	0.627022	0.00819355	0.209063
SPECC1	1.39	6.89e-12	1.06e-10	1.72526	1.22665	1.72894	1.56893	2.90086	5.23821	2.61041	2.93118	1.56245	3.42017	1.6471	2.91602	0.204346	1.05709
BORA	1.2	7.25e-12	1.11e-10	1.1861	1.07942	1.21897	1.2007	3.02478	4.91921	3.66945	2.94312	1.1713	3.63914	1.1934	3.34711	0.0543088	0.790788
PABPC4	0.7	7.2e-12	1.11e-10	35.47	37.6506	37.5302	34.9261	58.1096	69.6547	54.4705	51.0054	36.3942	58.31	36.5001	56.2901	1.2123	7.01501
UTP20	0.52	7.39e-12	1.13e-10	8.35008	8.41673	9.33746	6.99574	9.65738	11.8336	14.2546	13.7682	8.275	12.3784	8.3834	12.8009	0.83532	1.81331
EIF2B2	0.7	7.71e-12	1.18e-10	42.6764	32.139	29.6382	40.3193	45.1471	58.1653	46.473	51.2425	36.1932	50.257	36.2292	48.8578	5.442	5.09759
RARS	0.55	7.76e-12	1.18e-10	36.1845	35.2875	37.0892	36.0501	48.8895	56.5938	46.0931	53.3331	36.1528	51.2274	36.1173	51.1113	0.639738	4.03295
CHRNA7	1.19	7.79e-12	1.19e-10	9.26774	6.38746	8.82406	6.68647	18.6713	14.5671	16.8147	23.9475	7.79143	18.5002	7.75527	17.743	1.26865	3.46458
HAP1	1.36	8.08e-12	1.23e-10	1.14632	0.783997	1.03317	2.41344	1.92793	2.47384	3.22811	4.04286	1.34423	2.91819	1.08974	2.85098	0.631072	0.796712
MAPKAPK3	1.1	8.65e-12	1.31e-10	5.7365	6.37042	6.57012	5.61135	12.4974	17.9529	11.8629	11.9748	6.0721	13.572	6.05346	12.2361	0.406798	2.54063
ACTG2	2.19	9.41e-12	1.42e-10	0.106668	0.230789	0.247789	0.425511	5.3883	11.7077	7.0122	8.45826	0.252689	8.14162	0.239289	7.73523	0.113681	2.32774
PASK	1.35	9.58e-12	1.44e-10	2.01116	1.45281	1.48304	1.63224	2.02569	3.82374	2.72148	2.75964	1.64481	2.83263	1.55764	2.74056	0.22215	0.642482
PTGIR	0.64	9.67e-12	1.46e-10	11.1232	12.1027	13.4419	11.9747	17.1247	19.4782	16.2987	22.1909	12.1606	18.7731	12.0387	18.3014	0.830044	2.2923
GAS2L3	1.88	9.95e-12	1.49e-10	0.2384	0.370856	0.257125	0.0881385	1.54635	2.34972	1.82908	0.923089	0.23863	1.66206	0.247763	1.68772	0.10059	0.514839
GM10275	0.58	9.9e-12	1.49e-10	964.958	1105.3	1178.14	1133.2	1589.61	1858.59	1565.88	1504.48	1095.4	1629.64	1119.25	1577.75	79.6679	135.785
1700112E06RIK	1.03	1.05e-11	1.57e-10	5.38447	4.6937	4.90056	5.32782	11.1547	10.1688	9.84301	11.1456	5.07664	10.578	5.11419	10.6572	0.28961	0.583611
BDKRB2	1.35	1.07e-11	1.6e-10	1.3145	2.35058	2.26784	3.16384	4.42094	5.10244	5.45482	6.74562	2.27419	5.43095	2.30921	5.27863	0.655431	0.845128
PLAA	0.51	1.11e-11	1.66e-10	22.9402	23.2287	24.3481	24.0098	31.7966	37.7854	32.7572	32.4444	23.6317	33.6959	23.6193	32.6008	0.569397	2.38637
STEAP2	0.68	1.26e-11	1.87e-10	15.0318	9.79052	11.2611	12.0272	20.9784	24.1113	19.6063	20.8215	12.0277	21.3794	11.6441	20.9	1.91164	1.66426
HHIP	0.66	1.26e-11	1.87e-10	19.6187	18.7431	23.3868	17.9761	28.2406	25.7259	32.8138	30.7372	19.9312	29.3794	19.1809	29.4889	2.07804	2.65911
NMI	0.6	1.28e-11	1.9e-10	29.2537	29.8788	32.0228	29.625	37.9567	45.3917	48.6757	50.4176	30.1951	45.6104	29.7519	47.0337	1.0784	4.77316
SLC31A1	0.58	1.29e-11	1.91e-10	15.9167	15.9932	17.1348	16.5552	24.6849	25.9807	23.1849	23.3642	16.4	24.3037	16.2742	24.0245	0.490672	1.12826
SAMHD1	0.74	1.31e-11	1.95e-10	89.4403	81.9388	98.8596	83.6756	116.427	123.841	172.069	194.265	88.4786	151.651	86.558	147.955	6.60544	32.5844
RAC2	1.59	1.41e-11	2.08e-10	0.294209	0.25914	0.292426	0.472483	1.03557	1.0072	1.03251	1.63924	0.329564	1.17863	0.293318	1.03404	0.0836878	0.266161
CD1D1	0.71	1.49e-11	2.2e-10	19.9384	16.7983	15.6164	15.5266	22.6358	26.2928	28.7902	33.7783	16.9699	27.8742	16.2074	27.5415	1.78581	4.05091
NRM	0.93	1.52e-11	2.25e-10	5.46899	4.33344	5.649	4.49588	10.3376	12.9765	9.18388	9.07496	4.98683	10.3932	4.98243	9.76072	0.578553	1.57138
SAPCD2	2.14	1.59e-11	2.35e-10	0.0201497	0.297436	0.25848	0.278766	1.4863	5.58314	3.15715	1.1255	0.213708	2.83802	0.268623	2.32172	0.112597	1.7605
RPSA	0.51	1.7e-11	2.49e-10	1183.33	1315.6	1327.19	1249.53	1793.22	2006.22	1686.61	1646.93	1268.91	1783.25	1282.56	1739.91	57.6106	139.407
PHGDH	1.23	1.76e-11	2.58e-10	6.28473	8.27023	9.29025	10.4754	20.8041	27.2011	23.8011	18.2628	8.58015	22.5173	8.78024	22.3026	1.53796	3.33998
PTPN2	0.61	1.78e-11	2.6e-10	19.3011	21.3509	22.6924	20.2234	30.6536	31.5101	30.0631	33.6482	20.892	31.4688	20.7872	31.0819	1.26786	1.35942
ART3	1.08	1.81e-11	2.66e-10	2.50574	3.86217	3.94927	3.44451	8.39139	8.18197	8.19997	9.63999	3.44042	8.60333	3.65334	8.29568	0.572371	0.604118
ERG	0.92	1.85e-11	2.7e-10	4.40654	3.74363	3.40184	3.89107	6.76213	6.33292	8.07419	7.69287	3.86077	7.21553	3.81735	7.2275	0.361637	0.698162
SHKBP1	0.52	1.91e-11	2.78e-10	21.1717	20.966	20.5088	18.6452	26.201	28.2507	28.1927	33.0134	20.323	28.9144	20.7374	28.2217	0.997909	2.5063
TMEM176B	0.64	2.08e-11	3.01e-10	1215.19	1036.15	1071.79	939.396	1749.35	1515.8	1604.48	1702.42	1065.63	1643.01	1053.97	1653.45	99.0087	90.1482
FAT1	0.84	2.09e-11	3.02e-10	11.3585	19.0058	20.2205	18.2813	24.5232	32.4519	26.0095	31.7626	17.2165	28.6868	18.6435	28.886	3.45236	3.46915
C1S2	1.36	2.11e-11	3.04e-10	0.738296	1.43114	0.871142	0.783776	2.19932	2.74324	3.32202	2.76244	0.956089	2.75676	0.827459	2.75284	0.278396	0.397012
ABRACL	0.74	2.21e-11	3.19e-10	58.4416	73.4152	71.3919	59.0397	108.403	103.167	114.686	95.5935	65.5721	105.462	65.2158	105.785	6.87204	7.00684
AIM1	1.68	2.35e-11	3.39e-10	0.111182	0.100444	0.0891674	0.148641	0.427851	0.465326	0.574889	0.876988	0.112359	0.586263	0.105813	0.520107	0.0223472	0.176331
TMEM176A	0.7	2.48e-11	3.56e-10	1016.41	824.105	777.231	681.552	1446.51	1312.59	1371.33	1423.41	824.824	1388.46	800.668	1397.37	121.959	51.5753
ATP5G2	0.68	2.52e-11	3.61e-10	29.5819	29.0408	23.0445	16.7161	21.1043	34.1279	32.5184	29.4058	24.5958	29.2891	26.0427	30.9621	5.2229	5.02112
TNFSF18	2.03	2.56e-11	3.67e-10	0.218692	0.169178	0.334647	0.231455	1.12929	0.913471	2.57648	3.72488	0.238493	2.08603	0.225073	1.85288	0.0601909	1.142
KCTD11	0.57	2.62e-11	3.75e-10	33.1818	33.8586	39.9166	34.0742	52.9706	56.0925	45.3712	53.5801	35.2578	52.0036	33.9664	53.2754	2.70984	4.00401
PARVB	1.36	2.82e-11	4.02e-10	1.26229	1.17556	0.422854	1.15856	3.23921	3.17708	2.72638	2.39281	1.00482	2.88387	1.16706	2.95173	0.338291	0.345753
RPS20	0.52	2.89e-11	4.12e-10	388.589	489.246	548.357	488.691	656.585	724.744	662.055	667.97	478.721	677.839	488.968	665.013	57.4091	27.3786
AK6	0.59	2.92e-11	4.16e-10	34.2779	40.9208	42.9229	39.2817	53.9004	62.4206	62.4872	57.3969	39.3508	59.0513	40.1013	59.9087	3.20014	3.62033
SEMA3A	1.92	3.02e-11	4.3e-10	3.60667	3.62465	5.21944	3.10681	23.6022	47.0602	16.6917	11.3143	3.88939	24.6671	3.61566	20.1469	0.795533	13.6427
RPS4L	0.65	3.06e-11	4.34e-10	57.9473	57.6507	52.2134	53.603	100.624	77.5548	84.9697	83.6735	55.3536	86.7055	55.6268	84.3216	2.49647	8.50979
APIP	0.58	3.11e-11	4.41e-10	32.8279	37.0555	35.4991	29.6569	43.9704	45.9623	46.6029	53.8051	33.7598	47.5852	34.1635	46.2826	2.81019	3.71997
SCUBE1	0.86	3.14e-11	4.44e-10	19.7292	13.0354	13.5945	15.0282	30.916	28.4757	25.104	28.3192	15.3468	28.2037	14.3113	28.3974	2.63251	2.06473
PPP1R18	0.59	3.22e-11	4.55e-10	34.4063	40.423	46.3639	35.7151	56.167	58.0057	54.0297	58.1955	39.2271	56.5995	38.069	57.0863	4.68879	1.68195
NXN	0.51	3.27e-11	4.61e-10	45.2367	42.5403	41.7763	38.1376	56.4924	63.0499	55.1778	60.9641	41.9227	58.9211	42.1583	58.7283	2.53536	3.20669
ESCO2	2.03	3.35e-11	4.71e-10	0.129964	0.486272	0.379149	0	1.86161	2.58202	2.0496	1.10203	0.248846	1.89882	0.254557	1.95561	0.193266	0.530508
HSPD1	0.68	3.34e-11	4.71e-10	75.7766	75.044	79.9108	74.6954	118.294	150.659	106.385	110.465	76.3567	121.451	75.4103	114.379	2.08872	17.3981
TMEM2	0.97	3.47e-11	4.86e-10	3.34389	2.88857	2.54539	3.27822	5.8298	8.00304	4.92052	5.31059	3.01402	6.01599	3.08339	5.5702	0.321702	1.19171
SEMA7A	1.78	3.48e-11	4.87e-10	0.931816	0.370925	0.508761	1.26758	3.72794	4.20349	2.77167	4.2178	0.76977	3.73022	0.720288	3.96571	0.354004	0.587482
ATP8B1	0.92	3.48e-11	4.87e-10	3.96679	4.17662	6.65272	5.27101	8.6233	9.79843	10.2392	10.1719	5.01678	9.70821	4.72382	9.98517	1.06645	0.648484
RPS18	0.52	3.55e-11	4.96e-10	942.08	1115.97	1136.58	1160.55	1514.84	1695.19	1458.33	1538.35	1088.79	1551.68	1126.27	1526.6	86.1617	87.8136
ZMYND15	0.82	3.65e-11	5.1e-10	6.38569	7.5101	6.86433	5.4228	10.9813	11.9838	10.1025	13.8725	6.54573	11.735	6.62501	11.4825	0.761265	1.40214
KPNB1	0.59	3.73e-11	5.21e-10	60.8582	62.9709	72.6595	61.2889	86.159	111.048	94.8704	95.681	64.4443	96.9396	62.1299	95.2757	4.80825	8.95999
TNFSF11	2.12	4.05e-11	5.63e-10	0.114777	0.0621605	0	0.0354281	2.01674	3.09354	1.01914	0.491173	0.0530914	1.65515	0.0487943	1.51794	0.0418869	0.99487
RFC3	1.14	4.07e-11	5.66e-10	6.25592	7.96052	7.46176	5.338	12.2801	20.3601	15.2135	12.9268	6.75405	15.1951	6.85884	14.0701	1.02588	3.17491
RPS15A	0.54	4.23e-11	5.87e-10	836.271	1009.24	1053.78	1017.03	1382.36	1511.64	1356.08	1353.62	979.081	1400.93	1013.14	1369.22	84.1492	64.9038
GNL3	0.55	4.34e-11	6.01e-10	22.7292	25.3234	26.8695	23.887	32.8465	36.805	35.1153	40.1784	24.7023	36.2363	24.6052	35.9601	1.55245	2.67446
RCC2	0.74	4.65e-11	6.45e-10	29.0065	28.7063	29.9487	26.8052	45.4963	54.1782	41.2069	38.7228	28.6167	44.901	28.8564	43.3516	1.14191	5.87872
FBN2	1.97	4.68e-11	6.48e-10	0.0579193	0.299059	0.111452	0.150088	0.901203	2.15237	0.645218	0.668357	0.15463	1.09179	0.13077	0.78478	0.0895791	0.620459
TRAF1	1.35	4.86e-11	6.72e-10	4.18219	3.57164	3.52998	2.09274	7.46135	10.9468	5.90502	8.37557	3.34414	8.17219	3.55081	7.91846	0.767241	1.8293
GGT7	0.93	5.13e-11	7.06e-10	2.7362	4.22263	4.08009	3.70402	5.0114	6.93303	5.88996	9.05765	3.68574	6.72301	3.89206	6.41149	0.580026	1.50982
CSF2	2.1	5.24e-11	7.21e-10	0	0	0.198455	0.114013	1.57458	1.85648	2.82262	2.14932	0.078117	2.10075	0.0570065	2.0029	0.0836276	0.463675
RPL10A	0.56	5.27e-11	7.24e-10	421.332	467.762	429.086	453.171	662.193	710.679	604.351	639.756	442.838	654.245	441.128	650.974	18.5719	38.5593
GRB10	0.66	5.49e-11	7.52e-10	88.0466	81.9038	92.8892	85.6097	138.87	164.129	124.329	127.947	87.1123	138.819	86.8282	133.408	3.98849	15.5625
ZDHHC12	0.82	5.63e-11	7.68e-10	9.68801	8.96183	6.45263	7.80989	14.3847	14.4328	13.5665	14.6816	8.22809	14.2664	8.38586	14.4088	1.22443	0.4195
RPL15	0.59	5.63e-11	7.68e-10	309.292	378.87	333.343	328.627	490.758	602.89	484.58	474.593	337.533	513.205	330.985	487.669	25.5106	52.0998
PDZRN3	0.59	5.93e-11	8.09e-10	66.0136	60.4939	63.429	58.2936	79.2232	90.4075	98.3946	106.395	62.0575	93.6051	61.9615	94.4011	2.92162	10.0447
CASP7	0.62	6e-11	8.18e-10	13.0592	13.3209	12.7896	12.4955	19.4767	19.9098	21.0833	18.5104	12.9163	19.745	12.9244	19.6932	0.307102	0.923909
LMNB2	0.8	7.08e-11	9.58e-10	10.2005	11.0564	9.77614	8.00133	17.0602	21.5412	15.0561	15.6796	9.75859	17.3343	9.98831	16.3699	1.11443	2.5348
GOLM1	0.86	7.45e-11	1e-09	6.87293	8.05185	8.70612	8.67239	14.9011	18.7919	14.0898	12.2153	8.07582	14.9995	8.36212	14.4954	0.741736	2.39641
LAMA5	1.06	7.48e-11	1.01e-09	13.3634	13.4614	10.7236	14.6436	22.2095	27.4515	14.9394	30.8719	13.048	23.8681	13.4124	24.8305	1.43345	6.00761
BANF1	0.54	7.69e-11	1.03e-09	123.976	126.415	125.482	114.563	173.865	206.698	168.753	163.206	122.609	178.13	124.729	171.309	4.72618	16.9188
E2F2	1.8	7.99e-11	1.07e-09	1.08696	0.445485	0.209215	0.269789	1.09484	1.58381	1.28791	1.21736	0.502862	1.29598	0.357637	1.25263	0.348215	0.179965
NOC4L	0.55	8.17e-11	1.09e-09	24.3762	22.5929	26.9806	24.4672	30.2649	34.5527	29.8751	39.8376	24.6042	33.6326	24.4217	32.4088	1.56232	4.02519
BCAT1	1.46	9.04e-11	1.2e-09	1.65143	2.02489	2.32424	2.17806	7.64996	11.199	9.07335	4.92609	2.04465	8.2121	2.10147	8.36166	0.25049	2.2791
ANP32B	0.59	9.35e-11	1.24e-09	82.1896	89.5258	100.047	85.2624	121.608	156.484	130.312	127.929	89.2562	134.083	87.3941	129.12	6.7528	13.3184
SEC13	0.51	9.4e-11	1.25e-09	128.685	132.772	133.364	113.81	174.771	197.832	171.716	173.719	127.157	179.509	130.728	174.245	7.91401	10.6352
SSBP4	0.57	9.46e-11	1.26e-09	79.4136	79.0294	82.5352	87.4639	120.479	139.896	104.292	123.099	82.1105	121.942	80.9744	121.789	3.37662	12.6229
FRRS1	0.97	9.66e-11	1.28e-09	3.36735	3.38927	3.88092	3.74528	5.84644	6.5952	5.74218	5.03875	3.59571	5.80564	3.56728	5.79431	0.222755	0.551638
IFFO2	0.59	9.89e-11	1.31e-09	10.173	8.72585	8.42152	8.18923	13.5778	14.3115	11.028	13.8678	8.87739	13.1963	8.57368	13.7228	0.771832	1.27884
TGFB1I1	0.56	9.92e-11	1.31e-09	124.654	113.945	116.852	94.2881	159.944	173.587	163.58	170.478	112.435	166.897	115.399	167.029	11.1849	5.40661
DSCC1	1.72	1.06e-10	1.4e-09	0.595492	0.502047	0.545508	0.63255	2.5709	4.74883	2.66869	2.11541	0.568899	3.02596	0.5705	2.61979	0.0494343	1.01638
DDIT4	1.21	1.1e-10	1.45e-09	6.60203	8.44056	7.23504	5.9421	20.5247	20.9294	16.2883	12.5019	7.05493	17.5611	6.91854	18.4065	0.921401	3.44034
PCDHGC5	0.85	1.17e-10	1.54e-09	12.0318	11.5385	9.73232	9.10456	17.9155	17.4454	18.3651	21.9486	10.6018	18.9187	10.6354	18.1403	1.21656	1.77931
GM8979	2.06	1.19e-10	1.57e-09	0.00961714	0	0	0	0.116791	0.162896	0.287585	0.208102	0.00240428	0.193844	0	0.185499	0.00416434	0.0630191
CIITA	1.52	1.22e-10	1.6e-09	0.199329	0.0891839	0.10047	0.303843	0.765007	1.00512	0.906646	1.54686	0.173206	1.05591	0.149899	0.955883	0.0867448	0.296022
DZIP1L	0.53	1.26e-10	1.65e-09	23.6673	17.6112	21.8818	19.086	26.3949	31.7397	27.5947	30.3424	20.5616	29.0179	20.4839	28.9685	2.35958	2.12534
COTL1	1.08	1.28e-10	1.68e-09	18.9217	38.1491	28.6258	30.2824	54.5904	78.735	46.5852	44.8848	28.9948	56.1988	29.4541	50.5878	6.83855	13.5175
CCDC86	0.68	1.31e-10	1.71e-09	5.77275	5.71271	5.78884	5.83309	8.49815	10.4901	7.87253	10.0636	5.77685	9.23108	5.7808	9.28086	0.0431198	1.07946
HS3ST3B1	1.39	1.35e-10	1.76e-09	0.21689	0.428166	0.406912	0.636127	1.20756	1.33618	1.11158	1.24606	0.422024	1.22534	0.417539	1.22681	0.148481	0.0805796
RPS2	0.56	1.38e-10	1.79e-09	1175.79	1246.58	1392.52	1246.46	1788.29	2135.58	1723.46	1668.38	1265.34	1828.93	1246.52	1755.87	78.9019	182.06
PRELID1	0.62	1.51e-10	1.95e-09	147.695	150.815	151.476	144.166	220.748	277.033	200.12	212.61	148.538	227.628	149.255	216.679	2.90007	29.4551
AUNIP	2.05	1.58e-10	2.03e-09	0	0.115185	0.342693	0	1.7641	3.16336	1.62403	0.879831	0.11447	1.85783	0.0575925	1.69406	0.139904	0.825278
SLC14A1	2.05	1.57e-10	2.03e-09	0	0.0710752	0.0364327	0.0420287	0.950507	2.09661	0.555236	0.291236	0.0373841	0.973397	0.0392307	0.752872	0.0252742	0.689626
TFDP1	0.67	1.57e-10	2.03e-09	42.9561	41.4743	40.2478	36.9732	60.4126	80.737	59.0839	58.555	40.4128	64.6971	40.861	59.7482	2.20528	9.28532
DDIAS	1.77	1.68e-10	2.16e-09	0.260528	0.750535	0.276971	0.342308	2.13301	3.96548	1.26522	1.30642	0.407586	2.16753	0.30964	1.71972	0.200351	1.09425
CSPG4	1.13	1.71e-10	2.2e-09	1.98561	2.00084	1.86321	1.95454	3.90632	6.54649	3.39273	3.41148	1.95105	4.31426	1.97008	3.6589	0.0533894	1.30513
CSF3	2.03	1.86e-10	2.39e-09	0	0	0.0508462	0.0585617	1.28544	0.650066	2.83111	3.68467	0.027352	2.11282	0.0254231	2.05828	0.0274877	1.20529
RANGAP1	0.73	1.95e-10	2.49e-09	21.7772	20.496	21.0128	20.5632	31.9332	45.2154	31.097	31.2875	20.9623	34.8832	20.788	31.6103	0.510709	5.97331
GM10123	0.62	1.95e-10	2.5e-09	685.423	726.156	745.091	622.07	1013.38	1239.8	1060.18	953.417	694.685	1066.69	705.789	1036.78	47.1432	106.867
TUBB6	0.56	2.1e-10	2.67e-09	122.116	135.809	149.351	148.643	191.898	229.221	210.773	190.174	138.98	205.517	142.226	201.335	11.1286	15.8933
ELOVL6	0.78	2.15e-10	2.73e-09	6.02429	5.38565	6.26858	4.85034	10.0417	12.4281	8.10913	8.69444	5.63222	9.81835	5.70497	9.36806	0.554708	1.66174
DYSF	1.91	2.26e-10	2.86e-09	0.150336	0.258452	0.0712973	0.851802	0.82638	2.21343	0.983986	1.0167	0.332972	1.26012	0.204394	1.00034	0.306825	0.555073
NFASC	1.24	2.26e-10	2.86e-09	0.738673	0.73026	1.65098	1.02685	1.35043	1.82959	2.02915	5.18473	1.03669	2.59848	0.882762	1.92937	0.37422	1.51341
CHEK1	1.75	2.38e-10	3.01e-09	0.830048	0.807536	1.26514	1.66644	4.51773	6.96183	3.3092	3.09203	1.14229	4.4702	1.04759	3.91346	0.353334	1.53767
HSPB6	0.81	2.41e-10	3.04e-09	14.4909	11.4383	9.69627	8.5729	17.63	24.6351	17.7943	19.0709	11.0496	19.7826	10.5673	18.4326	2.23378	2.8566
TNFRSF10B	0.87	2.46e-10	3.11e-09	2.40977	2.10868	2.08826	2.00369	3.95734	5.3567	3.23515	4.72024	2.1526	4.31736	2.09847	4.33879	0.153606	0.797391
GEN1	1.69	2.62e-10	3.29e-09	1.10467	0.553785	1.35323	0.439762	1.26226	3.36663	2.98725	1.44496	0.862862	2.26527	0.829229	2.2161	0.37864	0.923743
GM7488	0.91	2.64e-10	3.32e-09	19.3739	14.393	23.4393	15.3825	33.1917	42.6811	32.1184	30.4957	18.1472	34.6217	17.3782	32.6551	3.57941	4.75103
APOD	1.03	2.78e-10	3.48e-09	121.118	192.66	187.684	209.504	320.877	271.629	465.4	448.166	177.742	376.518	190.172	384.521	33.6766	82.3578
CENPK	1.92	2.81e-10	3.51e-09	0.28116	0.714245	0.241403	0.127989	2.84942	3.55462	2.31421	1.59266	0.341199	2.57773	0.261281	2.58182	0.22259	0.719018
CXCL3	1.96	2.88e-10	3.6e-09	0	0.0217648	0.0191598	0.0226769	0.790198	0.964845	0.987997	0.893874	0.0159004	0.909229	0.0204623	0.929359	0.00927036	0.0769768
SEC61B	0.68	2.89e-10	3.61e-09	186.748	188.157	179.249	154.354	291.217	336.593	251.556	254.599	177.127	283.491	182.999	272.908	13.5771	34.4022
SLC2A6	1.71	3.06e-10	3.8e-09	0.231481	0.124873	0.128997	0.148707	1.09573	1.50513	1.38418	1.82201	0.158515	1.45176	0.138852	1.44466	0.0430795	0.26041
HAT1	0.87	3.23e-10	3.99e-09	13.8884	13.3355	16.3064	14.2877	24.4489	35.0178	26.4943	22.4474	14.4545	27.1021	14.088	25.4716	1.1214	4.7889
CAPRIN1	0.56	3.37e-10	4.15e-09	116.413	86.4035	109.52	101.661	148.759	176.835	135.888	153.026	103.499	153.627	105.59	150.892	11.1653	14.8101
TSKU	0.61	3.63e-10	4.45e-09	28.7692	35.3913	33.5248	29.8401	42.7351	51.1288	52.957	57.8767	31.8813	51.1744	31.6824	52.0429	2.6867	5.46175
PKM	0.67	3.64e-10	4.47e-09	263.618	249.722	238.842	251.062	379.005	490.317	349.048	358.432	250.811	394.2	250.392	368.718	8.78223	56.5408
BDNF	1.76	4.17e-10	5.09e-09	0.117768	0.0911637	0.0720037	0.186894	0.574274	0.631363	0.753637	0.69826	0.116957	0.664384	0.104466	0.664812	0.0435257	0.0676828
LPCAT4	1.14	4.23e-10	5.15e-09	3.71097	4.58268	2.66249	2.632	8.74437	7.03088	8.68103	6.36232	3.39703	7.70465	3.18673	7.85596	0.810733	1.03563
MAD1L1	0.66	4.3e-10	5.23e-09	10.2155	10.8667	11.2909	9.28792	15.6382	19.1419	15.7727	15.1711	10.4153	16.431	10.5411	15.7055	0.755221	1.58099
RPL12	0.57	4.34e-10	5.27e-09	43.0879	45.8717	37.7897	45.0008	57.9263	59.0846	65.2808	66.5952	42.9375	62.2217	44.0444	62.1827	3.13806	3.76756
RFC5	0.99	4.44e-10	5.39e-09	6.60685	8.42443	7.41099	9.58784	20.1428	29.4322	14.0532	13.3389	8.00753	19.2418	7.91771	17.098	1.1168	6.45024
TRAIP	1.47	4.47e-10	5.43e-09	1.56284	0.883428	1.74549	1.82674	2.9294	4.61311	3.71052	3.21502	1.50462	3.61701	1.65416	3.46277	0.371162	0.639406
GM7609	1.76	4.84e-10	5.85e-09	0	0.183695	0.295258	0	1.15225	1.6661	1.74614	1.28183	0.119738	1.46158	0.0918476	1.47396	0.126068	0.2504
RBM3	0.8	5.34e-10	6.43e-09	148.535	162.15	190.271	168.779	250.318	246.17	362.773	339.213	167.434	299.618	165.465	294.765	15.0703	52.0661
TNN	1.55	5.55e-10	6.67e-09	0.622961	0.371861	0.31617	0.43001	1.58139	3.56753	1.36393	1.1736	0.435251	1.92161	0.400936	1.47266	0.115608	0.961162
PKIG	0.52	5.65e-10	6.79e-09	112.824	94.2636	84.3365	94.333	136.106	125.366	143.507	133.491	96.4394	134.618	94.2983	134.799	10.2971	6.48259
SSR2	0.56	5.77e-10	6.92e-09	206.966	222.897	200.657	188.91	312.525	340.403	260.26	284.927	204.857	299.529	203.811	298.726	12.2662	29.9785
NUP43	0.8	5.97e-10	7.14e-09	5.79854	6.04111	6.1371	6.49442	11.1054	12.2045	11.3381	9.86459	6.11779	11.1281	6.0891	11.2217	0.250013	0.836604
AMDHD2	0.52	6.1e-10	7.29e-09	23.5179	26.4113	21.4815	22.5012	32.4749	36.3309	32.2391	32.4173	23.478	33.3656	23.0096	32.4461	1.84025	1.71424
C1QB	1.6	6.24e-10	7.45e-09	1.08553	1.58825	0.891441	0.789088	2.75775	3.50391	5.4438	5.74974	1.08858	4.3638	0.988486	4.47386	0.307506	1.26551
NREP	1.37	6.48e-10	7.74e-09	111.351	107.431	87.8393	81.1313	325.103	403.704	243.183	164.217	96.9382	284.052	97.6352	284.143	12.7522	89.4881
MEMO1	0.61	6.54e-10	7.8e-09	21.3488	24.3919	24.6803	24.3071	36.3481	37.4614	37.1603	31.9305	23.682	35.7251	24.3495	36.7542	1.35417	2.22832
DAPP1	0.91	6.64e-10	7.91e-09	2.43463	3.18065	4.3609	3.46533	8.09634	9.01966	7.01267	6.53227	3.36038	7.66524	3.32299	7.55451	0.68945	0.965631
ACSL5	0.52	6.92e-10	8.22e-09	42.0322	40.3574	45.8801	46.7627	62.2675	68.3496	59.3943	59.8504	43.7581	62.4654	43.9562	61.0589	2.64925	3.56836
NCKAP5	0.74	6.96e-10	8.26e-09	7.46584	4.97122	5.10039	5.50143	10.1142	9.58971	10.6974	11.1294	5.75972	10.3827	5.30091	10.4058	1.00424	0.582571
NCAM1	1.11	7.22e-10	8.56e-09	1.40516	0.936215	3.35237	1.38035	4.67749	4.49241	2.86653	2.42385	1.76852	3.61507	1.39275	3.67947	0.933276	0.984606
LIMD2	0.87	7.33e-10	8.69e-09	9.14003	9.97999	9.59712	7.10666	28.97	45.8774	23.7998	22.7676	8.95595	30.3537	9.36857	26.3849	1.10832	9.26555
TEAD1	0.55	7.7e-10	9.12e-09	27.283	21.0222	26.5856	26.8784	35.2695	36.7104	38.82	43.0942	25.4423	38.4735	26.732	37.7652	2.56393	2.95148
PDE2A	0.86	7.97e-10	9.43e-09	2.79105	0.834469	2.12724	0.812445	2.57978	2.19739	1.85897	2.27264	1.6413	2.22719	1.48085	2.23502	0.850886	0.256351
RECQL4	1.31	8.12e-10	9.58e-09	0.888427	0.687758	0.475253	0.548283	1.72014	3.04281	1.82921	2.13219	0.64993	2.18109	0.61802	1.9807	0.157445	0.519915
ALG3	0.63	8.74e-10	1.03e-08	13.3986	11.555	12.62	11.5423	17.9622	18.1001	18.065	19.5494	12.279	18.4192	12.0875	18.0825	0.780463	0.654516
RBFOX1	1.57	8.83e-10	1.04e-08	0.975429	0.774851	1.47701	0.995144	4.37579	9.44825	2.81289	2.61033	1.05561	4.81182	0.985286	3.59434	0.258112	2.76265
EDEM1	0.55	8.94e-10	1.05e-08	35.8379	37.4851	34.6123	28.7066	61.1611	64.0038	49.5625	57.932	34.1605	58.1648	35.2251	59.5465	3.30969	5.41122
DUSP18	1.03	9.11e-10	1.07e-08	1.03883	1.09999	1.45746	1.51562	3.05786	3.53713	2.754	2.22213	1.27797	2.89278	1.27872	2.90593	0.21069	0.477355
PARP10	0.55	9.45e-10	1.11e-08	33.403	32.2284	29.626	26.424	37.8039	42.0055	39.1701	52.7284	30.4203	42.927	30.9272	40.5878	2.68174	5.85826
CASP8	0.73	1.01e-09	1.18e-08	13.4669	13.5939	17.4471	12.4569	22.2611	28.5999	24.2263	22.774	14.2412	24.4653	13.5304	23.5002	1.90263	2.49354
CDCA4	0.55	1.01e-09	1.18e-08	15.0193	17.1735	17.3836	16.5699	23.3531	27.1912	21.9806	23.3096	16.5366	23.9586	16.8717	23.3314	0.925538	1.94615
BLM	1.16	1.03e-09	1.2e-08	3.02379	2.84935	1.54432	1.60707	5.94362	5.83095	4.88809	4.49895	2.25613	5.2904	2.22821	5.35952	0.683587	0.613827
CCL8	1.35	1.08e-09	1.25e-08	5.98328	7.33576	8.81712	10.7081	17.3799	18.7493	33.0858	25.6998	8.21106	23.7287	8.07644	22.2246	1.75582	6.25584
RPL15-PS3	0.53	1.14e-09	1.32e-08	359.593	397.828	450.892	419.078	586.139	638.704	599.603	533.175	406.848	589.405	408.453	592.871	33.1807	37.7719
C1QA	1.51	1.15e-09	1.34e-08	1.14415	1.16435	0.939833	1.16448	3.51516	2.77011	5.48253	3.83476	1.1032	3.90064	1.15425	3.67496	0.094684	0.991641
TAF1D	0.76	1.15e-09	1.34e-08	21.0334	22.7698	27.5884	19.6047	29.1871	37.3172	42.8862	43.6248	22.7491	38.2538	21.9016	40.1017	3.0104	5.77469
GRAMD1B	0.59	1.2e-09	1.38e-08	9.13163	8.35412	8.164	7.51892	11.8888	13.1786	14.6026	11.5956	8.29217	12.8164	8.25906	12.5337	0.57508	1.19085
NOP16	0.59	1.23e-09	1.42e-08	18.4331	18.9474	16.8455	18.1808	28.529	30.5127	24.5439	29.457	18.1017	28.2606	18.3069	28.993	0.776097	2.25772
COL18A1	0.54	1.35e-09	1.56e-08	140.435	117.17	110.36	112.532	177.994	170.296	158.232	170.043	120.124	169.141	114.851	170.17	11.9816	7.0627
PBX3	0.86	1.39e-09	1.59e-08	6.66126	6.34165	6.73286	7.14071	9.69603	16.5201	10.4319	10.8701	6.71912	11.8795	6.69706	10.651	0.284499	2.71187
MYO19	0.68	1.5e-09	1.71e-08	4.5186	5.09307	5.22233	4.03395	6.98327	7.54602	7.23301	8.29097	4.71699	7.51332	4.80584	7.38951	0.475054	0.491256
RCC1	0.79	1.54e-09	1.76e-08	15.0017	15.4806	14.9452	12.9425	21.5302	30.3061	25.6295	21.3284	14.5925	24.6986	14.9734	23.5799	0.975039	3.66428
ADCY1	1.67	1.68e-09	1.91e-08	0.0715277	0.077526	0.13773	0.0731619	0.359042	0.391949	0.253723	0.46314	0.0899863	0.366963	0.0753439	0.375495	0.0276517	0.0754327
NCAPG2	1.04	1.7e-09	1.92e-08	4.34171	5.71242	4.92733	4.79652	9.30872	15.3859	11.1193	7.51994	4.94449	10.8335	4.86192	10.214	0.493773	2.92022
BC055324	1.29	1.71e-09	1.93e-08	1.09272	1.6097	1.13967	0.731669	2.36059	4.35254	2.4267	2.5232	1.14344	2.91576	1.1162	2.47495	0.312064	0.831538
PLA1A	1.47	1.94e-09	2.18e-08	11.7619	22.4152	19.851	19.3108	51.2978	38.637	69.1226	91.7907	18.3347	62.712	19.5809	60.2102	3.9719	19.9785
ARHGAP22	1.31	2.05e-09	2.3e-08	1.76001	2.31426	2.79405	2.63333	5.70402	11.6785	4.65789	4.45372	2.37541	6.62353	2.47379	5.18096	0.395043	2.95677
NANS	0.64	2.12e-09	2.38e-08	33.1111	31.8492	36.0551	26.1127	50.0501	60.8275	44.3356	49.7819	31.7821	51.2488	32.4802	49.916	3.61147	5.9819
IFI205	1.51	2.14e-09	2.4e-08	15.0298	28.1433	32.9543	36.4253	84.684	81.8747	119.858	126.149	28.1382	103.141	30.5488	102.271	8.11944	20.0108
LMCD1	1.51	2.22e-09	2.49e-08	0.416792	0.492286	0.730933	0.655099	1.67407	2.49316	1.63546	2.22486	0.573778	2.00689	0.573692	1.94947	0.125096	0.364931
TREX1	0.76	2.24e-09	2.5e-08	24.1071	29.4078	29.9227	34.263	47.1073	41.9015	50.9575	63.2169	29.4251	50.7958	29.6653	49.0324	3.60326	7.85851
TCF19	1.03	2.36e-09	2.63e-08	11.5858	12.2606	10.8581	12.4221	20.7967	36.5128	22.5201	17.57	11.7817	24.3499	11.9232	21.6584	0.618652	7.24357
TOMM40	0.51	2.48e-09	2.76e-08	40.1749	38.0043	36.5817	36.0411	53.3137	58.4573	46.4102	51.0813	37.7005	52.3156	37.293	52.1975	1.59846	4.33343
CD80	1.4	2.52e-09	2.79e-08	0.849182	1.50444	1.19971	0.953384	3.17825	2.89262	4.70448	3.6832	1.12668	3.61464	1.07655	3.43072	0.252524	0.689964
TNFRSF12A	0.76	2.66e-09	2.94e-08	80.4196	86.123	109.336	96.7075	155.834	153.945	142.522	181.902	93.1464	158.551	91.4153	154.889	11.0235	14.412
DDR1	0.51	2.75e-09	3.04e-08	72.4947	63.9866	52.285	52.0162	87.7264	90.2994	89.3078	90.4996	60.1956	89.4583	58.1358	89.8036	8.58957	1.09705
EME1	1.74	2.83e-09	3.11e-08	0.143156	0.113057	0.309392	0.0322121	1.36221	3.27356	1.78815	1.54173	0.149454	1.99141	0.128107	1.66494	0.100859	0.755534
PGF	1.1	2.82e-09	3.11e-08	5.97892	6.54686	9.29525	8.74664	12.506	14.8661	17.9017	24.6566	7.64192	17.4826	7.64675	16.3839	1.407	4.5622
GPR39	1.22	3.06e-09	3.36e-08	1.62522	2.6284	3.42922	2.82054	4.91885	5.78804	8.06325	7.17511	2.62584	6.48631	2.72447	6.48158	0.648956	1.21508
EGLN3	1.65	3.19e-09	3.5e-08	0.452693	0.438818	0.306079	0.647102	1.74627	3.72191	1.60111	1.32512	0.461173	2.0986	0.445755	1.67369	0.121651	0.949347
H2AFZ	0.79	3.24e-09	3.54e-08	76.0788	105.206	86.7197	99.6916	153.445	198.176	150.913	123.722	91.924	156.564	93.2057	152.179	11.3457	26.7012
GLIS3	0.67	3.25e-09	3.55e-08	4.22597	5.30896	3.21381	4.40909	5.17779	10.0852	7.14759	7.31901	4.28946	7.43239	4.31753	7.2333	0.744098	1.74745
BZW1	0.51	3.47e-09	3.78e-08	74.9222	60.1455	80.3125	83.1618	113.026	129.623	112.819	101.851	74.6355	114.33	77.6173	112.923	8.87365	9.91964
GRB14	0.85	3.57e-09	3.88e-08	7.14488	6.05304	6.45727	6.42722	9.06924	9.49224	13.2422	14.2376	6.5206	11.5103	6.44224	11.3672	0.394041	2.26215
XKR5	1.73	3.77e-09	4.1e-08	0.0742886	0.0964948	0.238604	0.183426	0.491794	0.802564	0.945657	0.608838	0.148203	0.712213	0.13996	0.705701	0.0662384	0.174593
NFKB2	0.61	3.83e-09	4.16e-08	50.0682	44.4479	52.1778	42.2538	67.3878	81.3873	58.1922	80.9188	47.2369	71.9715	47.258	74.1533	4.03232	9.74155
SND1	0.55	3.9e-09	4.22e-08	62.8555	57.8488	46.6861	53.0258	77.0358	85.0423	78.4317	76.7255	55.1041	79.3088	55.4373	77.7337	5.97492	3.37205
FCGR3	1.85	3.92e-09	4.24e-08	0.0521625	0.18711	0.10944	0.322207	1.04331	2.22575	1.87381	2.1358	0.16773	1.81967	0.148275	2.00481	0.101233	0.466506
GPATCH4	0.84	3.93e-09	4.24e-08	6.05877	6.08723	7.75876	6.05553	10.0513	13.7633	10.1703	13.2815	6.49007	11.8166	6.073	11.7259	0.73258	1.71479
TIMM10	0.74	3.97e-09	4.28e-08	15.4312	14.0167	13.7607	12.2242	22.7559	25.2712	22.1783	23.5214	13.8582	23.4317	13.8887	23.1386	1.13786	1.164
STOM	0.74	4.5e-09	4.84e-08	15.3025	15.891	18.1964	19.1186	31.1503	34.8932	26.5174	25.6151	17.1271	29.544	17.0437	28.8338	1.57847	3.73468
MRPS18C	0.65	5.04e-09	5.4e-08	28.4192	30.8756	35.6934	30.8074	44.0386	52.8255	56.3915	47.2614	31.4489	50.1293	30.8415	50.0434	2.64266	4.79077
HNRNPA1	0.57	5.06e-09	5.41e-08	153.592	189.932	177.947	145.718	229.925	276.072	254.628	225.985	166.797	246.652	165.77	242.277	17.8766	20.2242
CYB561	0.91	5.35e-09	5.71e-08	4.63233	5.15254	6.92758	8.32594	10.398	12.0668	15.8386	14.8703	6.2596	13.2934	6.04006	13.4685	1.46539	2.17098
NIPAL1	1.56	5.37e-09	5.72e-08	0.151478	0.207876	0.110482	0.187605	1.06597	0.538972	0.985859	1.16191	0.16436	0.93818	0.169542	1.02592	0.0370903	0.238762
PFDN1	0.55	5.48e-09	5.84e-08	34.0512	39.2683	41.0102	36.4905	54.7075	62.3437	51.7996	51.5335	37.705	55.0961	37.8794	53.2535	2.65488	4.36571
EZH2	0.67	5.5e-09	5.85e-08	14.2367	16.5681	16.2029	11.0112	18.3516	28.4855	23.8807	20.7363	14.5047	22.8636	15.2198	22.3085	2.20329	3.79223
NDST3	1.86	5.68e-09	6.04e-08	0.0519032	0.0250195	0.0918799	0.0797784	0.276371	0.799932	0.299001	0.31832	0.0621452	0.423406	0.0658408	0.308661	0.0258761	0.217894
RARS2	0.58	5.82e-09	6.17e-08	9.23386	9.70841	11.8105	8.71744	14.987	15.3588	14.5428	17.6251	9.86756	15.6284	9.47114	15.1729	1.17524	1.18842
ERAP1	0.53	5.81e-09	6.17e-08	52.5989	44.2053	52.5902	46.319	80.5455	74.0914	81.5293	73.2686	48.9283	77.3587	49.4546	77.3184	3.7416	3.70651
BRIP1	1.13	5.95e-09	6.29e-08	0.464436	0.916391	0.712309	0.914945	2.26539	3.09555	2.44841	1.87539	0.75202	2.42119	0.813627	2.3569	0.185637	0.440929
TOPBP1	0.68	5.99e-09	6.32e-08	15.8949	16.3182	17.8423	15.8718	22.729	32.529	27.2339	24.6356	16.4818	26.7819	16.1065	25.9347	0.805334	3.68329
ARTN	0.69	6.09e-09	6.42e-08	7.99641	6.98572	8.68513	7.9733	11.3645	11.7422	12.6447	14.7987	7.91014	12.6375	7.98486	12.1935	0.605515	1.33162
RNASEH2B	0.72	6.21e-09	6.53e-08	11.4124	10.8136	11.041	10.6933	20.438	22.1162	24.4973	16.1777	10.9901	20.8073	10.9273	21.2771	0.273943	3.03725
PTPRJ	0.74	6.38e-09	6.7e-08	2.85308	2.51139	3.33473	3.50527	4.45281	5.49286	4.62945	5.93281	3.05112	5.12698	3.09391	5.06116	0.392819	0.60936
AKAP6	1.49	6.89e-09	7.2e-08	0.108454	0.126148	0.130512	0.135674	0.585222	0.767608	0.532372	0.339509	0.125197	0.556178	0.12833	0.558797	0.010238	0.152527
PPIC	0.6	6.96e-09	7.27e-08	301.893	353.505	316.451	289.345	473.7	540.118	456.598	429.443	315.298	474.965	309.172	465.149	24.0539	40.7925
MEX3A	1.1	7.14e-09	7.45e-08	2.35833	2.23591	2.19189	1.60076	4.95238	7.33016	3.87782	3.92546	2.09672	5.02145	2.2139	4.43892	0.292766	1.40036
RPS27L	0.63	7.25e-09	7.56e-08	104.034	126.181	146.627	141.303	195.423	228.072	196.172	184.028	129.536	200.924	133.742	195.798	16.524	16.3963
RIPK2	0.53	7.35e-09	7.65e-08	9.30945	9.66334	8.7461	10.6092	14.0049	12.5711	12.6414	15.6935	9.58202	13.7277	9.48639	13.3232	0.677269	1.27071
MITD1	0.65	7.53e-09	7.83e-08	14.6768	20.4714	17.5197	17.187	23.9088	26.4952	25.2536	29.2289	17.4637	26.2216	17.3533	25.8744	2.05501	1.96248
BMPR1B	1.5	7.58e-09	7.87e-08	0.556382	0.315087	0.409963	0.588001	1.67111	2.95977	1.62233	1.31274	0.467358	1.89149	0.483173	1.64672	0.110635	0.631902
SEMA4B	0.58	7.65e-09	7.94e-08	6.84845	5.4392	5.20264	5.89041	8.77719	9.50182	8.17933	9.13597	5.84518	8.89858	5.66481	8.95658	0.629737	0.487931
FHL2	1.33	7.79e-09	8.07e-08	0.889811	1.65121	1.36279	0.942001	2.63804	4.37626	3.98215	3.00712	1.21145	3.50089	1.1524	3.49463	0.313188	0.704664
RGS19	0.6	8.09e-09	8.38e-08	19.6968	22.9778	21.7638	15.4836	32.8744	32.1282	24.5767	25.8418	19.9805	28.8553	20.7303	28.985	2.84895	3.68283
DERA	0.9	8.17e-09	8.45e-08	8.4738	7.09276	8.18443	6.81822	12.6554	17.9721	12.6843	12.2331	7.6423	13.8862	7.6386	12.6698	0.701141	2.36572
NIPSNAP3B	0.58	8.33e-09	8.59e-08	20.257	20.072	23.7233	18.2556	27.0069	31.5288	27.6646	29.4364	20.577	28.9092	20.1645	28.5505	1.97772	1.75414
LDHA	0.53	8.62e-09	8.86e-08	313.207	328.1	340.595	302.338	431.257	514.046	390.091	410.685	321.06	436.52	320.653	420.971	14.5206	47.0665
ACTN4	0.65	9.37e-09	9.6e-08	61.2396	64.688	78.3211	69.443	104.712	136.188	99.3313	100.463	68.4229	110.174	67.0655	102.588	6.41412	15.1527
RFC2	0.74	9.57e-09	9.8e-08	35.7989	35.4943	31.7526	30.5492	54.4665	70.7757	48.046	48.5367	33.3988	55.4562	33.6235	51.5016	2.29029	9.19861
PPP1R14B	0.68	9.61e-09	9.82e-08	65.3827	83.1931	89.1146	78.1173	122.448	150.158	118.176	114.75	78.9519	126.383	80.6552	120.312	8.74769	13.9948
AW011738	1.11	9.83e-09	1e-07	3.45504	1.75609	1.62446	2.48155	5.45172	5.50978	4.71202	6.58322	2.32929	5.56419	2.11882	5.48075	0.727296	0.667126
MARCKSL1	0.93	9.85e-09	1e-07	28.7212	30.3347	29.6405	23.0723	55.3266	76.3064	43.6309	45.0846	27.9422	55.0871	29.1808	50.2056	2.86928	13.0538
PTRH1	0.78	1.03e-08	1.04e-07	7.26521	9.22746	10.1279	8.43358	13.4078	17.5644	16.5061	14.6722	8.76353	15.5376	8.83052	15.5892	1.05244	1.60711
CFAP43	0.57	1.03e-08	1.05e-07	10.4871	8.76185	8.82812	10.879	12.6229	16.0666	14.4204	13.7887	9.73902	14.2246	9.65761	14.1045	0.954443	1.24368
SETDB2	0.7	1.06e-08	1.08e-07	6.89996	5.05898	4.1332	5.01082	7.0909	7.04453	9.31101	12.4423	5.27574	8.97219	5.0349	8.20096	1.00755	2.20294
9930111J21RIK2	0.94	1.08e-08	1.09e-07	1.46028	2.00742	1.22166	2.00352	3.23166	3.81568	4.22506	4.35719	1.67322	3.9074	1.7319	4.02037	0.342796	0.43825
PAK1	0.88	1.08e-08	1.09e-07	5.3042	5.81337	6.87345	6.53567	9.78818	17.6086	11.0556	8.83605	6.13167	11.8221	6.17452	10.4219	0.612265	3.43236
THYN1	0.85	1.07e-08	1.09e-07	22.7965	24.471	20.8449	16.7076	31.9728	45.2433	36.5138	35.8553	21.205	37.3963	21.8207	36.1845	2.89638	4.85137
GINS1	1.24	1.11e-08	1.12e-07	3.18422	3.19464	3.07784	3.63902	7.22905	10.8874	9.30564	5.81388	3.27393	8.30899	3.18943	8.26735	0.215685	1.93863
PAPPA	0.62	1.11e-08	1.12e-07	2.43129	2.91655	2.92255	3.39381	3.76585	4.71607	4.7349	4.7935	2.91605	4.50258	2.91955	4.72548	0.340327	0.426309
HCK	1.54	1.14e-08	1.14e-07	0.882311	0.40933	0.594651	0.363243	1.26571	1.99686	1.99572	2.57045	0.562384	1.95719	0.501991	1.99629	0.204008	0.462951
SET	0.52	1.17e-08	1.17e-07	86.3808	82.3182	87.7504	85.59	138.726	176.129	131.294	129.622	85.5098	143.943	85.9854	135.01	1.99824	18.8959
CHTF18	1.2	1.18e-08	1.18e-07	3.1905	4.28813	2.16291	2.80425	4.68443	6.13792	4.80425	3.92728	3.11145	4.88847	2.99737	4.74434	0.77216	0.795888
IL15RA	0.76	1.19e-08	1.19e-07	10.4383	11.8044	11.1542	11.1013	15.9291	19.0134	24.3096	22.4244	11.1246	20.4191	11.1278	20.7189	0.483356	3.213
FTSJ3	0.51	1.2e-08	1.2e-07	19.7488	25.7903	27.4992	19.0971	28.0936	34.1889	31.1243	36.3564	23.0339	32.4408	22.7696	32.6566	3.66835	3.12326
GCH1	0.89	1.21e-08	1.21e-07	3.19198	2.91487	3.1728	3.88419	5.6541	5.18607	6.21477	8.17915	3.29096	6.30852	3.18239	5.93443	0.359557	1.13976
TRMT10A	0.68	1.22e-08	1.22e-07	4.11488	2.26139	2.45778	3.13337	5.58831	7.21861	4.40843	4.82099	2.99186	5.50908	2.79558	5.20465	0.724572	1.07397
OLR1	1.67	1.26e-08	1.26e-07	0.285629	0.075807	0.653105	0.237445	0.949047	1.7599	0.980284	1.5417	0.312997	1.30773	0.261537	1.26099	0.211181	0.351806
GDNF	1.44	1.3e-08	1.3e-07	0.498849	0.501982	0.305021	0.351857	1.26994	1.62726	1.10629	1.21912	0.414427	1.30565	0.425353	1.24453	0.0875752	0.194897
GM9531	0.93	1.33e-08	1.33e-07	29.9671	28.618	30.6258	32.5721	54.5861	72.7097	54.3062	45.9991	30.4457	56.9003	30.2965	54.4462	1.42509	9.75779
CENPP	1.5	1.49e-08	1.47e-07	0.723037	0.521362	0.384659	0.595613	3.65269	4.88983	2.75917	1.75913	0.556168	3.2652	0.558488	3.20593	0.122503	1.1526
TTC9C	0.57	1.5e-08	1.49e-07	16.1535	14.8382	14.2272	14.3047	23.1928	24.3621	17.4309	20.8802	14.8809	21.4665	14.5714	22.0365	0.771455	2.64549
BYSL	0.54	1.58e-08	1.56e-07	9.37054	8.40351	8.81517	7.25863	12.2966	12.9556	11.2495	12.9985	8.46196	12.375	8.60934	12.6261	0.77487	0.706885
NUTF2-PS1	0.64	1.59e-08	1.57e-07	40.5726	51.3039	51.1739	42.5427	61.5668	81.9355	63.2922	59.2844	46.3983	66.5197	46.8583	62.4295	4.8907	9.01311
CLEC2D	0.56	1.59e-08	1.57e-07	95.7744	123.842	95.1113	108.448	157.066	140.94	154.094	169.784	105.794	155.471	102.111	155.58	11.6971	10.2525
CLSTN2	1.54	1.67e-08	1.64e-07	0.141803	0.169263	0.211129	0.248543	0.84006	1.10312	0.570431	0.561799	0.192685	0.768853	0.190196	0.705245	0.0406136	0.223074
RFC4	1	1.68e-08	1.65e-07	4.93255	6.53556	5.36571	5.9027	10.5754	16.8102	11.0303	9.81494	5.68413	12.0577	5.6342	10.8028	0.599784	2.77801
DUT	0.82	1.69e-08	1.66e-07	23.2329	22.0643	23.7063	23.7005	35.8608	57.4648	34.8736	31.8561	23.176	40.0138	23.4667	35.3672	0.669961	10.1828
GMPPB	0.56	1.79e-08	1.75e-07	21.4114	23.158	28.6037	24.8796	38.8341	42.1506	35.6519	37.7914	24.5132	38.607	24.0188	38.3128	2.66101	2.34557
ODC1	0.82	1.83e-08	1.79e-07	191.233	220.294	265.731	247.737	407.041	308.556	493.794	505.527	231.249	428.729	234.016	450.417	28.2052	79.1253
DGKH	0.89	1.87e-08	1.82e-07	1.55209	0.934522	1.55988	1.6448	2.36091	2.90668	2.97957	2.7487	1.42282	2.74897	1.55598	2.82769	0.284256	0.239081
SLC35E4	0.8	1.87e-08	1.82e-07	3.64144	4.36923	4.42576	4.69825	7.60058	9.35855	6.36295	6.82626	4.28367	7.53708	4.3975	7.21342	0.391103	1.14079
PCYT1B	1.64	1.92e-08	1.86e-07	0.0507474	0.0825003	0.0407068	0.371654	0.602988	0.938392	0.514205	0.278945	0.136402	0.583633	0.0666238	0.558597	0.136696	0.236582
FGFR2	0.67	1.93e-08	1.87e-07	12.6929	16.664	15.8918	13.768	20.2752	27.4238	24.9169	20.0784	14.7542	23.1736	14.8299	22.5961	1.59395	3.12586
RBBP8	0.74	2.01e-08	1.95e-07	3.76178	4.2263	5.52063	4.15337	6.80837	8.74721	7.5002	7.07396	4.41552	7.53244	4.18984	7.28708	0.662037	0.743503
PDK3	0.59	2.01e-08	1.95e-07	17.9752	16.9912	16.9214	14.6313	24.1325	26.3301	25.8545	23.7478	16.6298	25.0162	16.9563	24.9935	1.22675	1.0976
PIEZO2	0.85	2.27e-08	2.18e-07	1.87392	3.10958	3.19802	3.29425	5.05068	7.68532	5.69426	4.53867	2.86894	5.74223	3.1538	5.37247	0.578176	1.19422
ZFP365	1.28	2.35e-08	2.24e-07	0.575171	1.16174	1.8205	0.970825	2.30892	4.17873	2.69634	1.75	1.13206	2.7335	1.06628	2.50263	0.450263	0.899669
TRIM34A	0.51	2.41e-08	2.3e-07	13.9223	12.1819	11.2014	10.5638	15.4036	17.399	17.4431	18.4069	11.9673	17.1632	11.6916	17.4211	1.26734	1.09282
KIF18B	1.71	2.58e-08	2.45e-07	0.0565288	0.0612567	0.383121	0.0465184	2.4593	5.64522	4.99299	2.60195	0.136856	3.92486	0.0588927	3.79747	0.142281	1.41408
DEPDC1B	1.77	2.61e-08	2.48e-07	0	0	0.0531112	0.122487	0.635348	1.26894	1.03792	0.323167	0.0438995	0.816344	0.0265556	0.836634	0.0502871	0.363979
SERPINA3N	0.92	2.61e-08	2.48e-07	859.163	733.249	974.696	738.664	1371.44	1004.33	1928.15	2172.27	826.443	1619.05	798.913	1649.8	99.2973	458.472
ITPA	0.51	2.71e-08	2.56e-07	31.3133	34.8573	31.1491	31.0099	45.4428	50.9193	40.0918	43.188	32.0824	44.9105	31.2312	44.3154	1.60567	3.95524
ACVR1B	0.6	2.76e-08	2.61e-07	22.3048	21.5739	22.3584	21.1709	29.692	27.6262	33.0576	42.7065	21.852	33.2706	21.9393	31.3748	0.500676	5.78246
MRPS22	0.63	2.85e-08	2.69e-07	11.0405	11.7453	12.2856	10.6381	18.2179	18.1155	18.6995	17.5331	11.4274	18.1415	11.3929	18.1667	0.634475	0.414728
SLC25A10	0.63	2.88e-08	2.71e-07	15.8714	16.674	14.4786	14.916	23.5489	28.0164	22.0306	21.2947	15.485	23.7226	15.3937	22.7897	0.851385	2.60884
MTF2	0.56	2.98e-08	2.8e-07	11.2279	10.0618	12.0162	10.4312	13.5377	15.1275	17.6059	18.8856	10.9343	16.2892	10.8296	16.3667	0.75352	2.08538
MCTP2	1.06	3.01e-08	2.83e-07	0.952802	0.899119	0.882117	0.697457	1.71698	1.68033	1.46617	3.20745	0.857874	2.01773	0.890618	1.69866	0.0962208	0.693528
PPIA	0.51	3.04e-08	2.85e-07	1083.43	1124.35	1244.7	1109.33	1583.95	1865.87	1694.82	1504.8	1140.45	1662.36	1116.84	1639.38	61.9413	135.502
MAPKAPK2	0.51	3.07e-08	2.88e-07	89.8801	79.458	91.064	81.7079	122.909	134.885	99.0777	124.542	85.5275	120.353	85.794	123.725	5.02557	13.1138
SLC2A1	0.73	3.36e-08	3.14e-07	21.8913	20.3836	16.7179	21.8381	33.9335	37.8745	25.6223	33.2229	20.2077	32.6633	21.1108	33.5782	2.10373	4.43451
BIRC3	0.63	3.39e-08	3.16e-07	50.4546	48.4372	63.5355	49.3583	64.6512	60.3984	83.2598	100.246	52.9464	77.1389	49.9064	73.9555	6.15517	15.8713
SNRPE	0.66	3.55e-08	3.3e-07	80.8772	88.0377	93.806	93.4604	137.856	171.511	127.335	126.316	89.0453	140.755	90.7491	132.595	5.24143	18.3231
LPP	0.63	3.55e-08	3.31e-07	13.166	18.4204	17.9319	13.7487	20.0301	24.3836	27.1239	26.0911	15.8167	24.4072	15.8403	25.2374	2.37465	2.70993
FUT4	1.02	3.58e-08	3.33e-07	0.671002	0.561958	0.734169	0.639966	1.31666	1.62956	1.44909	1.2297	0.651774	1.40625	0.655484	1.38287	0.0619778	0.150747
ANKRD34A	1.43	3.6e-08	3.35e-07	0.614999	0.319805	0.421388	0.303698	2.0253	2.6743	1.18534	1.51858	0.414973	1.85088	0.370596	1.77194	0.123987	0.561651
CYP4F16	0.53	3.85e-08	3.57e-07	16.9091	18.1894	17.7939	13.7854	22.5405	25.4341	21.3854	26.8705	16.6694	24.0576	17.3515	23.9873	1.72843	2.19369
UQCC2	0.56	4e-08	3.7e-07	74.9427	84.9351	95.7363	74.568	125.338	136.346	114.666	113.12	82.5455	122.367	79.9389	120.002	8.67683	9.34153
RWDD2B	0.92	4.26e-08	3.92e-07	3.12342	2.72003	2.82851	2.14705	4.52645	6.62007	6.50427	4.70569	2.70475	5.58912	2.77427	5.60498	0.354212	0.97597
AACS	0.69	4.32e-08	3.97e-07	16.767	19.9037	21.8975	14.3496	32.8545	31.8528	19.581	26.8798	18.2295	27.792	18.3353	29.3663	2.8918	5.2529
GALNT18	1.14	4.37e-08	4.02e-07	4.95416	5.63941	6.16575	7.23392	15.1748	22.8822	10.3322	9.14567	5.99831	14.3837	5.90258	12.7535	0.83274	5.40143
GTF2F2	0.56	4.43e-08	4.07e-07	10.4111	9.89046	11.8468	11.5681	14.929	17.0384	16.8643	15.4677	10.9291	16.0748	10.9896	16.166	0.805852	0.899064
IGF2BP1	1.57	4.48e-08	4.1e-07	0.106151	0.190419	0.504076	0.172461	0.283032	0.653407	1.30448	0.767362	0.243277	0.75207	0.18144	0.710384	0.153809	0.36576
CAMK2N2	1.18	5.23e-08	4.74e-07	1.522	1.30607	1.40776	1.62094	3.37324	4.07855	3.13554	3.69467	1.46419	3.5705	1.46488	3.53395	0.118426	0.354131
TIMM8A1	0.68	5.48e-08	4.95e-07	5.99722	8.03031	7.35776	8.03877	10.7022	12.302	11.2415	11.0724	7.35602	11.3295	7.69403	11.157	0.831738	0.594371
ARNT2	1.21	5.54e-08	5e-07	1.00988	0.505987	0.585017	0.838985	2.65123	2.46507	1.85272	1.4163	0.734967	2.09633	0.712001	2.15889	0.200819	0.49134
GM8203	1.17	5.64e-08	5.08e-07	47.3421	26.4915	42.4209	41.5826	88.9507	158.795	65.1767	87.3867	39.4593	100.077	42.0018	88.1687	7.80355	35.1805
PLEKHO1	0.94	5.71e-08	5.14e-07	10.991	13.0626	9.81988	6.94329	19.9887	26.6176	17.2197	20.2851	10.2042	21.0278	10.4055	20.1369	2.21194	3.44162
IPO7	0.57	5.88e-08	5.27e-07	27.5662	27.0739	30.6821	29.3485	42.4901	47.8903	41.4164	37.9585	28.6677	42.4388	28.4573	41.9533	1.43829	3.5651
MESDC1	0.53	5.87e-08	5.27e-07	12.1272	11.6755	10.7757	12.9501	16.7754	19.2672	15.6285	17.6061	11.8821	17.3193	11.9014	17.1908	0.785414	1.32582
APOBEC1	0.55	6.06e-08	5.43e-07	16.8015	12.4222	13.456	13.4007	20.4612	24.3119	21.3487	23.177	14.0201	22.3247	13.4284	22.2629	1.65767	1.50836
ALDH18A1	0.55	6.08e-08	5.44e-07	28.8246	34.1692	33.2912	26.1788	42.3208	54.1889	49.831	40.0091	30.616	46.5874	31.0579	46.0759	3.26651	5.69607
RAET1D	1.7	6.13e-08	5.48e-07	0.16026	0.398081	0.401242	0.246725	1.59082	3.53198	1.70573	0.986927	0.301577	1.95386	0.322403	1.64827	0.102744	0.951156
SAA1	1.65	6.21e-08	5.54e-07	3.01554	2.14286	2.96191	1.97705	8.53686	3.61546	14.7824	24.7389	2.52434	12.9184	2.55238	11.6597	0.468457	7.88896
ADORA2B	1.15	6.78e-08	6.04e-07	0.988898	0.764862	0.643329	0.95949	2.05686	2.03326	1.92751	2.13831	0.839145	2.03898	0.862176	2.04506	0.142101	0.0752403
GM6548	0.7	7.18e-08	6.37e-07	14.2061	19.0192	19.1258	14.3339	21.4635	28.3597	26.7437	31.7557	16.6713	27.0806	16.6765	27.5517	2.40197	3.71342
DCK	0.91	7.26e-08	6.43e-07	2.51406	2.81272	2.48082	2.53294	4.79199	6.72128	4.74117	3.72193	2.58514	4.99409	2.5235	4.76658	0.132713	1.08471
PARP1	0.55	7.56e-08	6.68e-07	20.2823	18.7323	19.3823	17.4708	27.046	33.5801	26.4764	26.0356	18.9669	28.2845	19.0573	26.7612	1.02425	3.07833
TFRC	0.92	7.65e-08	6.75e-07	1.9144	1.69679	1.60683	1.69827	4.92531	5.46771	3.77997	5.38615	1.72907	4.88979	1.69753	5.15573	0.113224	0.673299
BARD1	1.28	7.9e-08	6.94e-07	0.293398	0.454751	0.235014	0.335198	0.77136	1.4297	0.705494	0.8381	0.32959	0.936163	0.314298	0.80473	0.0805469	0.288775
CACYBP	0.62	8e-08	7.03e-07	32.5813	31.0963	36.362	32.0327	56.1113	62.0553	37.2829	47.7054	33.0181	50.7887	32.307	51.9084	2.0023	9.31639
FBXO5	1.13	8.01e-08	7.04e-07	3.88111	3.24323	2.65415	2.52578	5.9714	9.1183	7.11893	4.98305	3.07607	6.79792	2.94869	6.54516	0.537789	1.53819
P2RY6	0.59	8.13e-08	7.13e-07	24.1762	17.9963	17.7258	16.4998	30.1315	25.2287	28.3747	32.7915	19.0996	29.1316	17.8611	29.2531	2.98478	2.74774
GLIPR1	1.63	8.15e-08	7.14e-07	3.5593	4.87743	2.36699	1.41623	5.35271	8.36824	3.31841	3.277	3.05499	5.07909	2.96315	4.33556	1.29755	2.07611
SNRPF	0.58	8.22e-08	7.19e-07	39.7056	40.9545	43.1584	39.2858	56.332	75.5696	56.1413	54.7457	40.7761	60.6972	40.33	56.2366	1.50617	8.60842
GNAI1	0.56	8.58e-08	7.49e-07	24.9411	21.2468	21.1352	24.8973	38.3656	33.5134	30.2152	33.1752	23.0551	33.8173	23.0721	33.3443	1.86458	2.92262
MPI	0.54	8.83e-08	7.68e-07	12.3981	11.5141	13.4986	10.2518	15.8589	18.3987	16.6279	16.4246	11.9156	16.8275	11.9561	16.5263	1.19038	0.949883
YDJC	1.39	9.42e-08	8.15e-07	0.707341	0.778698	0.326598	0.479792	2.61244	3.38811	1.8322	2.05971	0.573107	2.47311	0.593566	2.33608	0.180112	0.599648
TCIRG1	0.59	9.62e-08	8.31e-07	69.7571	75.8276	62.4696	60.1359	85.4913	91.6972	93.5584	124.17	67.0476	98.7291	66.1134	92.6278	6.18787	14.9887
H2AFX	0.89	9.66e-08	8.35e-07	19.9914	21.291	19.2575	18.9945	33.9303	56.89	32.5747	29.3791	19.8836	38.1935	19.6244	33.2525	0.890912	10.9201
BHLHE22	1.25	1.06e-07	9.06e-07	0.599575	0.426381	0.46116	0.624456	1.69299	3.01206	1.78096	1.30508	0.527893	1.94777	0.530367	1.73697	0.0854703	0.64002
CTSS	1.52	1.11e-07	9.5e-07	0.844776	1.07547	0.426442	0.920798	2.09595	2.81657	2.96811	6.14381	0.816873	3.50611	0.882787	2.89234	0.240255	1.55812
CH25H	0.93	1.12e-07	9.56e-07	50.2493	68.0369	48.7644	42.4103	82.7848	83.8464	114.402	135.424	52.3652	104.114	49.5069	99.1242	9.51505	22.09
AHCY	0.58	1.12e-07	9.57e-07	40.5754	30.5936	31.3037	32.2061	49.0534	70.1278	48.5588	40.8724	33.6697	52.1531	31.7549	48.8061	4.02774	10.8728
DCBLD1	0.88	1.21e-07	1.03e-06	1.7511	1.47935	1.42371	1.29386	2.98376	3.42817	2.67097	2.46008	1.48701	2.88574	1.45153	2.82736	0.166671	0.3644
UMPS	0.69	1.24e-07	1.05e-06	8.46293	8.80672	8.77318	7.97619	13.6861	18.0014	12.5792	11.511	8.50475	13.9444	8.61806	13.1327	0.333301	2.46532
PRIM1	0.86	1.33e-07	1.12e-06	5.94199	7.01772	6.0823	5.99701	9.76536	16.3276	11.6776	10.1089	6.25975	11.9699	6.03966	10.8933	0.440457	2.61716
TRIM69	1.59	1.36e-07	1.14e-06	0.18615	0.201551	0.319182	0.183907	1.19628	0.748512	0.850696	1.2909	0.222698	1.0216	0.193851	1.02349	0.0561179	0.227389
UBASH3B	1.05	1.35e-07	1.14e-06	1.70839	2.05749	1.95474	2.62131	2.67647	5.24315	3.18196	3.0532	2.08548	3.5387	2.00611	3.11758	0.334362	1.00144
MYH11	1.39	1.38e-07	1.16e-06	0.267702	0.270218	0.167803	0.569579	0.657973	1.1211	1.052	1.39808	0.318825	1.05729	0.26896	1.08655	0.15055	0.264429
GPC4	0.56	1.43e-07	1.2e-06	10.2902	12.1076	11.6567	12.1718	17.1071	19.6534	15.5355	15.5327	11.5566	16.9572	11.8821	16.3213	0.757605	1.68392
MYO5A	0.51	1.44e-07	1.2e-06	10.7055	10.6639	13.2365	12.1191	14.6685	20.9649	17.8613	20.6216	11.6812	18.5291	11.4123	19.2415	1.07208	2.53286
CFI	1.46	1.46e-07	1.22e-06	0.58959	0.571332	0.132954	0.229893	1.12167	1.33261	2.01371	1.59087	0.380942	1.51472	0.400612	1.46174	0.202544	0.332583
UBA7	0.57	1.52e-07	1.27e-06	51.1961	58.5424	43.3994	40.2207	58.8274	60.5419	74.6552	94.8648	48.3397	72.2223	47.2978	67.5985	7.11653	14.4435
GIMAP9	0.98	1.62e-07	1.34e-06	2.83234	3.76004	2.66895	3.01317	5.15665	7.75298	7.05624	5.85082	3.06863	6.45417	2.92276	6.45353	0.41734	1.01205
DNAJC15	0.59	1.62e-07	1.34e-06	18.1803	20.5188	22.2075	21.4553	28.3111	33.8583	29.563	30.4788	20.5905	30.5528	20.987	30.0209	1.51466	2.05771
RAD18	0.7	1.63e-07	1.35e-06	4.04158	4.33032	4.22584	4.26524	5.87868	8.08683	6.97631	5.26399	4.21574	6.55145	4.24554	6.42749	0.107253	1.07797
TRIB1	0.8	1.66e-07	1.38e-06	33.3922	28.0251	32.7849	48.1713	58.7278	46.2184	72.0082	77.781	35.5934	63.6839	33.0885	65.368	7.55341	12.2232
2010107E04RIK	0.54	1.67e-07	1.38e-06	152.288	158.304	196.378	156.967	229.284	272.809	242.301	226.228	165.984	242.656	157.635	235.793	17.6897	18.4257
GM8113	0.77	1.69e-07	1.4e-06	35.9873	36.7646	23.5706	21.7473	48.6489	53.4289	47.2931	54.4262	29.5175	50.9493	29.7789	51.0389	6.89421	3.03714
IFRD2	0.6	1.81e-07	1.49e-06	15.3376	18.426	16.5377	9.67582	18.9964	22.4201	26.2037	22.2196	14.9943	22.4599	15.9377	22.3199	3.26201	2.55299
SEC61G	0.69	1.83e-07	1.51e-06	13.9882	22.0567	21.7618	18.6758	29.306	32.4266	36.9876	37.0666	19.1206	33.9467	20.2188	34.7071	3.24564	3.27214
CCBE1	0.57	1.84e-07	1.51e-06	49.7989	33.6804	38.6235	44.7001	60.0762	66.3429	66.0006	54.3242	41.7007	61.686	41.6618	63.0384	6.09039	4.92672
MANF	0.61	1.96e-07	1.6e-06	197.356	192.441	188.875	173.801	312.289	303.207	213.299	322.482	188.118	287.819	190.658	307.748	8.79746	43.5614
PCNA	0.59	1.97e-07	1.62e-06	80.5896	82.0109	93.1738	85.8274	114.765	140.204	109.77	100.587	85.4004	116.331	83.9192	112.267	4.87955	14.6912
OSTC	0.51	1.98e-07	1.62e-06	130.266	145.643	143.784	126.982	199.677	224.07	175.292	174.515	136.669	193.388	137.025	187.485	8.15466	20.3997
NUP37	0.65	2.07e-07	1.69e-06	10.169	11.6489	10.5647	11.077	17.0983	19.4421	16.4935	14.5073	10.8649	16.8853	10.8208	16.7959	0.55541	1.76003
PKN3	1.21	2.09e-07	1.7e-06	1.26697	1.35677	0.85435	0.907443	2.46299	3.8295	2.54296	1.87194	1.09638	2.67685	1.08721	2.50298	0.21862	0.714165
RELT	1.09	2.09e-07	1.7e-06	1.02962	1.35494	1.27704	0.679177	2.71852	4.10986	1.98274	2.92338	1.08519	2.93362	1.15333	2.82095	0.263393	0.763887
TGIF2	0.67	2.15e-07	1.74e-06	8.38242	7.26966	9.4404	6.5863	12.1684	13.6335	9.97743	10.384	7.91969	11.5408	7.82604	11.2762	1.0871	1.46249
AICDA	1.65	2.17e-07	1.76e-06	0.0800176	0	0	0.0327699	0.634543	1.14186	0.33519	0.163107	0.0281969	0.568674	0.0163849	0.484866	0.0327736	0.371442
VEGFC	0.84	2.24e-07	1.81e-06	11.42	12.1554	14.286	15.4485	22.232	36.4119	19.8764	17.8868	13.3275	24.1018	13.2207	21.0542	1.61478	7.2718
STX11	0.61	2.33e-07	1.87e-06	8.5593	5.0717	5.15491	5.50634	11.0704	13.7716	10.2539	12.8216	6.07306	11.9794	5.33062	11.946	1.44467	1.38969
CKS1B	0.9	2.35e-07	1.89e-06	20.1726	30.0576	25.2294	24.9389	41.3523	68.867	40.8737	38.4502	25.0996	47.3858	25.0841	41.113	3.49641	12.4509
SLC17A9	1.05	2.38e-07	1.91e-06	2.09626	2.95356	2.04832	1.225	3.64685	5.31302	5.14714	6.37838	2.08078	5.12135	2.07229	5.23008	0.611434	0.97361
PLXNB1	0.82	2.37e-07	1.91e-06	2.56232	1.92032	2.72939	2.0049	4.85795	5.86952	2.6697	3.32856	2.30424	4.18143	2.28362	4.09326	0.347979	1.25699
CENPU	1.27	2.46e-07	1.97e-06	1.14359	1.00955	1.17686	1.89321	2.94937	7.37576	4.19194	4.75389	1.3058	4.81774	1.16023	4.47291	0.344871	1.61477
ADAMTS6	0.63	2.46e-07	1.98e-06	2.08769	2.1102	2.12344	2.30787	3.03449	2.94756	3.69899	3.68462	2.1573	3.34141	2.11682	3.35955	0.0878661	0.351772
NXT1	0.53	2.53e-07	2.02e-06	15.6142	17.066	15.606	16.6052	24.1963	25.2651	21.1994	22.1111	16.2229	23.193	16.1097	23.1537	0.634023	1.61596
ANKRD55	1.51	2.55e-07	2.04e-06	0.0227478	0.243263	0.301097	0.259778	0.760624	1.17343	1.43551	0.706264	0.206721	1.01896	0.25152	0.967026	0.108286	0.300787
GGCT	0.88	2.55e-07	2.04e-06	7.51843	11.0862	7.05533	7.98619	16.0288	19.1244	14.8273	21.7618	8.41153	17.9356	7.75231	17.5766	1.57888	2.70881
H2AFJ	0.52	2.58e-07	2.06e-06	40.8931	36.4391	36.5737	42.4037	61.1808	53.9297	42.5261	64.0308	39.0774	55.4168	38.7334	57.5553	2.62632	8.30371
MLEC	0.63	2.61e-07	2.08e-06	67.8855	62.6559	68.5112	65.1329	113.404	136.587	96.2134	99.4592	66.0464	111.416	66.5092	106.432	2.33385	15.9028
IL34	0.97	2.71e-07	2.16e-06	7.20186	9.27768	4.8015	7.94862	18.2798	24.0847	13.1344	11.7137	7.30741	16.8032	7.57524	15.7071	1.62664	4.86222
FRMD5	0.99	2.73e-07	2.17e-06	1.13181	1.27408	1.5148	1.31308	2.60222	4.49054	3.25581	2.91992	1.30844	3.31712	1.29358	3.08786	0.136919	0.715809
FAM83A	0.95	2.78e-07	2.21e-06	1.95203	1.19328	1.54142	2.05245	7.23841	4.01882	3.84567	5.34153	1.68479	5.11111	1.74673	4.68018	0.342319	1.35766
RAB31	0.58	2.89e-07	2.29e-06	30.8757	28.6627	32.3841	28.85	45.1783	51.7677	41.7274	40.7075	30.1931	44.8452	29.8629	43.4528	1.53399	4.32647
GAD2	1.64	2.94e-07	2.33e-06	0.0107151	0.0413144	0.0114618	0	0.52739	1.17443	0.268132	0.112058	0.0158728	0.520503	0.0110884	0.397761	0.0153727	0.405644
NUDCD2	0.53	2.94e-07	2.33e-06	35.513	37.1254	38.2541	28.9617	47.5433	54.2155	51.3462	46.4939	34.9636	49.8997	36.3192	49.4448	3.59948	3.07697
NSL1	1.18	2.98e-07	2.35e-06	0.392822	0.423503	0.426204	0.660248	1.97389	2.87934	2.17896	1.51883	0.475694	2.13776	0.424853	2.07642	0.107356	0.490299
1110008P14RIK	0.54	2.97e-07	2.35e-06	28.813	31.6296	26.7018	31.3142	43.6281	45.155	39.179	50.4859	29.6146	44.612	30.0636	44.3915	2.00471	4.0399
MTBP	0.61	3e-07	2.37e-06	6.81451	5.90067	9.31649	6.42131	10.3199	10.1945	12.5771	10.6788	7.11324	10.9426	6.61791	10.4993	1.31269	0.960292
RNF135	0.53	3.09e-07	2.44e-06	11.2104	9.71339	9.55919	9.27691	13.1569	17.7366	13.8265	15.6994	9.93999	15.1049	9.63629	14.763	0.750016	1.78242
CENPT	0.68	3.16e-07	2.49e-06	9.44425	14.2064	13.5207	7.97764	15.2725	19.4925	17.7173	18.0875	11.2873	17.6424	11.4825	17.9024	2.63913	1.52013
SEPT6	0.72	3.3e-07	2.58e-06	4.30045	3.59262	3.97048	4.68043	8.0948	8.73856	5.96539	5.6785	4.13599	7.11931	4.13546	7.03009	0.401904	1.32108
SLC16A3	0.88	3.54e-07	2.75e-06	3.96143	3.93621	4.51434	4.2175	8.19813	10.4489	5.77647	6.69992	4.15737	7.78086	4.08946	7.44903	0.233638	1.76625
LSM12	0.51	3.67e-07	2.85e-06	12.9314	13.1483	14.4324	11.8081	17.3185	21.5604	20.9336	17.8791	13.0801	19.4229	13.0399	19.4063	0.931856	1.8482
SMYD5	0.56	3.78e-07	2.92e-06	19.8033	16.6624	19.3762	14.7982	23.2883	27.8707	20.2448	28.5577	17.66	24.9904	18.0193	25.5795	2.04475	3.40731
SESN2	0.57	4.07e-07	3.14e-06	6.55137	7.17759	6.56736	8.06444	10.9501	11.0307	10.2867	9.72084	7.09019	10.4971	6.87247	10.6184	0.616539	0.533101
SNCG	1.62	4.11e-07	3.17e-06	0	0.0922169	0.0918162	0	1.02895	1.32786	0.652904	1.09927	0.0460083	1.02725	0.0459081	1.06411	0.0460085	0.24274
NAA40	0.51	4.24e-07	3.26e-06	9.00077	7.92725	7.21388	7.32812	9.82478	12.4194	11.359	11.163	7.8675	11.1915	7.62768	11.261	0.70817	0.922568
GDPD2	1.54	4.37e-07	3.36e-06	0.185623	0.467508	0.0754588	0.350973	1.06668	2.13462	1.96659	1.43329	0.269891	1.65029	0.268298	1.69994	0.150442	0.424944
STXBP2	0.65	4.42e-07	3.39e-06	25.2876	27.9133	16.8575	23.5724	34.346	44.7855	32.6065	46.3894	23.4077	39.5318	24.43	39.5657	4.08553	6.11308
SPSB1	0.6	4.46e-07	3.41e-06	42.9628	49.912	60.0747	58.0044	69.504	74.2138	87.437	93.3157	52.7385	81.1176	53.9582	80.8254	6.80264	9.63414
PDIA6	0.55	4.53e-07	3.46e-06	276.317	262.878	250.463	237.719	386.048	454.032	306.492	350.242	256.844	374.203	256.67	368.145	14.336	54.0183
LSM2	0.53	4.7e-07	3.58e-06	23.0238	25.1991	26.1821	23.6588	30.3297	38.18	33.0265	30.1609	24.516	32.9243	24.429	31.6781	1.24538	3.2404
LEF1	1.47	4.92e-07	3.74e-06	0.104957	0.116511	0.14283	0.0815839	0.927442	0.844599	0.798001	0.454609	0.111471	0.756163	0.110734	0.8213	0.0220482	0.180169
CENPW	1.36	4.97e-07	3.77e-06	3.24164	3.14661	3.15916	2.89617	4.2246	6.32934	4.89805	3.07865	3.11089	4.63266	3.15289	4.56133	0.129236	1.17586
MCM8	1.12	5.03e-07	3.81e-06	1.73323	1.00624	1.14489	1.0244	2.62751	3.61872	2.15557	2.0472	1.22719	2.61225	1.08464	2.39154	0.296981	0.620698
PIGW	0.91	5.04e-07	3.82e-06	1.34453	1.8411	1.31681	0.949664	2.5643	2.87771	2.95728	3.1881	1.36303	2.89685	1.33067	2.91749	0.31698	0.223291
TTLL7	0.95	5.07e-07	3.84e-06	1.94642	0.890916	1.25958	1.58994	3.79583	3.97838	2.15491	2.70935	1.42172	3.15962	1.42476	3.25259	0.39104	0.756196
ATAD2	0.79	5.19e-07	3.92e-06	4.45997	4.52744	4.9489	5.73721	7.02685	12.0541	8.4772	7.02918	4.91838	8.64683	4.73817	7.75319	0.508524	2.05423
SPHK1	1.15	5.23e-07	3.94e-06	25.8355	21.3931	26.5385	26.1532	46.0797	38.4084	70.7718	92.2574	24.9801	61.8793	25.9944	58.4257	2.08585	21.2275
WDR62	0.79	5.25e-07	3.95e-06	4.73333	3.77476	3.92648	5.87498	4.68289	7.06942	7.98533	6.66367	4.57739	6.60033	4.32991	6.86655	0.833062	1.20611
SHC4	0.95	5.28e-07	3.98e-06	2.05399	1.32181	1.70599	1.29866	3.15071	4.53347	2.72297	2.76875	1.59511	3.29398	1.5139	2.95973	0.310422	0.734637
TFAP2A	1.46	5.33e-07	4.01e-06	0.119311	0.143497	0.153423	0.0576294	0.47539	1.11413	0.578746	0.584498	0.118465	0.688191	0.131404	0.581622	0.0372503	0.24972
POLH	0.61	5.43e-07	4.08e-06	7.32374	7.37126	8.15878	7.2699	10.4087	13.8784	11.3574	10.1624	7.53092	11.4517	7.3475	10.8831	0.364264	1.47037
ATAD5	0.92	5.98e-07	4.46e-06	1.20978	1.37874	0.835779	0.809176	1.52684	2.89222	2.02278	1.93508	1.05837	2.09423	1.02278	1.97893	0.24352	0.497282
CEP41	0.7	5.99e-07	4.47e-06	3.34346	2.73791	2.55629	3.42971	5.55337	4.77342	4.46429	5.64007	3.01684	5.10779	3.04068	5.16339	0.376517	0.501936
MCM4	0.64	6.09e-07	4.53e-06	18.4977	19.3295	19.6809	19.9326	28.459	38.6377	29.9676	23.5593	19.3602	30.1559	19.5052	29.2133	0.542065	5.43992
POLA2	0.6	6.23e-07	4.63e-06	8.79797	8.6544	9.56071	8.75382	12.3671	16.7731	12.8855	12.9624	8.94172	13.747	8.77589	12.9239	0.361134	1.76207
AMMECR1	0.78	6.33e-07	4.71e-06	1.95785	2.11018	2.39753	2.35203	3.77204	5.01655	3.55773	3.03045	2.2044	3.84419	2.2311	3.66488	0.179414	0.728674
EFCAB11	1.59	6.52e-07	4.84e-06	0.40952	0.607561	0.413962	0.825905	1.90118	2.57583	1.30028	1.23407	0.564237	1.75284	0.510761	1.60073	0.170929	0.541583
EMB	1.15	6.55e-07	4.86e-06	0.626168	1.07902	1.585	1.40565	3.0578	3.51057	2.6716	2.41857	1.17396	2.91463	1.24233	2.8647	0.364597	0.412547
AS3MT	0.56	6.61e-07	4.9e-06	11.4422	10.2025	9.73769	9.32796	16.3707	15.0358	15.0475	13.9283	10.1776	15.0956	9.9701	15.0417	0.792976	0.865211
AMN	1.59	6.79e-07	5.03e-06	0.0685365	0	0.0827389	0.169409	0.619551	0.877639	0.610711	0.671884	0.0801711	0.694946	0.0756377	0.645718	0.060276	0.108038
OIP5	1.27	6.82e-07	5.05e-06	0.732246	0.764481	0.827523	0.907791	2.3093	3.47788	2.98872	1.95374	0.80801	2.68241	0.796002	2.64901	0.0670298	0.590925
CCDC18	1.28	6.9e-07	5.1e-06	0.309566	0.470544	0.225367	0.202583	0.864183	0.917853	0.965439	0.952443	0.302015	0.92498	0.267467	0.935148	0.105143	0.0391735
CCNE2	1.35	6.99e-07	5.17e-06	0.49561	0.587794	0.9272	0.34824	3.035	9.57782	4.38851	3.33704	0.589711	5.08459	0.541702	3.86277	0.212759	2.64237
BCAM	0.56	7.1e-07	5.23e-06	15.435	13.9571	12.4757	16.8953	19.2332	20.7553	16.4694	17.3304	14.6908	18.4471	14.6961	18.2818	1.64762	1.66612
TMEM26	1.49	7.4e-07	5.45e-06	0.207685	0.185395	0.132512	0.285872	1.01589	1.99596	0.324955	0.57455	0.202866	0.977841	0.19654	0.795222	0.0551544	0.637755
DHFR	0.85	7.43e-07	5.46e-06	1.96741	1.94336	2.00459	2.112	3.36582	5.35807	3.42222	2.79426	2.00684	3.73509	1.986	3.39402	0.0645138	0.968694
NRCAM	0.82	7.43e-07	5.47e-06	70.3381	61.6717	55.5901	42.8414	108.559	149.651	98.0821	88.7982	57.6103	111.273	58.6309	103.32	10.0087	23.2345
POP1	0.67	8.45e-07	6.15e-06	3.98239	5.23468	3.66539	3.20207	5.53627	5.97919	4.4877	4.96898	4.02114	5.24304	3.82389	5.25262	0.753594	0.564259
SLC25A43	1.51	9.1e-07	6.6e-06	0.105557	0.234358	0.126052	0	0.994979	1.8106	0.827709	1.52774	0.116492	1.29026	0.115805	1.26136	0.0831771	0.396325
SLBP	0.59	9.16e-07	6.64e-06	28.3651	33.8073	37.1119	24.6426	40.0958	49.1949	42.1951	37.6548	30.9817	42.2852	31.0862	41.1455	4.81129	4.30077
TSTA3	0.54	9.39e-07	6.79e-06	18.7743	22.5468	18.5374	19.9438	27.2456	33.9511	24.8464	29.3304	19.9506	28.8434	19.359	28.288	1.59069	3.34868
ABCG1	1.33	9.45e-07	6.82e-06	0.32862	0.637536	0.188912	0.631327	1.70169	2.15227	0.736774	1.31337	0.446599	1.47603	0.479973	1.50753	0.194231	0.519899
TAF4B	1.01	9.58e-07	6.92e-06	0.538645	0.311401	0.460887	0.487501	0.96133	0.918214	1.09159	0.943092	0.449609	0.978557	0.474194	0.952211	0.0845456	0.0670304
RGL3	0.68	1e-06	7.22e-06	6.52474	6.11241	5.23467	4.55621	6.89235	9.18037	7.98273	9.77881	5.60701	8.45856	5.67354	8.58155	0.764933	1.1117
GINS2	1.34	1.07e-06	7.67e-06	1.16342	1.90909	3.10878	1.04377	17.5023	34.9921	20.4574	14.5875	1.80627	21.8848	1.53625	18.9798	0.821854	7.84693
NPAS4	1.44	1.09e-06	7.8e-06	0	0	0	0	0.1345	0.17481	0.218303	0.140325	0	0.166985	0	0.157567	0	0.0333946
GM8752	1.55	1.13e-06	8.09e-06	0	0	0	0	0.201563	0.348788	0.713352	0.740489	0	0.501048	0	0.53107	0	0.231991
GM13835	0.65	1.15e-06	8.18e-06	54.426	61.7941	63.3568	74.9924	91.7572	106.763	100.635	107.622	63.6423	101.694	62.5754	103.699	7.36991	6.33832
NKAIN1	0.75	1.16e-06	8.27e-06	8.60886	5.98584	6.61842	8.11315	12.4545	14.0081	13.2453	11.2927	7.33157	12.7501	7.36578	12.8499	1.06793	1.00488
GM7336	0.73	1.24e-06	8.8e-06	4.36089	3.69635	1.77765	5.37881	9.95826	15.121	15.0974	3.37775	3.80342	10.8886	4.02862	12.5278	1.31414	4.81938
FAM111A	0.92	1.26e-06	8.93e-06	4.17467	5.32613	7.21188	6.92035	11.555	15.5637	10.6465	9.64872	5.90826	11.8535	6.12324	11.1007	1.23166	2.2457
GPX7	0.55	1.29e-06	9.12e-06	83.8572	84.5874	87.7851	84.5881	124.57	154.031	113.512	101.345	85.2045	123.365	84.5878	119.041	1.51952	19.518
PXDN	0.54	1.29e-06	9.15e-06	45.658	49.7296	49.0141	47.144	67.2877	85.2613	59.1064	57.9062	47.8864	67.3904	48.0791	63.1971	1.5958	10.9311
CTHRC1	1.49	1.3e-06	9.16e-06	3.36662	7.10615	8.00354	7.47483	21.77	54.2763	21.3135	14.7249	6.48778	28.0212	7.29049	21.5417	1.83001	15.4126
TNFAIP3	1.11	1.3e-06	9.17e-06	19.056	22.792	44.9149	33.9385	76.6485	59.7204	84.5581	80.4153	30.1754	75.3356	28.3653	78.5319	10.1189	9.43948
ALPK1	0.62	1.42e-06	9.96e-06	6.05385	5.16618	7.05761	4.96456	7.47854	8.51573	10.4088	11.0894	5.81055	9.37313	5.61002	9.46228	0.828443	1.44421
ZGRF1	0.74	1.43e-06	1e-05	1.74087	1.64266	1.63944	1.18708	2.282	2.91527	2.93142	2.28756	1.55251	2.60406	1.64105	2.60141	0.214887	0.319342
KIFC5B	1	1.44e-06	1.01e-05	1.12367	1.12463	0.919143	1.38209	1.8217	3.23968	2.38003	2.11593	1.13738	2.38933	1.12415	2.24798	0.164211	0.529182
WIPF3	1.3	1.45e-06	1.02e-05	1.69083	0.61342	0.481558	1.35756	1.94496	1.23103	4.10296	3.76536	1.03584	2.76108	0.985492	2.85516	0.504526	1.20585
RPL10A-PS1	0.52	1.46e-06	1.02e-05	288.133	309.544	401.08	334.584	464.743	518.7	488.863	438.204	333.335	477.627	322.064	476.803	42.4269	29.7212
GFRA1	0.83	1.47e-06	1.03e-05	1.0093	1.09543	1.08701	1.51469	4.28491	2.19521	2.53145	2.10972	1.17661	2.78032	1.09122	2.36333	0.198058	0.882863
LPAR3	1.01	1.54e-06	1.08e-05	0.905297	0.868621	0.830836	0.862201	1.84386	2.57583	1.64017	1.61388	0.866739	1.91843	0.865411	1.74201	0.0264569	0.389844
EPSTI1	1.53	1.58e-06	1.11e-05	0.104473	0.189607	0.0627192	0.12901	0.594448	0.987856	0.839757	0.482919	0.121452	0.726245	0.116741	0.717102	0.0459349	0.198685
TGFB1	0.58	1.59e-06	1.11e-05	28.4773	24.652	23.2025	22.3148	37.6804	39.8599	32.2838	37.5379	24.6617	36.8405	23.9273	37.6091	2.35562	2.7871
PRIM2	0.63	1.65e-06	1.14e-05	8.15207	7.80495	8.39968	7.00305	10.2085	15.5407	13.5115	10.9235	7.83994	12.5461	7.97851	12.2175	0.527338	2.12116
NXPH3	1.53	1.7e-06	1.18e-05	0.12285	0.166316	0.0986893	0.0379218	0.709263	1.06635	0.506543	0.431889	0.106444	0.678511	0.11077	0.607903	0.046393	0.245846
PODNL1	1.52	1.78e-06	1.24e-05	0.06171	0	0.0223889	0.0516448	0.559777	1.12817	0.450408	0.226381	0.0339359	0.591183	0.0370168	0.505092	0.0243412	0.332504
RAET1E	1.47	1.8e-06	1.24e-05	0.0532774	0.0504558	0	0.087403	0.660653	1.46211	0.711131	0.255104	0.047784	0.772251	0.0518666	0.685892	0.0311861	0.435758
TCP10B	1.5	1.86e-06	1.28e-05	0.137471	0.117113	0.088326	0.188746	0.451166	0.502384	0.751956	1.44709	0.132914	0.78815	0.127292	0.62717	0.0366597	0.397094
LOXL3	0.53	1.85e-06	1.28e-05	39.3894	49.0489	47.7262	40.9521	58.3737	75.0574	60.7032	55.3621	44.2791	62.3741	44.3391	59.5385	4.17167	7.56358
THOP1	0.59	1.88e-06	1.29e-05	14.1488	16.42	13.3793	13.8935	19.8666	23.4409	15.7436	22.3599	14.4604	20.3527	14.0211	21.1132	1.16483	2.95998
PUS1	0.62	2e-06	1.38e-05	11.4048	10.3947	11.6046	8.92117	16.966	19.7547	14.4279	17.0142	10.5813	17.0407	10.8997	16.9901	1.06257	1.88406
GYS1	0.58	2.02e-06	1.39e-05	12.6879	12.3709	9.489	10.2039	14.6233	16.8583	13.3943	14.1733	11.1879	14.7623	11.2874	14.3983	1.36967	1.28753
FXYD5	0.62	2.04e-06	1.4e-05	47.819	67.7207	66.6078	53.9048	83.3741	112.162	86.6843	82.6946	59.0131	91.2286	60.2563	85.0292	8.43955	12.1795
PSMG4	0.58	2.08e-06	1.43e-05	27.0462	25.2438	31.5625	26.3699	42.483	46.3724	37.5023	40.5462	27.5556	41.726	26.7081	41.5146	2.40129	3.21689
SYT12	1.24	2.12e-06	1.45e-05	0.406845	0.265354	0.493165	0.136411	1.35994	0.59894	0.758893	1.39697	0.325444	1.02868	0.336099	1.05942	0.136107	0.354552
SBK3	1.02	2.14e-06	1.47e-05	1.03615	0.673653	1.20661	1.10062	2.1679	2.27287	3.11329	3.17724	1.00426	2.68282	1.06839	2.69308	0.200343	0.464479
TTYH2	0.84	2.14e-06	1.47e-05	4.54004	6.33745	8.23052	6.35498	10.7564	16.635	10.0776	9.85598	6.36575	11.8312	6.34621	10.417	1.30494	2.79322
GM8773	1.52	2.17e-06	1.48e-05	0.0535636	0.115905	0.0574749	0	0.753099	1.32226	0.340469	0.623032	0.0567359	0.759715	0.0555192	0.688065	0.04102	0.357404
ZFP428	1.01	2.28e-06	1.55e-05	1.92767	3.07402	2.90632	2.36128	6.20859	7.52886	4.61843	4.24757	2.56732	5.65086	2.6338	5.41351	0.453673	1.31083
GM15387	0.51	2.37e-06	1.61e-05	231.123	207.749	243.354	199.117	302.937	367.86	320.771	295.446	220.336	321.753	219.436	311.854	17.712	28.1643
ADAMTS7	0.55	2.49e-06	1.68e-05	11.5748	8.41497	10.4595	8.67306	13.9334	15.8552	13.9233	13.879	9.78057	14.3977	9.56626	13.9283	1.30111	0.841713
SSC4D	1.22	2.5e-06	1.69e-05	1.38072	1.04397	1.37355	0.644942	2.14879	2.57763	4.9223	3.83152	1.11079	3.37006	1.20876	3.20457	0.301406	1.08879
HAUS6	0.59	2.62e-06	1.76e-05	3.44953	2.46678	3.78039	2.89326	3.73671	4.93066	5.01916	3.54434	3.14749	4.30772	3.1714	4.33369	0.504925	0.671381
CD109	0.81	2.63e-06	1.77e-05	3.45811	5.46409	6.00678	4.33237	8.18448	12.0977	7.85648	6.93702	4.81534	8.76892	4.89823	8.02048	0.989411	1.97553
3425401B19RIK	0.9	2.65e-06	1.78e-05	1.80837	0.775243	1.05467	1.23193	2.47214	2.46001	2.54154	2.18731	1.21755	2.41525	1.1433	2.46608	0.377968	0.135227
SLC12A7	0.62	2.65e-06	1.79e-05	8.1263	5.92358	5.14651	5.64178	7.92582	9.34007	6.8881	9.38	6.20954	8.3835	5.78268	8.63294	1.14107	1.04328
HTR1B	1.5	2.79e-06	1.87e-05	0	0.0142021	0.0572177	0.0161511	0.428424	0.390032	0.149509	0.104209	0.0218927	0.268043	0.0151766	0.26977	0.0213264	0.142737
ABCB1B	0.68	2.85e-06	1.91e-05	5.19717	6.34682	7.22941	7.59029	7.00902	11.6204	10.2863	9.84933	6.59092	9.69126	6.78812	10.0678	0.923111	1.68041
PIK3R3	0.7	2.97e-06	1.98e-05	2.48272	2.31559	2.5855	2.37728	4.41339	5.45498	4.09972	2.9962	2.44027	4.24107	2.43	4.25655	0.102963	0.876493
RERG	0.64	3.04e-06	2.03e-05	4.61956	4.72455	3.91789	4.02535	6.83193	8.89593	5.89554	7.08389	4.32184	7.17682	4.32245	6.95791	0.354221	1.08681
CDKN2C	0.69	3.11e-06	2.06e-05	46.0522	31.3242	34.724	44.5746	62.5678	60.32	46.8957	49.2322	39.1688	54.7539	39.6493	54.7761	6.28285	6.78747
NT5E	1.33	3.17e-06	2.1e-05	0.186762	0.345668	0.416265	0.483052	1.45676	2.7453	1.20184	0.657458	0.357937	1.51534	0.380966	1.3293	0.110122	0.766564
FAM180A	0.97	3.17e-06	2.1e-05	2.54942	3.42756	2.02765	2.59004	5.07879	8.30562	5.01279	4.22612	2.64867	5.65583	2.56973	5.04579	0.501404	1.5662
FNBP1L	0.52	3.25e-06	2.15e-05	6.41722	4.78028	6.76382	6.25175	9.16967	10.3486	8.39272	7.37218	6.05327	8.8208	6.33448	8.78119	0.757832	1.08832
MPP6	0.78	3.3e-06	2.18e-05	12.0599	14.1671	17.6735	18.5233	21.7245	25.5364	35.1957	27.3545	15.6059	27.4528	15.9203	26.4454	2.61872	4.91041
LRRC8E	0.79	3.32e-06	2.19e-05	1.27689	0.868253	1.02847	0.800426	1.96551	2.16719	2.35001	1.92223	0.99351	2.10123	0.948361	2.06635	0.183369	0.170809
POLD1	0.62	3.44e-06	2.26e-05	15.9622	17.6368	15.2714	14.4659	20.4258	29.2008	24.309	22.7501	15.8341	24.1714	15.6168	23.5295	1.16775	3.21571
UBE2T	1.11	3.49e-06	2.29e-05	0.682706	0.585314	0.309794	0.556087	2.13668	4.05617	3.4001	2.37056	0.533475	2.99088	0.5707	2.88533	0.137388	0.777297
PPIH	0.57	3.47e-06	2.29e-05	19.7209	18.2639	21.3482	15.3476	24.6209	34.1285	30.2275	26.1024	18.6701	28.7698	18.9924	28.1649	2.20686	3.7138
MAMSTR	0.69	3.49e-06	2.3e-05	4.73233	4.87504	5.10755	3.98074	7.05761	8.96393	7.45864	6.0057	4.67391	7.37147	4.80368	7.25813	0.42202	1.06153
LCK	1.44	3.6e-06	2.37e-05	0.217782	0.205785	0.102571	1.08455	1.01788	1.8274	1.97014	2.20982	0.402673	1.75631	0.211783	1.89877	0.396223	0.447699
NRIP3	1.27	3.72e-06	2.43e-05	0.334221	0.189731	0.347257	0.15715	0.910752	0.493146	1.24179	0.972272	0.25709	0.904489	0.261976	0.941512	0.0845641	0.268145
LRRTM2	1.48	3.78e-06	2.47e-05	0.0325492	0.0352842	0.0464133	0.0133899	0.315867	0.445853	0.16489	0.0993933	0.0319091	0.256501	0.0339167	0.240378	0.0118863	0.134586
1700012B09RIK	1.34	3.94e-06	2.56e-05	0	0	0	0.15113	1.67946	2.07359	1.70866	0.342168	0.0377825	1.45097	0	1.69406	0.0654412	0.658731
RPGRIP1L	0.58	3.94e-06	2.56e-05	2.54734	2.06416	3.60104	4.14261	3.81904	5.0904	2.71897	3.30709	3.08879	3.73388	3.07419	3.56306	0.82401	0.874586
UNC5A	0.57	4.03e-06	2.62e-05	8.2991	5.54429	4.7218	5.68485	8.55388	9.66339	9.02106	8.60227	6.06251	8.96015	5.61457	8.81167	1.34267	0.444801
HMGCR	0.55	4.21e-06	2.73e-05	14.3659	13.4735	16.8325	11.9657	23.1941	29.1364	18.0958	19.2102	14.1594	22.4091	13.9197	21.2022	1.76568	4.32174
ADORA1	1.48	4.26e-06	2.75e-05	0.037259	0	0.0664197	0.15158	0.196457	0.228988	0.188776	0.463385	0.0638147	0.269401	0.0518393	0.212722	0.0558728	0.113009
HPCA	1.19	4.32e-06	2.79e-05	0.736219	1.33952	1.16343	1.22595	1.95793	2.38455	2.80771	4.08111	1.11628	2.80783	1.19469	2.59613	0.228326	0.794156
CEP192	0.51	4.36e-06	2.81e-05	5.54549	5.03209	5.23634	5.58805	6.60315	9.27411	7.08792	7.25998	5.35049	7.55629	5.39091	7.17395	0.228511	1.02061
MARH3	0.73	4.5e-06	2.9e-05	10.3011	8.88866	11.8505	12.762	13.7692	17.384	16.8687	22.5296	10.9506	17.6379	11.0758	17.1263	1.48025	3.14449
PAFAH1B3	0.74	4.53e-06	2.91e-05	11.5607	13.3366	14.2126	9.79846	21.3733	29.363	17.1668	18.4013	12.2271	21.5761	12.4486	19.8873	1.69674	4.74866
FAM60A	0.69	4.55e-06	2.93e-05	5.80109	6.17187	3.41218	7.44937	5.78039	11.7936	10.1174	9.35078	5.70863	9.26054	5.98648	9.73408	1.46005	2.19489
GUCY1A3	0.61	4.61e-06	2.96e-05	23.317	15.4155	16.0361	21.332	33.592	26.4491	28.9568	30.6245	19.0252	29.9056	18.684	29.7906	3.38029	2.59585
TSTD3	0.81	4.99e-06	3.19e-05	2.43572	3.30647	4.13715	2.78467	5.45499	6.53697	7.093	5.03796	3.166	6.03073	3.04557	5.99598	0.640622	0.821852
ZFP697	0.72	5.09e-06	3.24e-05	8.78782	7.6248	8.26649	7.59869	9.7734	9.89976	14.7229	16.4656	8.06945	12.7154	7.94565	12.3113	0.49351	2.94437
MCPH1	0.67	5.29e-06	3.36e-05	3.45314	2.43849	2.999	2.75864	4.00244	6.85198	5.80251	3.839	2.91232	5.12398	2.87882	4.90248	0.370179	1.2605
ZSWIM6	0.53	5.29e-06	3.36e-05	5.13112	4.44973	5.93395	5.48354	6.89458	7.04405	7.65556	8.6644	5.24958	7.56465	5.30733	7.3498	0.542423	0.696012
PELO	0.54	5.43e-06	3.44e-05	12.2218	13.8116	11.287	12.086	18.5335	21.0577	15.9398	15.8127	12.3516	17.8359	12.1539	17.2367	0.915473	2.15379
DDX11	0.6	5.44e-06	3.45e-05	2.96564	2.88692	2.42964	2.40708	3.50367	5.06873	4.0002	3.79865	2.67232	4.09281	2.65828	3.89942	0.255605	0.590469
IL11	0.78	5.5e-06	3.48e-05	4.19355	2.85342	4.42835	4.2754	6.34583	6.12673	7.19974	6.36595	3.93768	6.50956	4.23447	6.35589	0.631644	0.409371
ANKRD1	1.22	5.71e-06	3.61e-05	0.407753	0.842848	0.436966	0.411994	1.11665	1.76153	1.88221	1.47368	0.52489	1.55852	0.42448	1.6176	0.183912	0.295142
2610524H06RIK	0.71	5.87e-06	3.7e-05	9.08359	13.0506	14.2586	11.2418	21.5185	21.0246	20.0373	16.314	11.9086	19.7236	12.1462	20.5309	1.95269	2.03949
PPM1J	1.26	6e-06	3.77e-05	0.381074	0.206293	0.449249	0.85942	1.05252	1.81973	1.19275	1.63287	0.474009	1.42447	0.415162	1.41281	0.239512	0.31293
SFXN1	0.55	6e-06	3.77e-05	14.0115	17.2358	18.1997	21.2746	24.7201	28.3903	28.385	22.5625	17.6804	26.0145	17.7178	26.5526	2.59067	2.49276
CAMK1G	1.15	6.04e-06	3.79e-05	0.673575	0.895832	0.359251	0.365924	1.31657	1.43833	1.69428	1.76663	0.573646	1.55395	0.519749	1.5663	0.225224	0.18347
CDH24	0.87	6.16e-06	3.86e-05	1.30008	1.48399	1.21775	1.03176	1.81808	2.62976	2.61964	2.4262	1.25839	2.37342	1.25892	2.52292	0.162516	0.330728
GSTCD	0.52	6.19e-06	3.88e-05	5.90599	7.7228	5.85809	5.85154	7.99367	8.96242	9.12391	9.2253	6.3346	8.82633	5.88204	9.04317	0.80175	0.489791
TRPC3	1.41	6.33e-06	3.96e-05	0	0.0182996	0	0.0416845	0.627246	0.339295	0.12838	0.176294	0.014996	0.317804	0.0091498	0.257795	0.0171242	0.195015
WISP2	0.73	6.33e-06	3.96e-05	274.742	213.422	233.97	245.935	416.787	233.173	479.958	528.758	242.017	414.669	239.952	448.373	22.1851	112.054
AK4	0.91	6.54e-06	4.08e-05	1.70183	1.62912	1.81455	2.64422	2.09245	5.93093	2.97149	2.62876	1.94743	3.40591	1.75819	2.80012	0.407683	1.49111
DAAM2	0.89	6.62e-06	4.13e-05	1.91839	1.76055	1.36768	1.36538	3.37278	7.25753	2.62225	2.83283	1.603	4.02135	1.56411	3.10281	0.242967	1.88836
IL1R2	0.99	6.68e-06	4.16e-05	1.52396	3.08082	3.48724	3.35729	7.05433	7.07289	6.91493	7.30661	2.86233	7.08719	3.21906	7.06361	0.786522	0.140626
EAR2	1.21	7.21e-06	4.47e-05	0.842771	1.81939	1.58896	2.17843	4.8341	5.98038	4.57444	3.68653	1.60739	4.76886	1.70417	4.70427	0.488879	0.81873
GM18301	1.4	7.21e-06	4.48e-05	0	0	0	0	0	0	0	0	0	0	0	0	0	0
THOC6	0.54	7.28e-06	4.51e-05	19.3225	25.8206	25.0355	20.4024	30.9595	33.4438	29.3916	36.6156	22.6453	32.6026	22.719	32.2016	2.82254	2.73049
SLC6A17	1.37	7.55e-06	4.66e-05	0.0821867	0.743057	0.156296	0.0258224	0.332378	0.48122	0.359011	0.445572	0.251841	0.404545	0.119242	0.402292	0.287354	0.0609174
GJA4	1.26	7.79e-06	4.79e-05	1.83309	0.548928	0.334418	1.49317	3.68138	3.95651	2.52541	3.3877	1.0524	3.38775	1.02105	3.53454	0.627044	0.536968
SPATA24	0.77	7.83e-06	4.82e-05	7.02627	7.33542	7.20999	4.80381	11.6075	11.6646	13.2261	10.5243	6.59387	11.7556	7.11813	11.6361	1.03932	0.962905
UGT1A6B	0.91	7.92e-06	4.86e-05	1.22774	1.50113	1.83925	1.66037	2.82804	2.043	3.90981	3.85824	1.55712	3.15977	1.58075	3.34314	0.224657	0.775829
NID2	0.77	8.31e-06	5.09e-05	8.34247	13.0024	13.3171	13.0573	22.5112	27.3578	18.0122	15.2478	11.9298	20.7823	13.0298	20.2617	2.07456	4.59702
PTGDR	1.31	8.33e-06	5.1e-05	0.196755	0.124124	0.06541	0.113749	0.478232	0.457423	0.393482	0.582886	0.125009	0.478006	0.118937	0.467828	0.0469763	0.0681319
1700012B07RIK	1.34	8.45e-06	5.16e-05	0.467449	0.252597	0.599912	0.481547	2.74103	1.42559	1.48412	1.44594	0.450376	1.77417	0.474498	1.46503	0.12524	0.558612
MB21D1	1.03	8.87e-06	5.4e-05	0.665068	0.827926	0.786387	1.09078	1.77245	2.91606	1.64122	1.37302	0.842539	1.92569	0.807157	1.70683	0.155309	0.589639
IRAK2	0.53	8.94e-06	5.44e-05	17.5066	14.0058	12.7821	9.26399	19.4082	20.7237	23.715	25.97	13.3896	22.4542	13.394	22.2194	2.94616	2.56042
RCOR2	0.92	1.06e-05	6.38e-05	1.55716	0.990946	1.05761	0.808229	3.3156	3.36772	2.47085	2.04655	1.10348	2.80018	1.02428	2.89323	0.277383	0.562178
RSPO2	1.08	1.08e-05	6.49e-05	2.16831	2.16577	2.19929	2.16447	5.18671	9.12761	3.44102	3.30633	2.17446	5.26542	2.16704	4.31386	0.014402	2.34996
PTPRF	0.65	1.11e-05	6.64e-05	4.97253	6.65435	7.61092	7.33885	8.9315	12.0826	9.23348	11.1551	6.64416	10.3507	6.9966	10.1943	1.02612	1.31424
GM13237	1.01	1.12e-05	6.7e-05	1.8797	0	0.565331	0.466595	0	0	0	0	0.727907	0	0.515963	0	0.698425	0
PLIN2	0.52	1.14e-05	6.78e-05	167.418	124.432	137.025	157.511	171.15	140.983	182.1	248.333	146.597	185.641	147.268	176.625	16.8489	39.2019
FAM49B	0.63	1.24e-05	7.34e-05	7.57107	8.6007	6.88065	6.45721	9.96405	14.1894	11.3555	10.436	7.37741	11.4862	7.22586	10.8957	0.810474	1.63894
HIST1H4H	1.16	1.26e-05	7.43e-05	3.27438	2.10098	2.07104	2.45367	6.2112	6.71204	5.85497	8.34659	2.47502	6.7812	2.27732	6.46162	0.485422	0.953681
HBEGF	0.95	1.27e-05	7.51e-05	2.96175	3.41245	4.20935	2.85882	8.16419	8.36357	6.52232	5.29968	3.36059	7.08744	3.1871	7.34325	0.532431	1.25532
LGR6	1.14	1.32e-05	7.74e-05	0.0827463	0.0997808	0.311107	0.354237	0.562627	0.601605	1.03609	0.500631	0.211968	0.67524	0.205444	0.582116	0.121813	0.211429
NDC1	0.65	1.34e-05	7.86e-05	7.33139	6.26069	6.89206	6.97447	11.2699	15.9379	12.6736	8.96943	6.86465	12.2127	6.93327	11.9718	0.385818	2.52474
ARHGEF39	1.06	1.34e-05	7.87e-05	0.662049	1.23119	1.57897	1.05922	2.26239	3.92433	4.26826	2.45151	1.13286	3.22662	1.14521	3.18792	0.330065	0.880672
MT2	1.28	1.38e-05	8.07e-05	123.678	186.119	281.82	244.727	432.01	333.487	1023.67	1039.55	209.086	707.18	215.423	727.839	59.9636	326.344
NOG	1.37	1.38e-05	8.08e-05	0.116248	0.293665	0.124592	0.334983	0.817107	1.94772	0.836333	0.616257	0.217372	1.05435	0.209128	0.82672	0.0980907	0.522937
IL33	0.65	1.38e-05	8.08e-05	42.6434	54.4495	61.9502	75.4275	78.6325	99.7036	116.198	92.3126	58.6177	96.7117	58.1998	96.0081	11.8978	13.5544
FAM212B	1.12	1.41e-05	8.25e-05	0.209069	0.114585	0.240073	0.391363	1.04965	0.988347	0.442235	0.773889	0.238773	0.81353	0.224571	0.881118	0.0994866	0.237563
SKP2	0.73	1.58e-05	9.16e-05	2.16362	2.35062	1.87196	2.22769	2.79797	5.04098	3.43216	3.06298	2.15347	3.58352	2.19565	3.24757	0.175872	0.871082
POP7	0.57	1.58e-05	9.16e-05	13.7654	13.6923	13.7334	10.2057	17.5041	22.4242	18.7283	18.0939	12.8492	19.1876	13.7129	18.4111	1.52647	1.9181
FILIP1L	0.62	1.58e-05	9.18e-05	16.7527	22.0984	21.7821	20.4105	31.7584	41.8067	26.0171	25.8622	20.2609	31.3611	21.0963	28.8878	2.12249	6.48197
SUV39H1	0.55	1.59e-05	9.19e-05	9.90484	7.64149	8.32363	9.25365	11.1649	16.0135	12.7798	11.4555	8.7809	12.8534	8.78864	12.1177	0.865171	1.92334
C1QC	1.2	1.59e-05	9.22e-05	0.909976	1.41506	0.427296	0.843236	2.05627	1.66412	3.83312	3.13416	0.898892	2.67192	0.876606	2.59522	0.350732	0.859758
NRN1	1.35	1.72e-05	9.91e-05	0.66486	0.661804	0.742693	1.0067	3.43771	7.00277	1.60433	0.797831	0.769014	3.21066	0.703777	2.52102	0.141005	2.38923
PLA2G6	0.52	1.74e-05	0.000100309	8.15787	9.16328	8.95706	8.94773	12.0631	14.7516	10.4416	14.7221	8.80649	12.9946	8.9524	13.3926	0.38426	1.83418
TRIM67	1.1	1.78e-05	0.000102055	0.161884	0.188956	0.186424	0.164644	0.393617	0.309125	0.673852	0.474634	0.175477	0.462807	0.175534	0.434125	0.0122845	0.135171
XKR4	0.69	1.8e-05	0.000103156	1.51171	1.09484	1.31183	1.37038	1.95639	2.2011	2.28315	1.97699	1.32219	2.10441	1.34111	2.08905	0.150031	0.140927
RRAD	0.65	1.83e-05	0.000105014	14.7685	16.2146	17.4005	19.6413	31.6814	32.3188	21.276	23.9848	17.0062	27.3153	16.8075	27.8331	1.78417	4.78704
GCNT2	0.64	1.84e-05	0.000105526	3.57946	2.19873	3.08802	2.76267	5.05795	5.49631	9.35523	10.0586	2.90722	7.49203	2.92535	7.42577	0.50186	2.23419
CDH2	1.07	1.88e-05	0.000107474	0.246943	0.32115	0.317053	0.365761	0.644585	1.20289	0.855264	0.563219	0.312727	0.816489	0.319102	0.749924	0.0425141	0.247237
DOK1	0.53	1.88e-05	0.000107507	14.9339	17.5104	17.3009	16.6875	21.5402	29.7822	22.1908	22.8269	16.6082	24.085	16.9942	22.5088	1.01281	3.32059
DNMT3L	0.68	1.91e-05	0.000108916	5.28107	8.39381	8.97969	4.0386	9.36613	10.6559	12.5369	9.41685	6.67329	10.4939	6.83744	10.0364	2.0712	1.28763
WFDC12	1.36	1.97e-05	0.000112108	0.503679	0.124908	0.246994	0.423925	1.34872	1.20159	1.68673	1.98534	0.324877	1.55559	0.33546	1.51772	0.148184	0.304136
IGKV6-17	1.37	1.99e-05	0.000113121	0	0	0	0	0.797553	4.60839	3.76563	11.4254	0	5.14924	0	4.18701	0	3.89019
PSD4	1.33	2.07e-05	0.000117837	0.0296903	0.198589	0.0317623	1.07898	0.771405	0.723333	0.150461	0.214622	0.334754	0.464955	0.115176	0.468978	0.435108	0.283833
TMEM132A	0.66	2.09e-05	0.000118776	18.7833	16.5046	15.682	14.6358	26.362	33.9482	18.8	18.5735	16.4014	24.4209	16.0933	22.581	1.52635	6.33093
GM9913	0.57	2.12e-05	0.000120134	1.72098	1.12857	1.43014	1.03431	1.20496	1.42731	1.29189	1.16246	1.3285	1.27165	1.27936	1.24842	0.269672	0.101254
NLRC3	0.78	2.16e-05	0.000122522	1.20214	0.991328	1.22662	1.03568	1.6879	1.84924	1.8099	2.78404	1.11394	2.03277	1.11891	1.82957	0.102021	0.437806
OACYL	1.36	2.29e-05	0.000128925	0.14454	0.155738	0	0.07094	0.153862	0.662403	0.370503	0.889325	0.0928043	0.519023	0.10774	0.516453	0.0627054	0.279769
HCN1	0.84	2.3e-05	0.000129291	0.852788	0.769584	0.925672	0.599348	1.50928	1.60393	1.3024	0.96684	0.786848	1.34561	0.811186	1.40584	0.121526	0.244363
AAAS	0.56	2.37e-05	0.000132832	15.9183	13.8124	12.0132	13.8002	19.3034	25.7112	18.4261	18.438	13.886	20.4697	13.8063	18.8707	1.38297	3.04703
SAMD3	1.35	2.37e-05	0.000132893	0.150229	0	0.160998	0.0463812	1.12308	1.10221	0.371968	0.684851	0.089402	0.820527	0.0983051	0.893529	0.068318	0.312448
METTL21E	1.22	2.48e-05	0.000138302	0.297658	0.423146	0.134846	0.534369	1.23996	0.821612	2.71328	0.9886	0.347505	1.44086	0.360402	1.11428	0.148617	0.74957
MYRF	0.83	2.51e-05	0.000139816	1.88426	2.0735	1.81467	1.6225	2.48098	4.56086	3.06226	3.57396	1.84873	3.41952	1.84946	3.31811	0.161344	0.764038
BC022687	0.7	2.59e-05	0.00014397	2.94622	2.2065	2.303	3.78017	4.66597	4.8698	4.17876	5.03028	2.80897	4.6862	2.62461	4.76788	0.628696	0.320158
TPBG	0.76	2.63e-05	0.000145682	2.56777	2.5523	2.95082	3.43925	5.38034	6.87766	4.00185	4.60924	2.87753	5.21727	2.75929	4.99479	0.361465	1.07592
UCP2	0.63	2.72e-05	0.000150376	8.81798	9.82702	7.83622	11.4193	8.55783	13.1026	12.2794	15.6538	9.47512	12.3984	9.3225	12.691	1.32489	2.54252
GALE	0.79	2.77e-05	0.00015289	5.08764	5.71881	3.04053	4.76231	6.89716	10.7065	6.9424	6.66699	4.65232	7.80327	4.92497	6.91978	0.99208	1.67944
ZFP57	0.69	2.8e-05	0.000154451	13.6978	8.60485	11.1266	8.33362	14.0087	16.8935	16.2127	26.2126	10.4407	18.3319	9.86574	16.5531	2.17309	4.6732
GM7332	0.99	2.8e-05	0.000154766	26.9977	12.2959	11.3583	16.1302	31.441	51.1708	37.4775	40.4927	16.6955	40.1455	14.213	38.9851	6.21082	7.1513
SLC41A2	0.53	2.82e-05	0.000155357	2.59318	5.51714	4.06956	5.11153	5.47363	6.02414	5.28878	5.63069	4.32285	5.60431	4.59054	5.55216	1.12963	0.270917
GIMAP8	1.08	2.86e-05	0.000157494	0.6648	0.429476	0.300096	0.637879	1.57494	1.25858	1.16717	1.48024	0.508063	1.37023	0.533677	1.36941	0.150702	0.164094
CCDC122	0.82	2.99e-05	0.000164011	4.1144	4.65278	3.88407	3.426	7.83628	7.89669	8.42688	5.94661	4.01931	7.52661	3.99924	7.86649	0.441768	0.940711
LIPH	1.3	3.11e-05	0.000170167	0.0795148	0.15575	0.145959	0.154906	0.511157	0.506839	0.223394	0.376803	0.134032	0.404548	0.150432	0.441821	0.0317087	0.117702
SH3KBP1	0.51	3.18e-05	0.000173842	25.4409	28.4128	31.7356	30.8529	41.4704	49.3212	41.922	34.3337	29.1105	41.7618	29.6329	41.6962	2.44333	5.30168
AKR1C13	0.63	3.27e-05	0.000178509	6.54806	4.5219	5.03369	6.99393	9.13024	7.66947	8.20607	7.62425	5.77439	8.15751	5.79087	7.93777	1.02509	0.606447
GDA	0.7	3.33e-05	0.000181212	9.08208	11.7456	16.4001	19.5124	23.6365	25.9348	27.3535	22.8716	14.185	24.9491	14.0728	24.7856	4.03977	1.78825
3300002I08RIK	0.89	3.57e-05	0.000192936	3.22975	1.78412	3.15358	3.84598	6.24714	8.17499	5.7247	5.11919	3.00336	6.3165	3.19167	5.98592	0.753389	1.14483
CHAC1	1.32	3.8e-05	0.000204248	0.201309	0.174347	0	0.0497245	0.323434	1.03032	0.613479	0.862032	0.106345	0.707316	0.112036	0.737756	0.0839011	0.266664
GM18853	1.26	3.86e-05	0.000207168	0.00399994	0.13329	0	0.0866747	1.0464	1.17745	1.12267	0.881479	0.0559912	1.057	0.0453373	1.08454	0.0564683	0.111513
RFTN1	0.69	3.92e-05	0.000210304	12.4069	18.6521	20.4011	19.6491	28.3491	40.349	25.3896	27.2917	17.7773	30.3449	19.1506	27.8204	3.16207	5.87241
RASSF10	1.28	4.01e-05	0.000214329	0.0357706	0.0387639	0.019138	0.0441531	0.50277	0.55542	0.0679958	0.218546	0.0344564	0.336183	0.0372673	0.360658	0.00934025	0.200984
DCTPP1	0.74	4.03e-05	0.000215488	15.2729	18.5699	15.3598	13.6793	24.8523	39.1445	24.4736	22.262	15.7205	27.6831	15.3163	24.6629	1.77595	6.69078
GM10020	1.09	4.04e-05	0.000215658	2.28824	1.7345	1.29333	1.36912	3.67811	4.1331	5.92859	4.51049	1.6713	4.56257	1.55181	4.32179	0.393314	0.841938
DEPDC1A	1.14	4.18e-05	0.000222684	0.0657451	0.213595	0.0352161	0	2.05217	3.68131	2.92131	1.31478	0.0786391	2.49239	0.0504806	2.48674	0.0813159	0.891355
DUSP9	1.31	4.19e-05	0.000222905	0.0465398	0.025211	0.0747307	0.114907	0.280357	0.359888	0.633026	0.213322	0.0653471	0.371648	0.0606353	0.320122	0.033574	0.159576
KCND1	0.54	4.24e-05	0.000225261	2.32966	2.82721	2.69461	2.17073	3.43795	4.26886	3.62929	3.00932	2.50555	3.58636	2.51213	3.53362	0.265635	0.4535
HIST1H4N	1.3	4.25e-05	0.000225715	1.95397	0	0	0	5.77886	5.2033	5.10389	2.30601	0.488492	4.59802	0	5.15359	0.846094	1.34814
GM14276	1.22	4.33e-05	0.000229368	1.05161	0.681078	1.13296	1.0407	2.21886	4.23665	3.22328	3.22833	0.976587	3.22678	1.04615	3.2258	0.174296	0.713399
STK17B	0.62	4.36e-05	0.000230979	5.48654	6.28272	5.15055	5.30237	9.73164	9.60872	11.1417	7.6495	5.55555	9.53289	5.39446	9.67018	0.436366	1.24304
TRIM6	1.09	4.47e-05	0.000236175	0.244134	0.528332	0.93767	0.572217	1.40933	1.07442	1.48827	2.72102	0.570588	1.67326	0.550274	1.4488	0.246531	0.624556
TEAD4	1.2	4.86e-05	0.000254476	0.311879	0.174597	0.277498	0.401762	0.386731	0.658409	0.634481	0.914649	0.291434	0.648567	0.294689	0.646445	0.0812949	0.186851
ATP1A3	1.21	4.92e-05	0.000257059	0.0873222	0.146971	0.0562565	0.181159	0.294122	0.402322	0.287964	0.24559	0.117927	0.307499	0.117147	0.291043	0.0489434	0.057846
TBC1D9	0.82	4.93e-05	0.000257469	0.504521	0.607926	0.543369	1.12328	0.969374	1.38568	1.14031	1.3006	0.694773	1.19899	0.575647	1.22046	0.250139	0.159173
CD52	1.13	4.95e-05	0.000258364	1.31863	1.41962	2.14121	2.6548	5.47284	3.17453	5.29165	6.59996	1.88356	5.13475	1.78042	5.38225	0.546713	1.23776
MAP3K7CL	1.27	4.96e-05	0.000258596	0.119578	0.21576	0.256346	0.393816	0.600375	1.42073	1.01221	0.853398	0.246375	0.971678	0.236053	0.932804	0.0985559	0.297971
NKG7	1.21	4.97e-05	0.000258935	0	0	0	0.13838	0.33715	0.374995	0.626773	1.83434	0.034595	0.793315	0	0.500884	0.0599203	0.611259
NR1D2	1.27	5.01e-05	0.000260969	5.54074	5.12309	10.2067	6.0834	14.0527	15.6978	59.8299	25.1816	6.7385	28.6905	5.81207	20.4397	2.03114	18.4733
FHOD3	0.82	5.14e-05	0.000267006	0.523487	0.653814	0.486844	0.660102	1.35952	1.61082	0.936865	1.04951	0.581062	1.23918	0.58865	1.20452	0.0770261	0.26456
GPC1	0.62	5.34e-05	0.000276634	42.8373	32.519	29.6324	31.6109	53.5997	71.2487	41.7657	44.8471	34.1499	52.8653	32.065	49.2234	5.12311	11.4671
HIST1H3G	1.24	5.36e-05	0.000277771	0.433223	0.23264	0	0	1.86348	3.57814	1.0795	2.84434	0.166466	2.34136	0.11632	2.35391	0.180942	0.949115
PTPRC	1.25	5.38e-05	0.000278832	0.126757	0.10374	0.176951	0.403617	0.822658	0.269506	0.665192	1.64313	0.202766	0.850122	0.151854	0.743925	0.118944	0.500233
TRBC2	1.21	5.72e-05	0.000295137	0	0	0	0	0.640411	0.410557	1.04245	1.70586	0	0.949819	0	0.84143	0	0.491608
GABRR1	1.29	5.8e-05	0.000298623	0.0560445	0.0303533	0.0300087	0.0691955	0.309493	0.281622	0.248803	0.359738	0.0464005	0.299914	0.0431989	0.295557	0.0168732	0.0406743
ZFP367	0.7	5.86e-05	0.000301433	5.31325	6.77986	6.51148	9.07964	10.7833	14.8976	10.5415	8.58672	6.92106	11.2023	6.64567	10.6624	1.3631	2.29723
IFT74	0.51	5.87e-05	0.000301767	9.85654	10.7237	11.8243	9.43102	14.8548	17.6413	16.4457	12.3606	10.4589	15.3256	10.2901	15.6502	0.915662	1.97675
POLR1E	0.54	5.95e-05	0.000305534	8.07308	10.5881	8.903	8.84169	10.3673	12.4625	13.1906	13.3435	9.10146	12.341	8.87235	12.8266	0.918481	1.18714
RAB20	0.61	5.95e-05	0.000305552	11.8599	10.9043	11.5313	14.5907	16.219	15.0727	17.2141	24.8732	12.2215	18.3447	11.6956	16.7165	1.41025	3.84461
ARID5A	0.71	6.05e-05	0.000310188	31.7624	30.2706	53.0626	43.4505	65.014	64.8906	71.2962	92.8014	39.6365	73.5006	37.6065	68.1551	9.28075	11.4404
PALB2	0.8	6.07e-05	0.000311153	1.00022	1.70759	1.68633	0.8588	1.41004	2.10444	2.62938	2.82229	1.31323	2.24154	1.34327	2.36691	0.387043	0.547239
SV2A	1.06	6.22e-05	0.000318043	1.7883	0.228554	0.46313	0.123565	0.50254	0.8478	1.37243	0.810635	0.650887	0.883351	0.345842	0.829217	0.668093	0.312556
PTPRE	1.09	6.23e-05	0.000318429	0.261637	0.160308	0.11978	0.276421	0.463328	0.898546	0.882181	0.610686	0.204537	0.713685	0.210973	0.746434	0.0662715	0.184291
MLF1	1.21	6.3e-05	0.000321215	0.621304	0.268992	0.466983	0.307206	1.1485	1.47755	1.89707	1.47288	0.416121	1.499	0.387095	1.47521	0.139818	0.265732
ADAM23	0.71	6.39e-05	0.000325357	14.7398	16.8201	19.1329	13.7898	22.558	46.2002	29.3817	22.0265	16.1206	30.0416	15.7799	25.9698	2.05563	9.76964
EVA1A	0.87	6.4e-05	0.000325778	4.82272	3.88984	2.01533	2.99384	9.6154	5.72144	4.30766	6.28191	3.43043	6.4816	3.44184	6.00168	1.04195	1.94708
LRRC4C	1.13	6.6e-05	0.000335441	0.700111	0.291077	0.0859146	0.579638	0.59326	0.850483	0.936704	0.456012	0.414185	0.709115	0.435357	0.721871	0.240855	0.193174
RPA2	0.56	6.6e-05	0.000335441	14.5493	9.95594	12.4821	11.8404	15.8991	22.3036	18.6323	15.9179	12.2069	18.1882	12.1612	17.2751	1.64041	2.62334
MUM1L1	0.55	7.05e-05	0.000356441	6.75335	4.1458	4.40026	4.06476	8.8374	11.0303	6.97732	5.93771	4.84104	8.19569	4.27303	7.90736	1.11099	1.93842
IRF1	0.63	7.1e-05	0.000358715	162.976	146.989	240.867	217.827	271.428	213.062	305.154	390.005	192.165	294.912	190.402	288.291	38.4816	64.0284
H2-Q10	0.72	7.26e-05	0.000365936	4.85071	5.46597	8.04553	6.06938	9.37783	7.76772	10.4413	14.4231	6.1079	10.5025	5.76768	9.90956	1.1988	2.45555
NME6	0.65	7.54e-05	0.000378717	11.1596	12.0937	9.59749	8.51264	15.5064	19.3997	9.8176	19.5974	10.3409	16.0803	10.3786	17.4531	1.38183	3.96672
TMEM82	0.83	7.55e-05	0.000378765	6.90545	3.76837	4.72692	4.98936	9.42449	5.48	12.3963	13.1675	5.09752	10.1171	4.85814	10.9104	1.13845	3.02001
CX3CL1	0.78	7.79e-05	0.000389806	2.13666	3.81111	2.47818	3.34716	5.06526	9.03564	4.16975	4.73812	2.94328	5.75219	2.91267	4.90169	0.667682	1.92259
ALPL	1.11	7.81e-05	0.000390544	8.05232	8.34583	14.8979	9.54215	19.9595	9.72882	39.9805	47.4025	10.2095	29.2678	8.94399	29.97	2.76373	15.1001
PEMT	0.86	8e-05	0.000399529	3.72785	4.0751	4.62347	2.09993	7.16415	6.76899	6.09409	5.73397	3.63159	6.4403	3.90147	6.43154	0.940182	0.559186
HDC	1.04	8.03e-05	0.000400898	0.681295	0.940903	0.894108	1.09344	1.91477	4.32067	1.75897	2.15632	0.902436	2.53768	0.917506	2.03555	0.147422	1.0391
CDK6	0.55	8.1e-05	0.000403655	7.83042	6.24776	5.6455	4.26799	8.16796	13.1836	7.59291	8.18473	5.99792	9.2823	5.94663	8.17635	1.27841	2.26499
SLC25A13	1.2	8.21e-05	0.00040878	0.143617	0.277896	0.139495	0.20261	1.06761	0.895989	0.598137	0.532148	0.190905	0.773471	0.173114	0.747063	0.0560884	0.218236
ERI1	0.53	8.37e-05	0.000415823	7.90889	6.01752	7.77437	7.07843	11.8034	12.3099	10.1767	9.80358	7.1948	11.0234	7.4264	10.9901	0.749223	1.05695
MADCAM1	1.2	8.48e-05	0.000420461	0	0	0.0810997	0.093267	0.378947	0.987393	0.236615	0.28019	0.0435917	0.470786	0.0405498	0.329569	0.0438034	0.302688
OAS1B	0.7	8.58e-05	0.000425017	11.9991	10.7726	7.16997	6.94209	11.6589	14.0405	19.3188	23.2156	9.22094	17.0585	8.9713	16.6796	2.20938	4.50785
VCPKMT	0.59	8.7e-05	0.000430223	6.07885	7.82798	7.04386	6.24662	10.0847	11.2452	10.1724	9.62512	6.79933	10.2819	6.64524	10.1286	0.696867	0.593756
LRRC8B	0.61	9.24e-05	0.000455529	2.58408	2.34769	2.54914	2.49277	3.19696	3.92166	3.89433	3.19492	2.49342	3.55197	2.52095	3.54564	0.0902242	0.356159
NCKAP1L	1.02	0.000100186	0.000489372	0.157229	0.269837	0.182194	0.226393	0.381458	0.406836	0.531109	0.648244	0.208913	0.491912	0.204293	0.468973	0.0430187	0.106553
APBB1IP	0.57	0.00010305	0.000501786	12.8123	17.546	18.112	19.2695	22.5873	29.8878	26.214	21.5955	16.9349	25.0711	17.829	24.4006	2.45995	3.26942
POLA1	0.57	0.000103727	0.000504848	3.91079	4.41847	4.61433	4.05413	6.93384	8.69555	5.93183	5.14448	4.24943	6.67642	4.2363	6.43283	0.280422	1.32706
FABP4	0.93	0.000105418	0.000512682	1.47491	2.71153	2.34175	3.07796	5.65905	4.70306	4.26712	5.79469	2.40154	5.10598	2.52664	5.18106	0.594949	0.64153
FCGR1	1.17	0.000106329	0.000516711	0	0	0.143901	0	0.12319	0.244238	0.853174	0.284969	0.0359753	0.376393	0	0.264603	0.062311	0.281627
GM5345	0.7	0.000106515	0.000517482	3.49507	4.34756	4.39593	3.68591	5.98974	7.5474	5.64936	7.12502	3.98112	6.57788	4.01673	6.55738	0.396781	0.782207
GUCY1B3	0.58	0.000106727	0.000518382	17.7804	11.6288	12.0232	17.2844	25.5155	19.1928	20.0047	24.5059	14.6792	22.3047	14.6538	22.2553	2.86199	2.74446
NFKBID	1.09	0.000109163	0.000528988	0.226499	0.21025	0.550419	0.475841	1.12191	1.05637	0.651964	1.28649	0.365752	1.02918	0.35117	1.08914	0.149828	0.233365
SPNS2	0.83	0.000112077	0.000541283	2.76036	1.09143	1.43405	2.48513	2.97069	3.0793	2.71718	3.59242	1.94274	3.0899	1.95959	3.02499	0.697528	0.318501
GM10698	0.67	0.000117149	0.000563364	88.0639	59.7018	29.4933	61.677	103.585	135.561	80.2634	94.3182	59.734	103.432	60.6894	98.9516	20.7416	20.3233
BEAN1	0.95	0.000117581	0.000565172	0.561301	0.755349	0.420115	0.631383	1.7993	2.28515	1.53834	1.12106	0.592037	1.68596	0.596342	1.66882	0.121162	0.422131
SEMA6B	0.62	0.00011938	0.000572639	1.63486	1.92969	1.73182	1.67824	2.43758	2.30626	2.50218	3.41567	1.74365	2.66542	1.70503	2.46988	0.112766	0.438873
HAUS1	0.54	0.000119416	0.000572665	13.3974	11.1476	12.8117	10.9235	16.8386	20.5317	20.2718	13.883	12.0701	17.8813	11.9796	18.5552	1.05799	2.73005
GINS3	0.67	0.000120392	0.000576907	2.82711	2.15274	2.75401	1.31003	3.89777	4.46693	3.10769	3.53613	2.26097	3.75213	2.45338	3.71695	0.608196	0.498526
RAD51C	0.8	0.000122167	0.00058408	1.33108	0.931968	0.955154	1.03378	2.27791	2.82109	1.35641	1.4271	1.06299	1.97063	0.994464	1.85251	0.159311	0.610408
LMAN2L	0.77	0.000124864	0.000595622	2.63297	4.51977	4.55949	5.3782	7.80083	11.3635	4.8453	6.03732	4.27261	7.51172	4.53963	6.91907	1.00674	2.45983
1810032O08RIK	0.67	0.000125271	0.000597412	7.4516	9.6538	7.75953	9.54615	10.2785	14.3613	11.8774	16.8367	8.60277	13.3385	8.65284	13.1194	1.00385	2.48907
SERPINA12	1.23	0.000125338	0.000597583	0.0676193	0	0.036175	0.0208658	0.305488	0.231599	0.107105	0.165244	0.031165	0.202359	0.0285204	0.198422	0.0246543	0.0740632
BRCA2	0.58	0.000125532	0.000598354	6.30946	11.3068	7.92084	7.26758	8.66222	10.4052	9.96558	12.1587	8.20117	10.2979	7.59421	10.1854	1.88241	1.251
SYCE2	0.85	0.000125717	0.000599084	2.72087	1.06679	2.6132	0.78341	5.03867	8.35094	5.40702	3.76929	1.79607	5.64148	1.84	5.22284	0.877538	1.67814
OSBPL10	0.83	0.000129258	0.00061503	0.703937	0.994989	0.946718	0.796101	1.81512	1.93279	1.48675	1.45613	0.860436	1.6727	0.871409	1.65094	0.116383	0.205799
TMEM8C	0.99	0.000132102	0.000627147	1.8469	1.20973	1.66821	1.25648	3.27017	1.46621	4.632	4.22392	1.49533	3.39807	1.46235	3.74704	0.270234	1.21994
S100A4	0.97	0.000132617	0.000629117	49.1036	75.8573	98.8831	64.7898	141.328	264.574	132.505	106.644	72.1584	161.263	70.3235	136.917	18.1226	60.9937
SERPINA3M	1.21	0.000133534	0.000632833	7.85948	5.72189	12.6715	8.047	19.3455	7.10946	50.658	60.7619	8.57497	34.4687	7.95324	35.0017	2.53536	21.9696
GZMB	1.08	0.000136303	0.000645147	0	0	0	0.0583303	0.711315	0.0431664	0.239991	1.61831	0.0145826	0.653196	0	0.475653	0.0252578	0.607803
EEF1E1	0.52	0.000137297	0.000649201	11.4096	12.1161	15.0287	11.1632	17.258	21.555	16.7708	15.8534	12.4294	17.8593	11.7629	17.0144	1.54092	2.1925
ADAMDEC1	1.15	0.000143132	0.000674267	0	0	0	0.0324814	0.316985	0.240358	0.133462	0.0964902	0.00812035	0.196824	0	0.18691	0.0140649	0.0872002
KATNAL2	1.14	0.000144464	0.000679862	0.482547	0.979681	0.361194	0.552559	0.68546	1.76824	1.4775	1.35939	0.593995	1.32265	0.517553	1.41844	0.232963	0.396829
ITGA7	0.96	0.000145563	0.000684186	0.279942	0.596676	0.613504	0.927961	0.863128	0.957741	1.19972	1.06754	0.604521	1.02203	0.60509	1.01264	0.229187	0.125526
TEX30	0.61	0.000150128	0.00070426	5.46936	7.56404	5.22565	4.80204	9.24432	10.0306	9.31207	8.28503	5.76527	9.21801	5.3475	9.2782	1.06561	0.620544
GM6904	1.14	0.000152269	0.000713757	0.905876	0.0957772	0.707709	1.01382	1.44388	1.6634	2.43755	3.75655	0.680796	2.32534	0.806793	2.05048	0.355154	0.904999
SIX4	0.79	0.00015287	0.000716221	0.455793	0.563196	0.620675	0.715579	1.23696	1.5823	0.678208	1.13547	0.588811	1.15824	0.591935	1.18622	0.0941211	0.322869
CD24A	0.71	0.000155515	0.000727351	6.71132	6.92565	6.23763	5.85495	11.2912	11.8852	10.6269	9.11969	6.43239	10.7308	6.47448	10.959	0.416076	1.03117
EGFEM1	1.2	0.000156586	0.000732178	0.0367497	0.46281	0.0249102	0.0582472	0.445479	0.141758	0.504661	0.476075	0.145679	0.391993	0.0474985	0.460777	0.183485	0.145981
GPR68	1.03	0.000158481	0.00074031	0.204116	0.148338	0.179991	0.0273611	0.34064	0.328285	0.602981	0.456556	0.139952	0.432115	0.164164	0.398598	0.067947	0.110613
HIST1H2BG	1.21	0.000159136	0.000742636	0.959284	2.10736	0.343092	0.831813	3.46617	6.14158	3.8926	3.8149	1.06039	4.32881	0.895548	3.85375	0.646748	1.05885
PGAM1-PS2	0.84	0.000167165	0.000776274	21.9936	10.2844	22.425	26.187	49.5046	50.1761	28.7211	31.3123	20.2225	39.9285	22.2093	40.4085	5.96508	9.9569
LRRN4	1.2	0.000168211	0.000780558	0.0335725	0.181919	0	0.124316	0.370755	1.71713	0.340327	0.615312	0.0849519	0.760881	0.0789442	0.493034	0.0721263	0.562287
RGS8	1.19	0.000171172	0.000792936	0	0.0186628	0	0.013515	0.120261	0.494231	0.290236	0.294123	0.00804445	0.299713	0.0067575	0.29218	0.00824777	0.13244
MYOCD	1.21	0.000172772	0.000799177	0.127506	0.188069	0.0632153	0.121379	0.647701	0.811561	0.996844	0.393251	0.125042	0.712339	0.124443	0.729631	0.0441995	0.221801
MIS18A	0.58	0.000181877	0.000836794	7.37976	6.90541	6.09136	6.33026	9.17318	12.8943	10.6829	7.85145	6.6767	10.1505	6.61784	9.92805	0.502305	1.87434
PEG10	0.52	0.000182932	0.000841032	3.31948	3.91202	4.69627	3.37158	6.18733	6.02864	4.80583	4.89128	3.82484	5.47827	3.6418	5.45996	0.554036	0.632931
BAALC	1.14	0.000199611	0.000912397	0	0	0.200087	0	0.496966	0.566304	0.632625	0.493863	0.0500217	0.547439	0	0.531635	0.0866402	0.0570755
MRAP	0.79	0.000204265	0.000931643	7.00171	5.30754	5.24373	3.26082	9.47755	9.98657	9.95015	9.07114	5.20345	9.62135	5.27563	9.71385	1.32476	0.375802
ACAT3	1.09	0.000205824	0.000937399	0.795289	0.976986	0.615281	0.444894	1.15178	1.19395	2.55921	4.06705	0.708113	2.243	0.705285	1.87658	0.198617	1.19566
DONSON	0.52	0.000206874	0.00094173	5.76189	6.43074	5.79503	5.32229	8.35886	11.6678	7.76629	8.54529	5.82749	9.08455	5.77846	8.45207	0.395124	1.51891
SPRED3	0.52	0.000209854	0.000954145	3.20216	3.89703	3.08585	3.50142	5.14263	5.87974	4.62269	5.68683	3.42161	5.33297	3.35179	5.41473	0.313562	0.491149
ASS1	0.68	0.000210182	0.00095541	4.95669	5.89038	5.21777	6.96466	9.02362	13.3775	9.14808	6.79812	5.75738	9.58683	5.55408	9.08585	0.775806	2.37991
GM10131	0.79	0.00021743	0.000986411	18.524	35.4319	22.9607	18.5369	34.7539	65.9684	31.6008	38.651	23.8634	42.7435	20.7488	36.7024	6.91964	13.6394
SRGN	0.74	0.000217471	0.000986411	4.7385	5.58935	4.86954	7.08943	12.1798	8.71169	10.3506	14.1331	5.5717	11.3438	5.22944	11.2652	0.934223	2.02445
SHISA4	0.55	0.00022898	0.00103489	13.0032	14.806	15.17	10.5157	18.1889	25.9348	17.0104	16.021	13.3737	19.2888	13.9046	17.5997	1.84279	3.91309
GM21750	0.72	0.000229929	0.00103844	1.25707	1.05297	1.61409	1.73715	2.16106	2.31541	3.21178	3.56104	1.41532	2.81232	1.43558	2.7636	0.273599	0.589748
SARS2	0.52	0.000234628	0.00105739	6.61794	6.47524	5.00724	6.1849	8.11719	10.2062	7.63286	8.44042	6.07133	8.59918	6.33007	8.2788	0.633859	0.971334
KIF24	0.64	0.000242374	0.00108893	5.35261	3.94504	4.3304	4.04474	4.41115	4.44558	5.14691	5.2776	4.4182	4.82031	4.18757	4.79625	0.557715	0.394848
FHDC1	0.86	0.000260048	0.00116117	0.938444	1.33876	0.851971	1.18199	1.80699	2.79171	1.76011	1.56245	1.07779	1.98032	1.06022	1.78355	0.193244	0.477363
SHISA3	0.51	0.000263664	0.00117427	4.59094	5.37219	7.1736	7.43144	7.6822	8.43489	9.94628	8.53367	6.14204	8.64926	6.2729	8.48428	1.19638	0.818041
CDKN2A	1.13	0.000265901	0.00118339	0.0853557	0.260717	0.259426	0.0994229	1.45414	2.94337	1.22979	0.345146	0.17623	1.49311	0.179424	1.34197	0.0839897	0.934336
FBXO39	1.13	0.000275123	0.00122042	0.192128	0.208013	0.123549	0.237273	0.694527	0.456523	0.634191	0.705116	0.190241	0.622589	0.20007	0.664359	0.0417709	0.0996222
TNNT1	0.91	0.000276263	0.00122462	1.98143	1.25598	2.28792	1.88844	3.19522	4.92714	4.12201	4.04498	1.85345	4.07234	1.93494	4.0835	0.375279	0.613033
NETO2	0.96	0.000285563	0.00125964	0.866335	0.385802	0.500909	0.601813	1.03963	1.84639	1.03991	0.775074	0.588715	1.17525	0.551361	1.03977	0.177573	0.402269
CUBN	0.98	0.000287084	0.00126547	0.0699957	0.0875723	0.0805815	0.179387	0.221604	0.349044	0.190841	0.200526	0.104384	0.240504	0.0840769	0.211065	0.0437527	0.0636451
TLR1	1.16	0.000292736	0.0012881	0.047082	0.0804375	0.353404	0.0631014	0.383851	0.375747	0.630601	0.727771	0.136006	0.529492	0.0717694	0.507226	0.126068	0.153612
NUAK2	0.65	0.000292762	0.0012881	1.92365	2.6836	2.27881	2.86406	3.16645	4.33302	3.89529	5.76219	2.43753	4.28923	2.48121	4.11415	0.364605	0.947015
ELF4	0.59	0.000296226	0.00130182	5.90402	8.9606	11.3097	9.57976	12.3566	15.5094	13.4344	13.7411	8.93852	13.7604	9.27018	13.5878	1.95207	1.13319
CENPQ	0.68	0.000297589	0.0013066	4.38248	5.79432	6.15523	3.10945	6.68582	9.08554	7.77777	5.80054	4.86037	7.33742	5.0884	7.23179	1.20862	1.22846
CATIP	0.71	0.0003006	0.00131829	2.55403	3.02844	3.73001	3.41956	3.86371	4.38639	7.50211	3.60659	3.18301	4.8397	3.224	4.12505	0.440078	1.56261
CYP4F18	1.07	0.000308312	0.00134899	0.0386234	0	0	0	0.426076	0.141013	0.192801	0.730658	0.00965585	0.372637	0	0.309438	0.0167244	0.23293
ADAMTS12	0.52	0.000321541	0.00140266	13.4442	12.6341	18.3524	15.6933	22.7672	27.6968	18.9805	17.5076	15.031	21.738	14.5687	20.8738	2.22111	3.93912
GDF6	0.56	0.000328636	0.0014313	2.70731	2.4545	2.34781	2.9049	4.29909	4.5738	3.22899	3.40542	2.60363	3.87682	2.58091	3.85225	0.217484	0.571401
VNN3	1.06	0.000334402	0.00145308	0.0360412	0	0.0772404	0	0.253328	0.0988074	0.365976	0.573103	0.0283204	0.322804	0.0180206	0.309652	0.0318468	0.172855
ARHGAP19	0.63	0.000334255	0.00145308	1.02695	1.29456	1.30453	1.4613	1.95589	2.75811	2.06585	1.87353	1.27184	2.16335	1.29955	2.01087	0.156086	0.350099
CD276	0.56	0.000336782	0.0014624	11.5685	11.0699	11.7926	11.5105	15.9314	20.8504	15.4155	10.8282	11.4854	15.7564	11.5395	15.6734	0.261979	3.54902
STAC2	1.08	0.000339287	0.00147227	0.29992	0.559029	0.397569	0.254748	1.00253	1.75311	0.497016	1.01533	0.377816	1.067	0.348744	1.00893	0.116664	0.447899
STAB1	0.62	0.000347678	0.00150695	1.54133	2.33293	1.27937	2.18944	2.58211	2.83408	5.37369	4.24188	1.83577	3.75794	1.86539	3.53798	0.438329	1.12705
RETNLA	1.14	0.000354265	0.00153269	0	0.288615	0.722758	1.49134	1.61449	7.85072	2.05689	3.29266	0.625678	3.70369	0.505687	2.67477	0.562112	2.47202
SCX	1.13	0.000357484	0.00154485	0.24297	0.0656982	0.326073	0.150114	0.793083	1.27759	0.386348	0.558016	0.196214	0.753759	0.196542	0.67555	0.0977357	0.335131
RAMP3	1.12	0.000357689	0.00154539	0.110593	0.179467	0.0593423	0	0.721941	1.16286	0.421846	0.406264	0.0873506	0.678228	0.0849677	0.571894	0.0660307	0.306788
KCNJ2	0.98	0.000372868	0.00160547	0.237486	0.134775	0.193456	0.153602	0.363098	0.464476	0.329379	0.435435	0.17983	0.398097	0.173529	0.399266	0.039458	0.0541927
UPK3B	1.14	0.00037608	0.00161746	0.194758	0.422116	0.0757807	0.437086	1.2265	2.00525	0.560921	0.86538	0.282435	1.16451	0.308437	1.04594	0.153151	0.539557
RNASE10	1.03	0.000400778	0.00171705	0.436711	0.850867	0.520342	0.323638	1.14021	1.93226	1.62826	0.828327	0.532889	1.38226	0.478526	1.38423	0.196408	0.426745
SLC2A4	1.07	0.000411128	0.00175662	0.282242	0.275597	0.252999	0.280441	0.850661	1.74581	0.720204	0.449308	0.27282	0.941494	0.278019	0.785432	0.0116986	0.486411
TNFSF15	0.75	0.000411347	0.00175716	1.29314	0.892533	0.925158	0.554551	1.54148	1.76251	1.7085	1.74188	0.916346	1.68859	0.908845	1.72519	0.261493	0.0870944
SCARB1	0.56	0.000413157	0.0017625	8.82755	9.9438	10.0272	11.4351	13.935	19.7675	11.9286	11.688	10.0584	14.3298	9.98552	12.9318	0.925261	3.25844
CSF1R	0.94	0.000414768	0.00176858	0.241298	0.488157	0.344219	0.595664	0.66215	0.822767	1.56946	1.03188	0.417335	1.02156	0.416188	0.927323	0.135233	0.342416
SH2D2A	1.12	0.000418301	0.00178268	0.0361283	0.0150641	0.0298878	0.0170465	0.142975	0.132062	0.0536098	0.362736	0.0245317	0.172845	0.0234671	0.137518	0.00878682	0.114925
IDO2	1.06	0.000428322	0.00182186	0.0857226	0.0281661	0.0556786	0	0.0861143	0.471697	0.710544	0.127142	0.0423918	0.348874	0.0419223	0.299419	0.0318337	0.256953
EAR1	1.1	0.000432004	0.00183587	0.745299	0.700271	0.527935	0.862865	2.1718	2.63225	2.99184	1.24204	0.709093	2.25948	0.722785	2.40203	0.120263	0.655397
9930111J21RIK1	0.93	0.000436885	0.00185412	0.625579	0.307515	0.330535	0.84079	0.687829	1.53168	1.25524	1.23628	0.526105	1.17776	0.478057	1.24576	0.220766	0.306072
PERM1	0.8	0.000447566	0.00189604	0.191443	0.172902	0.153616	0.177221	0.27228	0.262273	0.202139	0.194922	0.173795	0.232904	0.175061	0.232206	0.0135202	0.0346487
GM11331	1.05	0.000456345	0.00192978	0	0	4.36498	6.51839	7.70076	15.9205	15.2481	19.026	2.72084	14.4738	2.18249	15.5843	2.82535	4.162
KCNQ5	0.91	0.00046694	0.00196922	0.318971	0.426971	0.336697	0.167855	0.572483	0.638385	0.404683	0.852265	0.312623	0.616954	0.327834	0.605434	0.0930765	0.160365
GM15452	1.11	0.000475906	0.00200355	1.85414	0	3.19709	0	6.59449	21.4698	1.63044	8.94117	1.26281	9.65897	0.92707	7.76783	1.34912	7.31196
PPP1R3B	0.87	0.000481059	0.00202254	0.313523	0.661497	0.338522	0.562416	1.00163	1.18144	0.663696	0.887856	0.46899	0.933654	0.450469	0.944741	0.147461	0.187745
GJD3	1.12	0.000487087	0.00204471	0.436112	0.0942257	0.656865	0.431395	1.40195	0.878043	1.66823	2.83524	0.404649	1.69587	0.433754	1.53509	0.201048	0.716617
KCNH1	1.11	0.000490118	0.00205427	0.034137	0.0462617	0	0.117805	0.162779	0.207028	0.194511	0.128797	0.0495509	0.173279	0.0401994	0.178645	0.042902	0.0303262
HIST1H4K	1.08	0.000491679	0.00205942	0	1.23917	0	1.47529	4.64581	8.1321	3.03478	2.53238	0.678615	4.58627	0.619585	3.84029	0.683731	2.19101
KNG2	1.04	0.000503437	0.00210622	0.293691	0.292012	0.179916	0.305027	0.470714	0.73823	1.1841	0.695243	0.267661	0.772073	0.292851	0.716736	0.0509066	0.258667
MS4A6B	1.11	0.000519658	0.00216797	0.645183	0.230995	1.41525	0.282126	0.273788	0.732045	0.83245	1.17449	0.643388	0.753193	0.463654	0.782247	0.473379	0.321733
THA1	0.6	0.00052179	0.00217543	3.822	3.75675	3.07536	3.14555	5.05696	5.1056	4.72172	5.32566	3.44992	5.05248	3.45115	5.08128	0.341146	0.216143
JMJD7	0.55	0.000544456	0.00226146	6.07931	4.1257	5.33227	5.02546	7.20859	10.68	7.5225	8.00081	5.14068	8.35299	5.17886	7.76165	0.700213	1.37282
PCSK5	0.57	0.000546608	0.0022689	22.8986	19.9077	25.0192	24.8956	28.4005	22.2801	47.2143	42.347	23.1803	35.0605	23.8971	35.3737	2.06842	10.1057
POLE2	0.66	0.000568989	0.00235612	4.94597	7.76591	6.42357	5.79526	8.6453	15.2388	9.55765	7.03112	6.23268	10.1182	6.10942	9.10148	1.02886	3.09167
KIF18A	0.65	0.000570457	0.00236117	1.01204	1.12598	1.0506	0.894505	1.33468	2.42255	1.89897	1.38023	1.02078	1.75911	1.03132	1.6396	0.0836332	0.442548
ASIC2	1.1	0.000580454	0.00240044	0.117354	0.13815	0.0194881	0.0579499	0.201125	0.282785	0.438519	0.15578	0.0832355	0.269552	0.087652	0.241955	0.0471242	0.107647
EPHA2	0.74	0.000583076	0.00240992	1.51057	2.30024	1.82336	2.28353	2.31588	3.40762	2.56766	3.08166	1.97943	2.84321	2.05344	2.82466	0.331505	0.427033
SNRNP25	0.56	0.000604168	0.00248819	8.23766	10.5201	7.11102	8.61357	12.9192	16.5135	12.2817	11.7653	8.62058	13.3699	8.42561	12.6005	1.22816	1.86038
BBS10	0.62	0.000613296	0.00251921	1.57395	1.44985	1.11891	0.854489	1.87635	1.94392	2.20117	1.97104	1.2493	1.99812	1.28438	1.95748	0.282176	0.122197
DYRK3	1.1	0.000614319	0.00252231	0.116871	0.0430316	0.0637505	0.122552	0.587191	0.963405	0.149415	0.574367	0.0865513	0.568594	0.0903109	0.580779	0.0340191	0.288082
FAM83F	1.08	0.000616538	0.00253087	0.042176	0.182795	0.225707	0.104127	0.232893	0.365995	0.801946	0.438137	0.138701	0.459743	0.143461	0.402066	0.070758	0.210843
CXCL1	0.6	0.00061883	0.00253863	87.4437	138.558	200.422	189.414	235.85	207.341	264.649	247.072	153.959	238.728	163.986	241.461	44.937	20.8262
ARXES2	0.59	0.000627029	0.00256947	3.23079	3.95998	2.97035	4.77798	5.04436	5.80661	6.74924	5.37137	3.73477	5.74289	3.59538	5.58899	0.70309	0.640853
NEURL1A	0.95	0.000630026	0.00257896	0.101745	0.139847	0.27216	0.167447	0.544784	0.619523	0.342672	0.507638	0.1703	0.503654	0.153647	0.526211	0.0632668	0.101302
POC1A	0.68	0.000637762	0.00260668	3.11864	3.25581	2.78099	2.83911	4.25624	8.11052	4.75586	4.7979	2.99863	5.48013	2.97887	4.77688	0.195805	1.53353
VDR	0.91	0.00064517	0.00263355	0.198521	0.466743	0.338386	0.227519	0.341658	1.15233	0.571032	0.571677	0.307792	0.659173	0.282953	0.571354	0.105576	0.299766
EFNA4	0.64	0.000659025	0.00268598	4.13184	4.60705	2.70189	3.41907	5.89167	7.81713	4.82723	5.10603	3.71496	5.91052	3.77546	5.49885	0.721712	1.16793
CNN1	1.09	0.000661906	0.00269605	0.107314	0.130126	0.119573	0.298593	0.323241	0.953372	1.46446	0.410233	0.163901	0.787826	0.124849	0.681803	0.078182	0.459253
PIWIL4	0.91	0.000665203	0.00270773	0.581774	0.314921	0.317886	0.457597	1.09606	1.27368	1.44982	0.946388	0.418045	1.19149	0.387741	1.18487	0.110723	0.188859
ABHD15	0.8	0.000669364	0.00272233	0.452693	0.516257	0.586652	0.617688	1.12431	1.13181	0.906286	0.84458	0.543322	1.00175	0.551454	1.0153	0.0639412	0.128211
OAS1C	0.63	0.000673552	0.0027376	1.50524	2.0343	1.04784	1.58737	2.25024	2.18234	3.18377	2.63571	1.54369	2.56302	1.5463	2.44297	0.349983	0.39792
PRG4	1.05	0.000685505	0.0027808	2.741	2.93565	9.28299	6.83946	12.9673	10.0133	26.4127	22.6888	5.44977	18.0205	4.88755	17.828	2.7515	6.74299
RAD51B	1.07	0.000690835	0.00280063	4.95052	5.51484	5.98752	6.43743	4.79623	6.8836	4.58792	4.10747	5.72258	5.09381	5.75118	4.69208	0.552368	1.0631
TAL2	1.03	0.000694974	0.00281439	0.106076	0.137922	0.181803	0.340456	0.532493	0.717026	0.403395	0.428138	0.191564	0.520263	0.159862	0.480316	0.0900691	0.123501
MRVI1	0.66	0.000696265	0.00281901	11.899	7.99787	7.60633	7.65577	15.332	21.2658	11.1861	11.4132	8.78974	14.7993	7.82682	13.3726	1.80144	4.08104
SLA	1.01	0.00070006	0.00283256	0.19338	0.104752	0.254434	0.208893	0.436459	0.520465	0.398449	0.842052	0.190365	0.549356	0.201136	0.478462	0.0542834	0.17466
SAA2	1.03	0.000709962	0.0028665	0.264979	0	0.179941	0.651189	1.58329	0.385354	1.7201	3.89026	0.274027	1.89475	0.22246	1.65169	0.237842	1.26371
MS4A6C	1.08	0.000745211	0.00299286	0.122621	0.16145	0.264574	0.151752	0.58603	0.561646	0.67975	0.56524	0.175099	0.598166	0.156601	0.575635	0.0535983	0.0480133
E2F1	0.6	0.000748643	0.00300585	5.47204	6.02437	6.9533	7.31931	9.51723	14.2182	9.03308	6.91789	6.44225	9.9216	6.48883	9.27515	0.732519	2.66627
GM10359	0.54	0.000748921	0.00300585	63.4281	77.305	62.638	59.1705	116.001	118.382	82.4959	85.4758	65.6354	100.589	63.0331	100.738	6.92515	16.6575
GM12671	0.54	0.000748921	0.00300585	63.4281	77.305	62.638	59.1705	116.001	118.382	82.4959	85.4758	65.6354	100.589	63.0331	100.738	6.92515	16.6575
IL13RA2	1.08	0.000771165	0.00308596	0.043198	0.0935188	0.120446	0.10671	0.347031	0.750195	0.384062	0.240628	0.0909681	0.430479	0.100114	0.365546	0.0291772	0.19195
H2-Q1	0.99	0.00078309	0.00312641	0.101777	0.26426	0.304621	0.214144	0.470154	0.372417	0.569969	0.834061	0.2212	0.56165	0.239202	0.520061	0.0760343	0.172088
MSLN	1.04	0.000787352	0.00314144	0.0914332	0.0990281	0.228511	0.903162	3.94763	2.81258	2.31997	1.54663	0.330534	2.6567	0.16377	2.56628	0.335066	0.871269
LY96	0.54	0.00080544	0.00320483	9.50846	13.2524	10.7044	11.3936	16.4775	17.8336	18.3983	13.2085	11.2147	16.4795	11.049	17.1556	1.35609	2.01338
CD8B1	1.01	0.000837359	0.00331512	0	0	0	0.119254	0.547444	0.290115	0.120608	0.580692	0.0298135	0.384715	0	0.41878	0.0516385	0.189466
PTK2B	0.63	0.000861771	0.00340179	1.03206	2.32805	2.13443	1.87249	2.42635	3.33654	3.36645	2.85854	1.84176	2.99697	2.00346	3.09754	0.494644	0.386197
CCR1	1.04	0.000893773	0.00351419	0.0223068	0	0.0238774	0.0826117	0.156772	0.142638	0.226236	0.286274	0.032199	0.20298	0.0230921	0.191504	0.0305995	0.0575653
NPL	0.73	0.000905091	0.00355353	1.20874	1.14318	1.06457	1.4885	1.51616	2.30013	2.58504	2.20478	1.22624	2.15153	1.17596	2.25245	0.159784	0.392598
IL7	0.53	0.000979824	0.00382236	2.76645	2.90276	2.54757	2.28232	4.34451	3.96594	3.9749	2.68692	2.62478	3.74307	2.65701	3.97042	0.23483	0.628608
HOXB8	0.69	0.00098473	0.00383762	1.97982	1.89401	0.850884	1.86655	3.02123	2.82786	1.76818	2.33599	1.64782	2.48831	1.88028	2.58193	0.462003	0.48505
KCNMB4	1.05	0.000989974	0.0038556	0.0984046	0.0439113	0.513142	0.0511138	0.511408	1.09952	0.450434	0.74593	0.176643	0.701824	0.0747592	0.628669	0.195402	0.254738
SEMA4A	0.7	0.00107837	0.00415964	0.654451	1.27619	1.16201	1.90522	1.43907	1.71428	2.75721	3.71559	1.24947	2.40654	1.2191	2.23574	0.445091	0.901637
TYROBP	0.98	0.00108509	0.00418091	2.30988	0.780563	1.73855	1.79398	2.91268	3.18727	5.3257	5.70558	1.65574	4.28281	1.76626	4.25648	0.552223	1.24392
2200002D01RIK	0.8	0.00111438	0.00427938	1.63852	3.30107	3.33564	2.03244	7.10598	5.64039	4.22413	6.45074	2.57692	5.85531	2.66676	6.04556	0.754502	1.07537
GM8369	0.98	0.00113904	0.00436256	0.102971	0.111592	0.188215	0.201307	0.0689186	0.156748	0.412643	0.667754	0.151021	0.326516	0.149903	0.284695	0.0440895	0.234008
GM13736	0.75	0.00114311	0.00437726	21.3664	47.3894	44.3542	20.0555	75.9195	72.6	45.9173	63.2753	33.2914	64.428	32.8603	67.9376	12.6346	11.6492
FCOR	0.87	0.00116285	0.00444295	3.96368	3.4543	4.04792	4.00138	6.73593	6.6019	12.5111	8.13748	3.86682	8.4966	3.98253	7.4367	0.24003	2.39453
GM3222	1	0.00116862	0.0044623	0	0	0.0947077	0	0.351648	0.447604	0.332726	0.458263	0.0236769	0.39756	0	0.399626	0.0410096	0.0559031
[truncated: 215 more rows]

## Sheet: 6 Fib down d10 versus naive
ID	log2fold	p	p.adj	NAIVE_1	NAIVE_2	NAIVE_3	NAIVE_4	D10_1	D10_2	D10_3	D10_4	NAIVE_mean	D10_mean	NAIVE_median	D10_median	NAIVE_stdev	D10_stdev
[truncated: 1,356 more rows]

[truncated: 6 more sheets: 7 Fib up d40 versus naive, 8 Fib down d40 versus naive, 9 BEC up d10 versus naive, 10 BEC down d10 versus naive, 11 BEC up d40 versus naive, 12 BEC down d40 vesus naive]
