# Supplementary material for: Lung structural cells are altered by influenza virus leading to rapid immune protection following re-challenge
Source: Nat Commun. 2025 Aug 1;16:7061. doi: 10.1038/s41467-025-62364-y (PMC12317152; doi:10.1038/s41467-025-62364-y)
Supplement: Supplementary file 8 — Supplementary Data 5 [file 41467_2025_62364_MOESM8_ESM.csv]

ProbeDisplayName	X31 Inflam 21/02/24 | 100 P1 Orange | Full ROI	X31 Inflam 21/02/24 | 101 Prim green | Full ROI	X31 Inflam 21/02/24 | 102 Prim red | Full ROI	X31 Inflam 21/02/24 | 103 P 1 orange | Full ROI	X31 Inflam 21/02/24 | 104 P1 orange | Full ROI	X31 Inflam 21/02/24 | 105 Prim 1 red | Full ROI	X31 Inflam 21/02/24 | 106 P2 orange | Full ROI	X31 Inflam 21/02/24 | 107 P2 green | Full ROI	X31 Inflam 21/02/24 | 108 red | Full ROI	X31 Inflam 21/02/24 | 109 P2 orange | Full ROI	X31 Inflam 21/02/24 | 110 P2 green | Full ROI	X31 Inflam 21/02/24 | 111 P2 red | Full ROI	X31 Inflam 21/02/24 | 112 P3 orange | Full ROI	X31 Inflam 21/02/24 | 113 P3 green | Full ROI	X31 Inflam 21/02/24 | 114 P3 orange | Full ROI	X31 Inflam 21/02/24 | 115 P3 green | Full ROI	X31 Inflam 21/02/24 | 116 P3 red | Full ROI	X31 Inflam 21/02/24 | 117 P3 orange | Full ROI	X31 Inflam 21/02/24 | 118 P1 green | Full ROI	X31 Inflam 21/02/24 | 119 P3 red | Full ROI	X31 Inflam 21/02/24 | 120 P4 orange | Full ROI	X31 Inflam 21/02/24 | 121 P4 green | Full ROI	X31 Inflam 21/02/24 | 122 P4 red | Full ROI	X31 Inflam 21/02/24 | 123 P4 orange | Full ROI	X31 Inflam 21/02/24 | 124 P4 green | Full ROI	X31 Inflam 21/02/24 | 125 P4 red | Full ROI	X31 Inflam 21/02/24 | 126 P5 orange | Full ROI	X31 Inflam 21/02/24 | 127 P5 green | Full ROI	X31 Inflam 21/02/24 | 128 P5 red | Full ROI	X31 Inflam 21/02/24 | 129 P5 orange | Full ROI	X31 Inflam 21/02/24 | 130 P5 green | Full ROI	X31 Inflam 21/02/24 | 131 P5 red | Full ROI	X31 Inflam 21/02/24 | 132 P6 orange | Full ROI	X31 Inflam 21/02/24 | 133 P6 green | Full ROI	X31 Inflam 21/02/24 | 134 P6 red | Full ROI	X31 Inflam 21/02/24 | 135 P6 orange | Full ROI	X31 Inflam 21/02/24 | 136 P6 green | Full ROI	X31 Inflam 21/02/24 | 137 P6 red | Full ROI	X31 Inflam 21/02/24 | 138 R1 orange | Full ROI	X31 Inflam 21/02/24 | 139 R1 orange | Full ROI	X31 Inflam 21/02/24 | 140 R1 green | Full ROI	X31 Inflam 21/02/24 | 141 R1 red | Full ROI	X31 Inflam 21/02/24 | 142 orange | Full ROI	X31 Inflam 21/02/24 | 143 R1 green | Full ROI	X31 Inflam 21/02/24 | 144 R1 red | Full ROI	X31 Inflam 21/02/24 | 145 R4 orange | Full ROI	X31 Inflam 21/02/24 | 146 R4 green | Full ROI	X31 Inflam 21/02/24 | 147 R5 orange | Full ROI	X31 Inflam 21/02/24 | 148 R5 green | Full ROI
Zfp598_01	3	5	3	3	4	3	1	6	3	2	4	2	15	7	2	1	2	2	1	3	4	1	3	1	1	1	1	3	1	1	4	2	9	4	3	4	1	1	4	4	1	3	6	2	1	6	1	9	3
Sgta_01	3	3	4	6	4	7	1	2	5	1	5	2	11	9	1	2	7	1	5	4	9	2	3	1	1	1	1	8	3	1	2	3	3	8	7	5	3	1	5	9	1	3	4	4	2	2	3	15	5
Kctd12b_01	2	4	3	1	1	4	1	1	2	1	3	2	2	2	1	1	1	1	5	6	4	1	3	1	2	2	1	4	2	1	1	3	2	1	3	6	2	1	3	3	1	1	1	1	1	1	1	6	5
Naa60_01	1	6	2	1	1	3	2	7	2	1	2	1	6	11	3	2	2	2	3	4	3	1	4	5	3	2	7	2	2	2	2	1	4	2	3	2	3	2	3	5	5	5	5	3	1	5	2	5	2
Edrf1_01	3	1	3	4	6	7	2	4	2	1	4	5	22	5	2	3	1	3	2	2	3	1	2	3	1	6	4	6	1	2	2	2	8	4	1	6	6	2	8	14	4	3	2	3	2	2	1	11	5
Nap1l4_01	7	4	4	3	6	4	3	5	3	2	7	5	11	8	7	4	6	3	1	1	3	3	4	3	4	1	6	3	1	1	1	2	1	7	3	2	4	1	7	9	5	4	9	6	1	5	2	15	6
Oas1a_01	9	6	3	14	4	3	5	14	2	7	17	4	37	21	4	3	6	3	1	2	23	8	1	6	1	1	5	7	1	9	4	2	20	14	8	6	3	1	24	28	8	2	15	7	3	14	3	38	9
Scn4a_01	1	5	3	1	1	3	1	2	2	1	2	2	6	3	1	2	3	1	1	2	4	1	4	1	1	1	3	4	1	2	1	2	1	1	1	4	3	1	2	2	1	4	4	1	1	1	1	3	3
Olfr504_01	3	4	4	1	2	5	1	1	2	2	5	2	4	5	1	1	4	1	1	2	3	1	3	1	1	3	1	1	1	3	1	3	2	2	1	4	1	1	2	2	1	1	2	3	1	2	1	1	1
Thoc3_01	5	3	2	2	2	7	1	3	3	1	7	4	5	4	2	3	3	1	1	3	3	1	2	3	4	1	3	3	1	4	6	1	2	4	2	4	1	3	5	4	2	3	1	1	1	1	2	8	3
Sem1_01	15	17	8	22	20	21	20	36	11	10	41	14	75	48	10	12	31	6	4	12	40	7	15	24	9	8	22	22	6	15	10	10	32	27	24	21	20	2	37	51	12	10	38	27	12	26	11	67	9
Prl8a6_01	1	6	2	1	1	5	1	1	2	1	1	5	4	2	1	1	2	1	1	1	4	1	3	1	1	1	2	1	1	1	1	2	2	2	1	3	2	2	1	1	1	3	1	3	1	1	1	5	4
Tipin_01	2	8	1	1	1	5	1	1	2	1	2	1	4	1	1	1	1	2	1	2	2	1	3	1	2	1	1	2	2	1	1	1	4	2	1	2	1	4	1	3	1	2	2	4	1	1	1	3	1
Bhlha9_01	1	5	3	1	1	2	1	1	1	1	1	1	2	1	1	1	2	1	1	2	3	1	1	2	1	2	1	1	1	1	1	1	1	1	2	1	2	1	1	4	2	1	1	1	1	1	1	3	2
Col4a4_01	1	6	1	3	2	1	1	2	3	1	1	3	3	1	1	2	2	3	1	1	1	1	1	1	2	2	2	3	1	1	2	1	2	1	1	1	1	1	2	1	3	4	1	2	1	3	1	3	1
Gnai1_01	2	3	7	1	1	5	3	1	1	1	1	1	3	1	2	2	2	2	2	2	3	1	1	2	1	2	3	4	1	1	2	4	2	3	2	1	3	1	4	6	2	4	1	2	4	3	1	8	4
Rufy4_01	3	1	1	3	1	2	1	2	2	1	3	2	8	2	1	1	2	2	1	3	1	1	1	1	3	1	2	2	1	1	1	2	3	2	3	2	1	1	1	1	1	1	3	1	1	4	2	5	4
Gngt1_01	1	2	4	2	1	2	1	2	2	1	1	2	3	2	1	3	2	1	2	1	4	1	3	1	2	1	1	2	1	1	1	3	2	1	1	1	1	3	1	1	2	1	4	1	2	2	1	6	1
Olfr1370_01	4	5	4	2	1	4	4	1	3	1	4	7	4	3	1	4	2	2	1	2	7	3	2	2	1	1	1	2	5	3	2	1	5	4	2	3	3	1	5	6	1	3	6	3	2	5	1	6	3
Camk1_01	2	7	4	4	1	9	3	2	1	1	10	11	8	4	2	9	5	5	3	3	4	1	4	1	2	1	6	1	1	1	1	1	2	1	9	3	1	1	9	6	4	5	8	4	3	4	1	7	2
Chrm5_01	3	1	2	1	1	2	1	4	1	1	2	1	4	3	1	1	1	1	1	3	1	1	2	2	3	2	1	3	1	1	1	1	2	2	1	2	3	1	1	1	1	1	1	1	1	1	2	1	1
Fam193a_01	2	3	1	1	6	3	4	3	1	1	2	6	5	7	1	1	4	1	3	1	2	1	1	2	1	1	3	2	1	1	2	1	3	1	3	2	3	1	1	5	1	3	2	1	1	3	1	7	6
Smtn_01	1	10	3	3	2	4	5	6	4	1	3	6	5	5	1	7	2	3	1	3	5	1	2	3	1	3	3	4	4	3	2	1	1	1	4	1	1	2	2	4	10	5	6	2	4	4	1	11	1
Aopep_01	15	14	7	8	6	18	15	14	11	7	5	21	32	13	8	3	14	10	4	18	7	6	7	6	5	3	4	10	4	7	1	2	11	11	11	8	5	4	6	13	8	14	21	13	9	13	4	31	13
Zfp560_01	1	2	3	2	1	3	1	3	1	1	3	6	3	1	1	1	3	1	1	3	4	1	1	1	1	1	1	1	1	1	1	1	3	2	2	2	6	1	1	1	1	1	1	2	1	2	1	5	2
Nr2e3_01	1	4	4	2	3	6	3	1	2	1	3	4	4	1	2	1	4	1	3	5	5	1	1	4	1	2	2	5	1	1	1	1	6	1	1	2	4	2	1	8	1	5	1	1	2	1	1	4	4
Nfkbid_01	4	1	3	2	1	2	1	3	1	1	3	6	9	2	1	1	3	3	2	1	8	2	1	1	1	1	3	4	1	4	2	2	5	2	3	1	4	5	8	5	2	4	8	1	1	8	2	12	1
Katnal1_01	2	8	5	5	3	4	1	8	2	1	4	6	6	7	1	2	4	2	2	3	3	1	2	1	4	4	2	5	2	1	2	1	4	5	1	3	2	1	6	6	2	4	5	3	1	2	1	11	1
Fads6_01	1	3	4	5	3	3	1	4	1	1	5	7	8	7	2	1	2	3	1	2	6	1	1	2	1	1	2	4	1	1	2	2	4	5	1	3	2	3	7	5	3	6	4	1	2	3	1	4	3
Mrpl36_01	1	5	1	2	3	3	1	3	3	1	1	3	6	5	1	1	4	1	1	1	3	2	1	2	1	1	2	5	1	1	1	1	2	2	6	3	4	1	5	8	1	1	3	4	1	1	2	5	1
Tmem216_01	1	1	3	3	1	2	1	4	2	1	3	6	3	4	1	1	2	1	1	1	2	2	1	1	1	1	1	6	1	2	1	1	4	3	1	1	3	1	1	4	1	6	5	1	1	1	2	4	1
Rnf144b_01	3	2	2	1	2	4	1	1	1	1	1	2	7	2	1	1	4	1	1	3	2	1	1	1	1	1	1	2	1	2	1	1	1	1	1	1	5	1	1	4	3	1	2	1	1	1	2	3	1
Dhx15_01	14	2	4	3	4	7	6	9	7	4	11	13	38	17	4	5	10	3	1	6	17	5	6	8	4	5	8	13	6	5	7	2	17	14	10	10	3	2	15	23	4	7	17	9	2	8	1	24	4
Smgc_01	1	4	4	1	2	1	1	1	1	1	1	5	4	1	1	3	3	1	1	1	3	1	1	1	1	1	2	4	1	2	1	1	2	1	1	1	2	1	1	1	4	3	1	1	1	1	1	4	1
Lmbr1l_01	1	2	2	3	1	3	2	2	1	2	1	3	10	1	1	1	1	2	1	1	1	1	2	1	1	1	2	2	1	2	2	1	6	1	1	5	2	1	4	3	2	3	5	2	1	1	1	6	1
Smok2a_01	1	4	4	3	2	6	1	2	1	1	1	7	7	6	1	2	4	3	3	2	9	1	3	4	2	4	1	4	2	2	4	2	4	6	1	3	4	4	2	4	3	5	6	3	2	3	2	12	1
Rnf139_01	3	3	8	6	7	6	2	3	4	5	10	6	38	9	3	6	9	2	4	6	15	3	1	2	3	3	6	7	2	5	4	6	7	5	8	7	3	1	12	12	7	5	5	3	3	6	3	22	7
Cdhr5_01	4	5	6	2	1	2	3	5	1	2	3	2	11	3	1	4	3	5	4	3	2	1	5	2	3	1	2	2	1	1	2	4	4	2	4	3	1	1	3	3	1	3	2	4	2	4	2	11	3
Kif6_01	2	6	7	2	4	3	4	8	3	1	3	7	10	18	1	1	6	1	1	3	5	1	1	3	3	2	4	6	1	2	5	3	7	12	4	1	4	4	7	10	4	4	10	4	4	3	1	11	3
Erlec1_01	2	3	1	4	5	5	1	4	1	1	5	5	10	13	14	1	4	1	2	2	8	1	5	3	1	4	3	2	2	4	2	5	6	2	3	2	1	2	5	11	2	7	5	6	1	4	2	9	2
Tmem132b_01	2	3	2	2	1	1	2	1	2	1	1	1	3	2	1	2	1	1	1	1	2	1	1	1	1	2	1	3	1	1	3	1	1	2	1	3	2	1	2	3	1	1	3	1	1	1	1	6	1
Cyp4x1_01	4	4	1	3	1	4	2	2	3	1	2	2	5	3	1	1	2	1	2	1	4	1	2	1	1	1	1	3	2	1	1	2	3	2	1	1	4	1	4	2	1	1	2	2	1	2	2	3	3
Olfr495_01	1	2	1	1	2	2	1	1	1	1	2	3	3	1	1	1	1	1	1	1	5	1	1	1	1	1	1	1	1	1	2	1	4	2	1	1	1	1	4	1	1	1	2	2	2	2	1	1	4
Crabp1_01	1	1	2	1	1	1	1	1	1	1	1	1	1	1	2	2	1	1	1	1	2	1	1	2	1	2	2	1	1	1	1	1	1	2	1	2	1	1	1	1	1	1	1	1	1	1	1	3	1
Enc1_01	1	3	4	4	1	5	3	2	1	1	5	5	17	3	1	3	7	3	4	5	10	1	3	3	1	1	4	2	3	1	3	1	3	2	4	3	4	1	3	5	4	2	9	4	2	4	2	24	4
Prkcz_01	2	7	6	3	2	1	3	3	5	2	5	4	7	5	2	2	7	3	2	3	6	2	1	2	3	1	3	8	2	4	1	3	5	1	5	7	2	1	9	6	2	2	3	5	3	2	2	6	3
Fxr2_01	1	7	2	2	3	4	3	1	1	3	1	8	12	9	2	1	3	1	4	4	5	1	5	2	2	2	1	9	5	2	2	2	4	6	7	3	1	1	5	7	2	6	3	2	1	3	3	8	2
Nhsl2_01	1	3	2	1	1	1	1	1	1	3	2	5	7	3	1	4	4	1	1	1	5	1	1	3	1	2	4	5	1	1	2	2	5	4	1	4	5	2	2	4	4	1	1	1	2	4	2	4	2
Fam168a_01	2	3	3	1	1	5	3	5	2	2	5	4	7	5	1	1	2	3	2	1	5	3	6	3	2	1	1	3	2	1	2	1	3	4	1	1	1	3	7	10	2	4	1	4	1	5	2	11	5
Paqr3_01	2	1	2	1	1	1	1	1	1	2	1	2	3	1	1	1	4	1	1	1	2	1	1	2	1	1	1	3	1	2	2	2	2	1	1	2	2	2	2	2	2	2	1	3	1	1	1	2	2
Scarf2_01	3	7	4	5	2	6	1	6	3	2	6	9	11	3	1	7	7	1	4	4	6	1	3	2	3	1	3	6	2	2	1	2	3	3	4	6	1	3	5	2	1	7	1	5	2	3	1	11	6
Nop9_01	2	2	4	3	4	8	3	2	1	3	9	3	6	4	2	4	8	3	1	2	5	1	4	5	3	2	4	2	1	1	3	1	3	4	3	3	1	1	2	8	4	2	5	2	3	3	2	12	1
Zbtb41_01	1	1	3	2	1	5	2	4	1	1	2	7	9	2	1	2	5	1	1	3	3	1	1	1	1	1	4	1	1	2	1	2	6	3	1	1	1	2	2	3	2	3	3	1	1	4	1	4	4
Atp5j2_01	1	13	2	5	3	11	4	10	1	2	9	8	21	12	3	1	10	4	3	4	11	3	3	2	4	5	6	7	3	3	2	4	10	8	14	6	6	1	3	5	2	1	3	4	1	4	3	19	4
Rps3a1_01	41	45	19	31	31	24	25	41	9	25	57	19	122	89	24	12	43	12	11	20	62	17	36	30	21	20	44	75	12	19	15	15	95	57	59	36	31	5	93	93	22	21	59	32	18	38	29	128	31
Tmem123_01	3	7	4	1	1	6	3	5	2	1	1	1	8	5	1	4	3	1	1	1	7	1	1	2	1	1	2	3	2	1	1	2	4	2	3	4	5	4	5	5	5	3	5	5	1	3	2	8	3
Ttc17_01	2	2	2	2	1	2	2	1	1	1	3	3	5	5	1	2	2	3	1	1	1	1	2	2	1	1	3	2	1	1	3	1	2	1	2	2	1	3	4	1	1	2	2	4	2	1	1	4	1
Klra12_01	1	2	4	1	1	2	1	3	1	1	1	2	3	2	1	1	1	1	1	2	4	1	1	3	1	1	1	2	1	1	1	2	1	1	3	2	1	1	7	2	1	2	2	1	1	2	2	6	1
Hnrnpa0_01	10	14	4	10	3	12	7	12	9	10	12	10	30	17	1	6	10	3	3	6	18	2	7	5	5	4	7	7	2	7	3	4	16	13	10	11	6	2	13	13	4	5	16	9	4	14	8	34	7
Nek1_01	6	4	1	5	4	10	1	5	2	3	8	4	12	10	1	3	2	2	4	6	7	3	4	1	3	1	1	12	1	1	5	4	4	5	7	4	2	1	7	16	2	1	10	4	1	3	2	12	5
Rnaset2a_01	40	70	38	38	34	53	39	46	27	33	88	57	146	74	20	37	66	33	18	52	98	23	44	56	42	25	54	50	12	31	29	18	90	81	45	68	58	26	104	132	23	36	99	70	18	63	16	173	44
Pspc1_01	5	2	3	3	4	3	2	8	2	4	4	2	4	8	3	4	2	3	1	4	4	3	2	6	1	2	5	6	2	3	1	2	8	3	6	2	2	3	2	5	4	3	3	8	2	4	1	5	5
Cd200r1_01	3	3	4	2	1	4	3	1	2	1	2	4	1	1	3	1	3	4	2	2	3	1	1	1	1	1	1	1	1	1	1	2	6	1	1	1	2	1	3	5	1	2	3	4	1	1	3	7	1
Olfr1065_01	1	2	2	1	3	5	1	1	1	1	4	5	5	5	1	1	4	3	4	4	5	3	1	2	1	2	3	1	1	2	1	1	1	1	3	3	2	1	1	6	2	1	3	2	1	2	1	1	3
Ndufb11b_01	2	3	1	1	1	1	2	1	3	1	1	1	4	1	2	1	1	3	2	1	2	1	2	1	1	2	2	2	1	1	2	1	5	2	4	1	1	1	1	2	2	3	4	2	1	3	1	1	5
Map3k20_01	1	3	4	1	2	5	2	3	4	1	3	8	3	5	3	5	4	1	3	1	5	1	3	1	1	1	5	3	1	1	3	2	5	2	2	3	2	2	5	6	1	3	2	1	1	3	1	3	3
Ganab_01	6	4	1	3	5	4	1	7	6	1	4	5	13	8	2	1	5	4	1	1	10	1	2	1	3	1	1	6	2	3	3	1	3	8	4	2	4	1	8	11	3	4	5	5	2	1	3	14	3
Keap1_01	3	3	5	1	2	4	4	3	3	2	8	3	14	5	1	1	8	5	1	3	3	1	3	2	6	2	1	4	1	4	3	3	4	3	2	3	1	1	5	9	1	2	2	3	1	4	2	8	3
Adamts8_01	1	8	2	2	3	1	2	3	1	1	4	5	7	3	2	2	3	2	1	2	1	1	1	1	1	1	2	3	1	1	1	1	2	4	1	3	3	2	4	4	2	2	8	1	1	2	4	6	2
Apbb2_01	5	4	3	3	3	5	2	1	1	1	1	6	8	5	1	2	1	3	2	1	4	1	1	1	2	2	1	8	1	1	1	1	4	5	3	5	4	1	6	7	1	4	3	2	1	2	4	5	1
Taar9_01	3	2	2	1	3	3	2	2	1	1	1	1	8	1	1	2	1	1	3	1	4	2	3	1	1	3	3	1	2	1	1	2	5	1	1	3	2	1	1	2	1	1	1	1	1	1	1	7	1
4933405L10Rik_01	4	1	2	6	3	5	1	2	3	1	1	3	6	2	1	3	2	1	1	4	4	1	3	3	2	1	2	3	1	1	2	2	3	6	3	1	3	2	3	4	4	2	6	2	1	5	4	1	2
Sgk2_01	1	8	3	3	2	4	3	3	4	1	2	35	4	6	1	1	2	5	1	1	4	1	3	1	1	1	4	3	1	1	1	1	2	2	1	1	1	1	3	6	3	2	1	4	2	1	1	5	4
Olfr1447_01	1	3	2	1	2	1	2	3	1	1	1	1	1	1	1	1	1	1	1	1	3	2	1	3	2	1	5	2	2	1	1	1	4	1	3	1	1	1	2	1	1	1	2	1	1	1	1	3	2
Mtx3_01	1	2	2	1	1	5	1	3	2	1	2	3	4	5	1	2	1	3	1	4	3	1	1	1	1	2	3	7	1	3	1	1	7	3	1	1	3	2	5	1	1	5	4	1	1	2	2	6	1
Fam124b_01	2	4	6	2	2	8	1	3	3	1	2	1	3	1	1	3	1	4	5	7	3	1	1	5	5	1	3	5	1	1	1	1	4	5	1	5	1	2	1	1	1	5	4	1	1	1	2	7	1
Efna3_01	4	4	4	1	1	6	3	2	1	1	4	5	6	4	1	2	3	1	3	2	4	2	2	1	2	1	4	4	2	4	2	2	4	5	5	3	5	4	2	3	2	1	4	2	2	2	1	8	2
Tmem30a_01	4	10	7	3	4	6	2	4	1	3	3	4	11	8	1	3	6	4	6	2	7	4	2	1	3	1	6	1	1	2	2	3	10	1	4	7	2	1	5	7	3	3	5	2	2	8	1	11	8
Slco1a4_01	2	3	3	1	1	2	2	1	1	1	1	3	8	1	2	1	4	2	1	1	2	1	3	1	2	1	1	1	1	1	2	2	1	3	3	1	1	1	1	5	1	1	4	2	1	1	1	3	3
I0C0044D17Rik_01	1	1	2	1	1	3	1	1	1	1	2	1	1	1	1	1	1	2	1	1	4	1	3	1	1	1	2	1	2	1	1	1	2	1	1	1	2	2	1	1	1	1	2	1	1	2	1	4	2
Rsph4a_01	3	10	4	10	8	4	7	24	7	2	19	1	8	43	3	3	7	3	2	5	8	4	11	5	6	1	9	14	1	5	11	8	15	13	12	3	6	1	24	20	1	4	8	14	1	2	1	9	2
Ryr2_01	2	1	1	1	3	5	1	1	2	2	5	9	4	7	1	1	1	1	1	3	4	2	1	1	1	1	1	8	1	1	1	1	1	2	1	4	2	2	3	5	1	1	1	2	2	3	1	3	1
Sdf2l1_01	7	3	1	1	5	3	5	6	1	1	2	7	7	8	1	1	7	4	1	3	5	2	1	1	1	3	4	3	1	1	1	1	6	4	6	4	2	2	5	19	3	2	4	5	1	2	3	11	1
Klrd1_01	1	4	1	2	1	2	1	1	3	1	2	4	4	1	1	1	1	1	1	1	1	1	1	1	2	2	3	1	1	3	1	1	1	5	2	2	2	3	1	4	3	2	8	5	2	4	1	8	2
Ahctf1_01	3	3	4	3	2	4	2	2	4	1	5	3	10	5	4	2	1	1	2	4	4	1	1	3	3	1	1	6	3	2	1	3	6	4	2	4	4	3	8	4	1	4	1	2	1	6	1	10	6
Mat1a_01	1	1	2	1	2	2	2	1	1	1	5	1	6	3	2	1	4	1	2	1	5	2	4	1	1	5	1	5	3	1	1	2	4	5	4	5	2	1	3	10	6	2	1	2	1	1	1	4	1
Hnrnpd_01	5	4	3	4	6	5	2	9	2	3	11	5	27	15	8	2	8	1	5	4	14	2	6	2	5	4	8	7	4	4	1	1	10	10	6	10	2	3	15	17	6	6	14	7	3	8	1	27	7
Cryba4_01	1	4	6	3	1	3	3	2	1	1	2	4	7	5	1	5	1	1	2	3	2	2	1	2	1	2	4	3	1	2	3	1	5	2	1	4	2	2	3	2	3	1	1	6	1	3	2	8	2
Ccdc73_01	2	2	1	3	1	1	1	1	1	1	1	1	5	1	1	3	1	1	1	3	1	1	2	2	1	1	1	2	2	1	1	1	1	3	1	3	1	1	1	3	1	2	1	1	1	1	1	3	1
Npr3_01	1	5	2	2	1	3	1	1	2	2	2	6	5	1	1	4	2	1	1	1	1	1	1	2	1	1	2	3	1	1	2	1	1	3	3	1	1	3	1	4	1	1	3	1	1	1	1	1	3
Ift43_01	3	7	3	2	8	5	4	13	3	2	7	4	14	19	1	2	7	1	1	1	7	1	11	4	2	1	8	9	1	1	4	2	13	6	7	7	3	2	17	12	3	1	11	6	1	3	3	12	4
Phf3_01	8	6	7	1	4	3	2	4	2	6	6	4	9	4	1	2	6	3	1	1	4	1	3	4	2	3	2	3	1	2	1	5	6	8	3	1	4	1	3	3	4	1	4	1	2	6	1	6	1
Rap2c_01	3	8	2	1	1	3	1	3	1	1	1	3	15	3	1	3	6	3	6	2	7	1	3	1	5	1	1	2	1	6	1	1	3	7	2	3	3	3	3	1	2	2	7	2	1	3	1	15	5
Lonrf3_01	1	2	1	1	4	5	1	2	2	1	2	3	8	4	1	3	2	1	2	2	4	1	3	2	1	1	1	5	1	2	1	1	4	3	1	2	2	1	2	1	2	1	1	1	1	1	1	4	2
Tyrp1_01	2	2	3	1	1	2	1	4	1	1	1	1	1	1	1	2	2	1	1	1	2	1	1	1	1	2	1	3	1	1	1	1	2	1	1	1	1	3	2	1	2	4	1	1	1	4	1	5	3
Utp15_01	1	1	1	1	1	2	2	3	1	1	1	1	5	3	2	4	3	1	1	2	2	1	3	1	2	1	2	2	1	1	1	2	2	3	4	1	1	2	1	2	2	2	1	4	1	5	1	3	2
Ptx3_01	1	3	3	6	5	7	2	1	1	3	5	3	12	4	3	2	1	1	2	3	8	2	1	1	1	3	2	5	1	1	1	2	5	1	3	4	1	1	2	7	4	3	4	1	1	2	12	11	1
Sim2_01	1	2	2	1	2	5	3	1	1	1	1	3	6	3	1	3	1	1	1	1	1	1	3	2	1	1	2	3	1	1	1	1	2	2	3	2	1	2	2	2	2	1	1	1	1	3	1	6	1
Wfdc21_01	2	3	4	1	2	2	1	3	1	1	2	1	1	2	1	1	1	1	4	1	4	1	1	1	1	1	1	3	1	2	1	1	2	2	3	1	2	3	4	2	3	1	1	3	1	3	1	4	1
Tlr6_01	1	1	1	1	2	2	1	2	1	1	1	1	4	1	1	2	1	1	1	1	3	1	1	1	1	1	4	2	1	1	1	2	1	1	2	2	1	2	1	2	1	1	1	3	1	2	1	2	2
Bgn_01	5	11	12	4	2	29	7	6	4	5	8	22	8	13	21	16	10	7	12	5	6	2	9	4	8	3	2	6	14	3	2	6	6	8	8	1	8	4	6	5	26	8	5	7	12	1	7	30	13
Pus10_01	1	3	1	1	2	2	2	1	3	1	1	1	6	3	1	3	5	2	1	1	1	1	1	1	1	2	1	3	1	1	1	1	2	2	2	3	2	1	4	3	2	1	1	4	1	2	2	7	4
Hyou1_01	3	5	2	4	3	4	1	4	2	2	2	5	12	13	4	4	5	2	1	3	9	7	4	5	6	2	4	2	3	1	2	4	12	7	3	9	1	1	8	22	6	2	5	10	3	8	3	28	6
Map10_01	1	4	3	1	1	5	2	1	2	2	3	5	10	5	2	1	1	3	1	1	6	1	2	2	3	1	5	1	1	3	2	2	3	2	3	3	1	3	4	4	3	5	5	3	3	2	1	5	3
Spry3_01	2	4	2	1	1	4	3	3	1	2	2	1	3	1	1	1	2	1	1	2	4	1	2	1	1	1	4	4	1	1	3	1	7	1	1	4	1	1	2	5	1	2	2	2	1	2	3	2	3
Actl9_01	3	2	3	4	1	4	1	2	1	1	1	1	3	1	2	2	2	2	1	1	3	1	8	1	1	1	1	2	1	3	2	1	1	2	1	2	2	1	2	5	2	1	1	1	1	3	1	8	3
Fmr1_01	6	13	6	1	1	7	1	1	3	2	2	4	11	5	2	4	1	2	1	1	7	1	3	4	1	1	5	6	1	2	2	4	7	6	2	3	5	2	4	6	3	2	6	5	4	2	1	16	2
Gm12258_01	1	3	1	1	1	4	1	2	1	4	3	3	5	2	1	1	2	2	1	1	4	2	1	1	1	1	1	3	1	2	1	2	1	4	5	1	2	1	2	2	1	1	1	1	1	3	1	8	1
4930404N11Rik_01	1	5	7	3	1	4	1	3	1	1	5	3	5	6	1	5	2	1	1	2	4	3	1	3	2	1	1	5	1	2	6	3	4	1	3	3	1	3	7	5	2	1	4	4	3	3	1	6	1
Acox2_01	9	4	7	1	6	1	3	12	3	1	6	3	8	13	3	2	9	1	1	2	5	2	1	1	3	2	6	5	2	1	3	1	9	6	2	2	5	1	5	10	1	1	4	2	1	2	2	3	4
Sap30l_01	9	9	4	5	5	7	3	7	5	1	6	4	11	5	1	5	5	2	3	7	11	2	5	8	3	3	6	3	7	1	5	1	10	8	5	3	4	1	8	5	4	2	3	6	2	5	4	6	7
Slc24a3_01	1	2	2	4	2	2	1	4	1	1	2	2	8	7	1	3	2	2	2	1	1	2	3	1	3	1	3	3	2	2	5	3	2	3	2	3	1	1	1	3	1	2	7	1	2	1	1	2	1
Zp3r_01	1	2	4	1	1	3	1	2	1	1	1	3	8	1	1	5	1	2	1	4	4	1	3	1	3	1	1	2	1	1	1	1	6	4	1	7	4	1	3	2	2	4	6	3	2	1	1	4	1
Gdf9_01	3	5	2	3	3	9	1	1	3	1	2	2	4	3	1	3	2	1	1	2	5	2	2	1	3	1	2	1	1	2	2	1	1	3	2	1	1	1	2	7	1	1	7	1	2	3	1	9	4
Arhgap17_01	2	3	5	2	2	8	4	1	4	2	3	4	12	1	6	3	4	6	1	2	7	1	1	7	1	1	8	7	1	5	1	8	9	7	3	6	3	3	3	9	6	1	3	5	2	5	7	21	6
Plp1_01	2	2	1	1	1	4	1	2	2	1	3	4	7	2	2	1	5	1	1	1	4	1	1	4	1	1	5	3	2	1	1	1	1	1	1	5	2	1	2	2	1	1	2	3	1	1	1	5	1
Krtap17-1_01	1	3	2	2	3	5	1	1	2	2	3	4	6	1	1	2	2	1	1	4	2	2	4	1	1	1	2	1	2	1	1	1	3	5	2	4	1	1	1	2	1	1	5	3	1	1	1	3	2
Alas1_01	9	22	3	14	22	2	4	22	2	8	51	5	15	60	11	3	56	1	4	5	18	20	30	8	6	11	26	48	3	4	5	17	22	38	46	6	16	2	30	50	2	6	6	10	1	6	1	20	4
Vmn1r10_01	3	3	1	1	1	5	1	4	2	3	1	1	6	5	2	1	3	2	1	3	4	1	2	1	1	1	1	3	1	1	1	1	1	2	1	1	1	1	2	3	1	1	1	1	1	3	2	1	1
Myo9b_01	6	3	3	4	3	3	2	3	3	6	1	5	10	5	2	1	1	5	3	3	7	1	6	3	1	1	4	5	1	1	2	1	5	3	3	5	5	2	7	9	5	2	5	3	1	2	1	10	4
Ldlrad1_01	5	20	2	9	13	4	9	43	5	5	23	10	14	46	5	3	22	5	1	8	13	3	8	5	7	4	21	16	1	6	16	7	15	29	18	12	6	1	16	27	7	3	7	26	1	5	2	18	4
4932411N23Rik_01	1	1	1	4	1	4	1	2	3	2	6	2	2	1	1	1	1	2	1	3	2	1	2	1	1	1	3	1	1	1	1	1	1	2	2	3	1	1	3	4	5	1	2	2	1	1	1	8	1
Rai2_01	1	3	6	4	1	1	1	1	3	1	4	2	3	3	1	3	2	1	3	2	3	1	2	1	2	1	3	5	1	3	1	2	7	2	3	1	2	1	2	2	1	2	1	3	1	3	2	6	1
Ruvbl1_01	4	3	2	4	1	1	2	2	1	1	5	4	11	12	5	4	5	2	1	1	8	1	3	4	1	2	7	3	1	2	6	2	7	5	6	6	5	3	11	9	8	2	5	5	1	3	3	12	1
Nell2_01	1	3	1	1	3	3	1	4	1	1	4	3	4	1	1	4	2	3	1	1	3	1	3	2	1	1	1	3	1	3	3	1	2	3	5	3	4	1	3	2	1	1	3	2	1	1	1	3	3
Crtac1_01	1	2	3	1	1	3	1	1	2	1	4	1	6	1	1	1	1	1	2	4	1	1	1	2	1	1	1	1	1	1	1	1	1	1	1	2	1	1	2	3	1	5	1	1	1	1	2	1	1
Coro1b_01	9	9	10	5	2	10	9	5	7	4	10	9	33	15	6	7	10	7	3	8	13	1	9	15	6	2	8	7	9	5	2	4	21	13	11	10	7	10	18	17	10	13	25	16	4	15	5	39	9
P2rx5_01	2	2	2	2	2	2	2	6	1	1	4	2	2	7	6	2	4	1	1	3	2	2	6	4	1	1	1	2	2	1	3	2	3	2	2	1	3	1	4	4	3	3	1	3	1	2	1	7	3
Cobl_01	4	11	4	4	2	2	1	8	1	1	8	2	4	4	1	3	6	1	4	3	2	3	1	3	1	2	8	7	1	1	2	3	2	3	5	2	4	1	8	5	2	5	7	4	1	2	1	9	5
Nuak2_01	2	5	4	3	2	3	2	1	1	2	4	2	9	3	1	3	3	1	1	4	5	1	1	2	1	1	1	2	1	1	1	1	8	2	2	2	4	1	6	7	2	2	3	1	2	1	2	9	3
Plcb4_01	1	6	4	3	3	1	4	6	1	1	2	3	6	4	1	2	5	1	2	3	5	4	2	1	1	2	1	8	3	3	1	1	5	2	3	2	1	1	3	1	1	5	3	3	1	5	1	4	2
Tnk1_01	1	5	1	1	1	1	2	1	1	1	1	1	3	1	1	1	1	1	1	1	2	1	1	2	1	1	3	3	1	1	1	2	4	1	1	3	3	1	2	6	2	3	9	1	1	5	2	3	1
Rdm1_01	3	4	3	1	5	5	1	1	1	2	2	6	13	9	1	2	5	1	3	5	5	2	2	3	2	1	3	2	2	2	5	1	2	4	2	8	5	1	1	3	2	3	6	1	1	5	1	4	5
Cdk17_01	13	7	9	4	2	13	2	10	4	2	6	3	23	3	1	5	2	4	1	2	8	3	4	1	3	1	7	5	2	1	2	2	4	4	2	6	1	1	9	6	4	6	7	5	1	4	1	6	2
Lgr4_01	1	1	1	1	1	5	1	2	1	1	4	1	3	1	1	2	3	1	1	1	2	1	1	1	1	1	1	1	1	2	1	1	1	1	1	1	1	1	2	1	2	1	1	1	1	2	1	1	2
Chd5_01	2	2	4	1	4	3	1	2	1	2	1	2	6	3	1	1	1	2	1	1	3	1	1	2	1	1	1	2	1	1	1	1	2	1	2	3	1	2	4	4	1	3	3	1	1	1	1	3	2
Rnase2a_01	1	6	2	1	1	5	1	1	2	1	1	3	10	6	2	1	4	3	1	2	2	1	1	4	1	1	1	1	1	3	2	4	2	3	1	3	1	2	1	1	2	1	3	3	2	3	1	1	2
Mavs_01	4	4	5	3	5	4	1	4	1	2	4	2	9	6	2	1	2	1	1	6	1	4	2	3	1	2	5	9	1	2	1	3	6	4	5	2	3	1	9	7	4	2	4	2	1	5	1	10	5
Inpp5k_01	2	2	2	1	2	3	1	2	1	2	6	5	5	6	1	2	4	4	3	2	8	1	1	1	1	1	3	7	1	4	1	2	1	7	3	4	6	6	4	3	2	7	2	3	1	1	1	8	7
E2f4_01	3	4	2	1	3	4	2	6	2	1	3	2	10	4	3	2	4	2	2	2	3	4	2	4	3	1	4	7	1	1	1	2	5	3	3	4	6	1	5	11	2	4	5	5	2	2	2	11	3
Ppp1r3g_01	1	1	1	1	2	2	2	2	1	1	1	2	1	1	1	2	1	2	2	1	5	1	3	4	1	3	1	3	3	1	1	1	1	1	1	1	1	1	3	3	1	3	1	1	1	1	1	1	1
Rhox11_01	1	6	4	1	2	2	2	1	5	1	3	1	2	1	1	1	1	1	3	3	1	1	4	1	2	1	1	2	1	1	1	1	1	1	3	3	1	1	2	4	1	1	1	3	1	2	1	2	1
4932429P05Rik_01	1	5	3	3	3	6	1	4	2	1	2	4	9	3	1	2	3	2	1	1	5	1	5	3	1	1	4	5	2	1	1	3	1	3	3	1	5	1	2	2	2	4	1	1	2	3	1	5	1
Thegl_01	1	2	3	1	1	2	1	4	1	1	2	2	1	1	1	2	1	1	1	1	5	1	1	1	2	1	2	2	2	1	1	2	3	1	2	3	2	2	1	4	6	3	1	1	1	2	1	4	1
Olfr750_01	5	5	2	1	1	5	1	3	1	1	3	2	6	5	1	1	5	2	2	5	7	2	2	1	2	4	4	3	2	2	1	2	1	3	1	1	1	1	4	6	4	4	3	1	1	1	1	8	4
Sh2d4a_01	2	2	3	6	1	7	2	2	2	1	7	5	12	10	4	6	2	1	2	2	7	1	2	1	5	1	3	4	1	2	5	2	3	6	4	7	2	6	6	11	1	4	3	4	2	2	3	5	3
Esco2_01	1	1	2	2	3	1	1	1	1	1	1	1	10	2	1	3	1	2	1	2	1	1	2	2	1	1	2	4	2	1	1	1	2	1	1	4	3	1	1	2	3	1	3	3	1	3	1	3	1
Klhl40_01	3	1	36	2	2	2	2	1	2	1	1	5	1	2	1	1	2	2	1	1	1	1	5	1	3	1	4	1	1	1	2	3	1	1	1	1	1	2	3	2	1	3	1	2	1	1	1	5	1
Stat1_01	2	10	2	7	2	8	1	10	1	2	5	6	18	15	3	1	5	6	1	6	13	4	1	2	6	1	2	4	1	3	1	1	13	6	5	3	4	4	19	20	7	1	3	5	1	7	3	18	5
Cdc42ep2_01	3	3	5	1	1	3	1	2	1	1	2	4	8	3	2	2	4	1	3	1	1	1	5	1	1	1	1	1	1	1	1	1	1	3	1	3	1	1	1	2	1	1	2	1	1	1	1	6	2
Tspan14_01	1	2	2	2	1	3	1	3	2	4	1	2	10	3	1	3	1	1	1	1	6	1	1	1	1	1	1	1	1	1	3	1	7	2	2	2	2	1	4	6	2	2	4	4	1	5	2	7	3
Hbb-bh2_01	2	2	1	1	2	1	1	1	1	1	1	6	5	3	1	1	2	1	1	1	1	1	1	1	1	1	2	1	1	1	1	1	2	1	3	3	4	1	4	2	1	1	2	2	2	1	1	5	2
Olfr1148_01	4	3	2	2	3	1	1	3	3	1	1	3	8	3	1	3	1	2	2	1	6	1	3	1	1	1	1	1	1	1	1	1	4	1	1	1	1	1	1	5	4	3	4	2	1	2	1	4	1
Fktn_01	1	5	2	1	2	4	2	1	1	2	1	2	1	1	1	2	4	1	2	1	3	1	2	2	1	5	2	4	1	1	1	1	3	4	2	1	1	1	2	2	1	1	3	1	1	3	1	2	3
Cxxc1_01	5	5	3	1	1	2	1	4	2	3	5	1	11	2	4	1	4	2	1	3	6	1	4	1	2	1	2	4	1	2	1	3	5	5	7	3	3	2	8	12	3	4	5	2	1	4	1	8	4
Mpzl1_01	5	7	5	4	4	6	4	2	2	1	4	2	8	8	3	2	6	1	1	4	10	1	4	3	1	2	5	5	3	3	3	1	3	11	5	3	1	1	2	4	3	4	3	2	2	5	1	7	3
Kank2_01	8	7	12	3	2	9	3	4	7	1	2	14	5	3	4	3	4	5	5	8	3	2	2	2	1	3	9	7	3	1	3	1	8	4	3	3	6	3	5	5	3	1	7	3	5	4	1	6	7
Olfr1008_01	2	4	1	1	1	4	1	1	2	1	3	3	2	2	2	1	2	1	1	1	1	1	3	1	1	3	3	1	1	1	2	1	3	1	1	5	1	1	2	5	1	3	2	1	2	1	1	3	1
Amot_01	1	3	4	3	2	5	1	2	1	1	2	1	5	3	1	1	3	1	2	2	4	1	3	3	1	4	2	1	1	1	3	3	5	1	2	2	1	3	4	3	2	6	5	5	2	3	1	10	1
Slc6a15_01	3	4	1	1	5	8	1	4	1	1	1	1	5	2	1	5	1	1	1	2	2	3	3	4	1	1	2	1	3	1	1	1	2	2	2	4	1	2	3	4	1	4	1	2	1	1	1	6	1
Pdcd2_01	1	5	2	1	3	4	3	5	1	1	4	5	6	1	3	1	6	4	5	3	5	2	4	4	3	2	2	3	4	2	2	1	1	3	1	2	3	3	5	6	1	5	4	2	1	3	1	8	3
Fubp3_01	1	2	1	3	2	2	2	1	1	1	2	3	4	5	1	4	3	2	1	2	1	2	2	2	1	3	3	6	4	2	2	1	9	3	4	3	1	1	3	9	2	1	6	1	1	1	3	2	3
Lcn15_01	2	3	1	2	1	1	3	3	1	1	2	1	2	1	1	1	1	1	1	2	4	1	2	1	1	1	1	1	2	1	1	1	3	1	3	2	2	3	3	2	1	1	1	1	1	1	1	5	2
Cd1d2_01	3	3	2	2	1	1	1	2	1	1	3	1	4	1	2	1	3	3	1	2	2	1	1	1	2	2	3	4	1	1	1	1	1	2	1	3	2	1	1	2	3	1	4	3	1	2	1	2	2
Syncrip_01	4	8	6	11	5	2	11	3	3	3	14	8	16	15	5	4	12	4	3	5	20	2	9	3	5	3	9	12	2	5	1	3	10	14	11	7	1	2	18	12	7	4	13	8	3	6	2	17	7
Ccdc9b_01	1	1	3	2	1	5	2	1	1	1	4	3	2	1	3	1	1	2	1	4	3	1	2	2	1	1	3	2	1	1	5	1	2	1	1	4	2	1	3	4	2	3	2	1	4	3	1	4	2
Mansc4_01	3	4	1	1	3	4	4	2	3	1	2	3	6	5	1	1	6	1	1	1	1	2	2	1	1	1	1	3	1	4	6	3	3	7	1	3	2	1	2	3	1	1	2	1	1	2	1	4	2
Xpo5_01	2	2	1	2	1	3	2	2	2	1	3	2	8	1	2	3	4	2	1	2	6	1	4	5	3	1	2	1	1	3	1	2	3	4	4	5	1	1	3	2	1	6	2	1	1	5	1	3	3
Dcun1d1_01	9	10	3	1	4	13	3	5	2	1	8	3	18	9	5	6	7	2	3	2	6	5	10	2	1	5	6	10	2	2	2	2	11	6	5	5	4	3	10	12	5	6	4	3	3	2	3	16	5
Arrb1_01	4	2	8	3	1	22	3	3	5	1	6	10	3	7	4	9	6	8	8	3	4	1	7	1	3	2	2	10	2	1	1	1	3	4	5	4	4	5	4	2	7	10	2	5	2	5	3	9	11
Kcnn3_01	2	1	1	6	1	2	1	1	2	1	2	2	6	2	3	2	3	1	2	1	1	1	1	1	2	1	2	2	1	2	2	1	1	2	1	1	2	3	1	1	1	4	3	1	1	1	1	11	1
Ces4a_01	3	6	1	3	2	2	1	3	1	1	2	3	6	2	1	3	2	2	1	1	1	1	1	2	1	1	3	7	1	1	1	1	2	1	1	1	1	1	2	3	1	1	4	2	1	2	1	6	2
Rpl36a_01	10	20	10	9	9	16	6	7	5	3	15	9	29	19	4	10	11	3	3	7	9	2	10	5	3	7	6	23	4	6	2	6	13	12	11	8	7	2	13	29	5	7	15	16	3	8	12	37	5
Vsig8_01	1	2	3	1	1	1	2	1	4	2	1	1	2	1	1	1	2	1	1	3	1	1	1	1	1	1	4	5	1	1	1	2	2	2	1	1	1	1	1	2	1	3	1	1	1	1	1	5	1
Mrps18b_01	2	9	3	4	1	5	4	6	2	1	1	3	13	3	1	4	8	1	3	4	8	2	1	6	5	1	2	5	2	2	2	1	5	5	1	5	5	1	2	14	1	3	13	6	2	2	1	14	4
Lhfpl1_01	1	4	2	2	3	5	2	3	2	2	3	2	6	3	3	3	2	2	1	3	4	1	2	1	1	1	2	1	1	1	3	1	2	4	1	1	1	1	3	5	1	1	7	1	1	3	1	4	2
Batf3_01	2	1	1	1	2	1	1	1	2	1	1	3	5	2	1	1	1	1	1	1	5	1	1	1	1	1	1	1	2	1	1	4	2	4	2	2	2	1	2	3	1	1	2	4	1	1	2	2	1
Snrnp48_01	2	1	1	2	2	1	1	3	2	1	6	1	10	5	1	1	1	1	1	4	5	1	1	1	1	1	1	1	1	1	1	1	3	6	2	1	1	1	1	3	1	3	4	1	2	4	1	9	1
Ptpra_01	2	7	2	5	9	7	2	5	2	4	5	9	12	15	2	4	11	3	5	6	5	3	4	4	3	1	5	6	1	2	3	2	9	3	3	3	4	3	9	14	2	6	4	5	1	10	2	14	3
Cisd2_01	9	10	4	1	2	1	6	2	5	3	4	4	18	11	2	6	5	2	1	5	11	4	4	3	2	1	9	7	1	5	2	3	10	7	2	7	5	1	6	11	1	5	8	7	1	7	7	16	3
Lrmda_01	2	4	2	5	4	4	2	2	1	1	1	10	5	3	1	3	2	1	1	3	2	1	4	2	1	2	1	1	2	2	2	4	4	3	1	1	3	1	6	2	2	1	2	5	1	2	1	6	3
Slc20a1_01	3	9	5	1	1	6	1	1	1	1	5	1	6	5	1	3	4	4	1	3	6	1	5	1	4	2	3	6	1	2	1	2	1	3	3	3	2	1	2	5	3	2	4	1	1	3	1	10	2
Asnsd1_01	5	7	9	2	3	4	2	2	2	3	5	4	14	3	4	2	7	4	1	7	5	2	3	5	1	4	1	1	1	2	3	1	6	4	7	5	1	2	5	6	5	3	7	5	1	4	1	10	2
2610008E11Rik_01	5	7	4	3	2	7	1	1	5	2	4	5	7	6	2	2	4	2	2	1	4	1	1	2	1	1	4	5	1	3	7	1	5	3	3	4	1	1	2	5	3	4	5	4	1	4	1	9	7
Gm1553_01	2	3	1	1	1	2	2	2	1	1	4	1	3	1	3	2	3	1	1	3	3	1	2	2	1	1	1	2	1	1	3	1	2	1	1	3	1	2	1	2	3	1	1	1	1	3	1	1	1
Per2_01	3	3	3	5	3	4	2	4	2	2	9	4	9	14	3	2	4	3	3	6	7	1	7	1	5	4	8	5	1	2	3	5	9	7	7	2	5	1	13	8	3	3	1	4	2	3	1	12	7
Slc25a41_01	3	4	1	1	3	2	1	1	1	1	1	2	3	3	4	3	1	2	1	1	2	1	2	3	2	1	2	3	1	1	2	2	3	1	1	3	5	1	6	1	1	3	1	2	1	4	1	2	3
Hs3st5_01	6	1	1	2	1	1	1	1	1	1	3	1	4	1	1	13	2	2	1	1	1	1	1	1	1	1	3	3	1	2	2	1	1	2	1	1	1	1	1	2	2	1	1	1	2	1	1	4	2
Gm6588_01	1	2	1	2	1	3	1	1	1	1	1	2	4	1	2	1	1	4	1	1	3	1	1	1	2	1	1	4	1	3	1	1	2	1	1	1	2	2	2	7	2	1	1	1	1	1	1	7	1
Pprc1_01	1	7	3	2	3	4	1	2	2	1	2	4	5	4	2	2	3	3	1	3	3	2	2	1	1	1	2	3	1	2	1	1	3	3	1	1	4	2	6	6	2	3	2	1	1	1	2	10	3
Farsa_01	3	5	4	5	5	4	1	7	3	3	10	5	15	7	1	2	5	1	1	5	5	3	5	2	2	1	1	8	3	2	4	3	7	3	6	3	3	3	1	7	5	4	9	3	1	3	3	16	3
Krtap16-1_01	1	1	4	1	1	6	1	1	2	1	4	2	7	1	1	1	2	1	1	3	2	1	1	1	1	1	1	1	1	1	1	1	1	4	1	2	2	4	1	2	1	3	2	2	1	1	2	4	2
Zfp473_01	1	3	1	3	1	5	2	2	1	1	3	4	2	2	1	3	1	5	1	2	2	1	1	4	3	2	2	3	1	1	1	2	1	1	1	2	1	1	1	5	2	1	4	1	2	1	1	4	1
Krt32_01	2	1	4	2	2	3	1	3	4	1	3	3	1	3	1	1	2	6	1	3	4	1	3	1	1	1	1	1	1	1	2	1	2	1	1	1	1	1	1	1	2	1	4	1	1	1	1	1	1
Dhrsx_01	1	4	5	2	3	8	2	5	3	5	5	5	8	1	4	1	4	1	1	2	10	3	5	4	1	5	5	3	1	2	2	1	10	10	3	2	6	1	7	13	4	1	11	9	1	8	3	14	5
Sult1c2_01	4	4	2	2	1	4	2	3	1	2	2	2	3	2	3	4	3	1	3	2	2	2	2	1	1	1	1	1	1	2	1	2	2	2	1	1	1	2	2	5	2	1	2	2	1	1	1	3	1
Acad11_01	1	5	2	4	2	10	1	2	2	1	4	4	5	3	1	3	1	2	1	4	3	2	2	4	3	2	2	4	1	1	5	2	5	4	3	3	1	3	5	6	2	5	4	6	1	3	1	6	1
Ttyh1_01	1	3	2	1	1	1	1	1	2	3	1	4	6	3	1	1	1	1	2	3	1	1	1	1	2	1	3	2	1	1	1	1	1	3	2	1	1	2	2	2	4	1	4	4	2	1	1	4	3
Ptges2_01	3	7	4	2	1	1	2	5	7	1	3	1	6	7	1	5	2	3	1	1	5	1	3	2	2	1	5	6	1	4	1	2	3	4	1	4	2	4	1	9	1	3	2	3	1	2	2	5	3
Fam234b_01	1	4	3	1	1	2	1	4	1	1	2	2	3	1	2	1	1	2	1	4	5	1	1	2	1	1	1	4	1	1	1	1	3	2	1	2	1	1	2	3	5	3	3	4	1	2	1	6	2
Klk7_01	1	2	1	1	4	2	1	1	1	1	3	2	1	2	1	4	1	1	1	1	1	1	1	2	1	1	1	1	1	1	1	1	1	1	1	2	2	1	1	2	1	2	3	1	1	3	1	1	1
Hoxc8_01	1	1	1	1	1	2	1	3	1	1	1	1	1	2	1	1	4	1	1	1	1	1	1	1	1	1	3	4	1	1	1	3	1	1	1	2	1	1	1	5	3	1	2	1	1	2	2	3	1
Msgn1_01	4	5	3	1	2	5	2	1	2	1	4	5	7	3	2	1	2	2	1	2	4	1	2	1	1	1	4	5	2	2	1	2	3	2	3	1	1	3	1	4	1	2	2	2	1	1	1	5	3
Chst7_01	4	6	1	1	2	1	1	1	1	2	2	1	3	1	2	2	3	1	2	1	1	1	1	1	1	1	2	3	1	1	1	1	1	1	1	3	1	1	2	1	3	4	2	1	1	1	1	4	1
Glyr1_01	1	14	8	5	4	8	4	8	7	2	5	5	16	9	1	5	10	2	2	5	21	4	3	5	4	3	2	8	2	4	5	4	9	9	6	7	3	5	13	11	7	10	5	6	2	3	3	18	8
Nadk2_01	3	3	1	1	3	2	2	1	1	1	1	6	3	1	2	1	3	1	2	3	4	1	1	2	1	1	1	4	1	4	1	1	3	5	1	7	1	2	3	3	1	3	1	2	2	3	3	9	1
Olfr732_01	2	1	1	2	1	4	1	1	1	1	1	2	2	1	1	1	1	2	1	2	4	1	2	2	1	1	2	4	2	1	1	2	1	3	1	3	1	2	1	2	2	1	1	1	3	3	1	4	1
Kcna5_01	2	2	2	5	2	5	1	1	1	1	1	3	5	2	1	2	1	1	1	1	1	1	1	1	1	1	1	3	2	1	1	1	2	1	1	3	2	1	5	1	3	1	2	1	2	2	1	3	2
Cpne9_01	3	2	2	2	1	5	3	2	1	2	2	2	6	1	2	8	2	1	1	3	3	2	1	2	1	1	3	4	1	1	1	1	2	5	1	2	1	2	3	3	1	1	4	1	1	2	3	9	4
Zfp780b_01	1	1	1	1	1	1	1	5	1	1	1	1	3	1	1	1	1	3	1	1	2	1	1	1	1	1	1	1	2	1	1	1	2	1	1	1	1	1	1	1	3	1	3	1	2	1	1	6	2
2310030G06Rik_01	9	12	4	3	4	3	2	5	4	1	8	6	12	8	1	3	8	2	3	4	5	3	4	1	2	2	6	11	1	3	2	1	5	9	4	4	4	1	11	12	3	6	3	4	1	2	1	6	4
Eng_01	2	15	14	3	3	18	1	3	16	1	7	18	8	3	6	8	8	7	8	8	2	1	1	4	4	2	4	1	4	1	1	2	4	4	4	1	3	5	6	6	8	18	5	1	1	2	2	18	17
Il3ra_01	3	2	2	2	3	5	1	1	3	1	4	4	3	3	1	3	4	1	1	2	2	1	2	1	1	3	1	3	3	1	1	2	3	1	5	3	5	2	5	7	1	3	1	3	2	5	1	9	1
Zfp689_01	5	2	3	1	1	8	1	1	1	2	3	2	2	3	2	3	7	3	1	5	5	1	2	1	3	2	5	6	1	2	3	1	2	1	3	1	2	4	1	3	2	4	3	1	2	1	4	3	2
Olfr397_01	3	3	2	2	1	4	1	4	1	1	2	2	6	4	1	5	4	1	1	1	2	1	3	1	2	3	1	4	1	1	1	3	1	1	1	1	2	1	4	7	6	2	1	3	1	3	1	6	1
Slc17a5_01	3	6	2	1	2	7	2	3	4	1	1	2	3	4	1	4	4	3	1	3	2	1	3	1	1	2	1	3	1	3	7	1	5	3	5	3	3	4	9	4	1	1	2	2	1	2	2	9	1
Zkscan4_01	4	3	3	1	1	4	1	1	1	1	5	4	4	3	1	1	1	2	1	1	3	1	1	1	1	1	2	3	1	2	2	1	1	3	1	5	3	1	3	2	4	2	1	3	1	2	1	2	1
Sf3a1_01	11	4	6	4	6	9	3	8	2	2	4	2	19	9	2	5	5	5	5	6	9	1	3	1	4	3	6	7	2	1	3	3	4	12	3	2	3	5	6	5	3	5	3	7	2	4	1	18	1
Kcnh2_01	4	7	3	2	4	3	1	2	2	1	4	4	4	3	1	2	3	6	1	3	1	1	1	1	2	1	1	4	1	2	2	1	5	1	2	3	3	1	4	4	1	2	1	1	1	1	2	6	1
Olfr705_01	1	1	1	1	1	1	1	1	1	1	2	3	3	3	1	1	3	1	1	1	1	1	1	1	1	1	2	1	1	1	1	1	1	2	1	2	1	2	1	1	1	1	1	2	2	1	1	2	1
Tbccd1_01	2	5	1	4	2	1	1	1	5	1	2	3	8	3	3	1	2	1	1	1	2	1	2	1	1	1	2	1	1	5	1	2	3	4	1	1	1	1	2	5	1	1	3	4	1	4	1	6	1
Cep250_01	4	1	4	1	2	4	2	1	1	1	1	5	6	1	2	3	3	2	1	5	5	2	2	3	4	2	3	6	2	3	3	1	6	2	5	1	2	1	2	2	6	4	3	1	2	3	1	10	5
Olfr1166_01	5	1	2	2	1	3	1	1	2	2	1	1	4	3	1	1	1	1	1	2	1	1	1	1	1	3	1	4	1	1	1	1	3	1	1	3	1	2	1	1	1	2	1	6	2	1	1	1	1
Phtf2_01	4	4	2	2	1	7	4	3	3	1	3	1	5	1	2	4	4	4	3	4	4	1	3	1	1	2	3	3	1	4	2	2	3	1	2	9	1	4	2	2	5	2	3	2	1	5	1	8	2
Ep400_01	5	7	1	7	5	6	4	3	4	1	8	5	14	9	6	2	5	1	1	1	7	1	8	3	1	3	5	4	2	7	4	3	8	7	6	4	4	3	8	8	3	2	7	5	4	5	2	16	5
Wee2_01	1	2	1	2	1	2	1	1	1	1	3	3	4	1	2	1	2	1	1	2	5	2	1	1	1	1	1	2	1	1	2	1	3	1	1	6	4	1	3	2	2	1	3	2	1	1	1	4	1
Sprr4_01	2	7	3	2	3	3	1	2	1	1	3	3	8	5	1	2	5	2	1	8	6	4	3	1	1	1	2	3	3	1	2	3	2	2	1	1	2	2	7	3	2	2	3	2	1	4	1	12	5
Chst12_01	1	5	3	1	3	5	1	3	3	2	1	6	5	1	2	1	1	2	1	3	3	2	1	1	1	1	3	1	1	2	2	1	6	1	2	2	2	1	6	1	1	3	1	1	1	1	1	8	4
Vmn2r25_01	1	1	2	1	1	3	1	1	2	2	1	1	3	1	1	3	1	1	3	1	1	2	3	1	2	1	2	1	1	1	1	1	4	1	1	3	3	2	1	1	1	2	1	1	1	1	1	2	1
Psmd14_01	8	5	5	4	1	3	4	7	1	2	6	9	16	6	6	4	7	6	1	1	9	2	2	3	5	1	3	4	3	5	1	2	16	9	6	3	3	1	8	20	3	3	6	8	2	7	3	14	3
Polr3g_01	4	4	5	3	3	2	3	2	3	1	1	3	10	2	1	4	3	3	1	3	4	1	1	2	2	1	3	10	3	1	1	4	3	6	1	7	2	3	5	1	2	3	6	2	2	5	1	1	1
Trex2_01	1	1	3	1	2	1	1	1	1	1	1	3	4	1	1	4	1	1	1	3	2	1	3	1	1	1	1	1	1	2	1	1	3	2	1	2	3	1	2	4	1	1	2	2	1	1	1	3	4
Cyp26c1_01	3	2	1	2	1	2	2	1	1	1	2	1	3	2	1	1	1	2	3	1	5	1	1	1	2	1	1	2	1	1	2	3	1	5	1	5	1	1	1	2	2	3	1	2	1	1	1	2	2
Sdhaf1_01	2	3	6	3	3	3	1	2	5	2	6	5	4	4	2	3	3	5	1	2	10	1	3	1	1	1	2	4	1	1	3	4	4	4	2	6	1	4	2	6	2	2	2	1	3	5	1	13	3
Tmem165_01	5	6	2	4	4	6	1	7	4	2	4	1	10	5	2	2	4	3	3	5	6	3	3	4	1	1	7	7	3	1	2	3	7	8	5	3	6	4	7	7	3	1	4	6	1	3	2	10	1
Rgs10_01	2	2	2	2	2	5	2	2	1	1	7	4	7	1	1	7	3	4	2	1	5	1	4	1	1	4	3	5	2	3	1	2	8	2	5	3	1	2	3	3	6	3	6	5	1	1	1	9	2
AI429214_01	2	2	2	2	1	1	1	1	1	2	3	1	4	1	2	2	2	1	1	1	3	1	3	1	1	1	1	2	1	1	2	1	2	3	1	4	1	1	1	4	1	1	1	1	1	1	1	1	1
Dnajb13_01	7	13	1	8	5	5	3	3	1	2	12	1	9	9	1	2	8	2	1	2	10	3	6	3	1	2	7	7	3	1	2	5	6	8	2	6	7	1	10	13	1	2	7	3	2	1	1	14	1
Atrn_01	5	1	2	1	2	3	1	4	1	1	1	4	4	2	1	1	4	2	3	1	2	1	2	1	1	1	1	2	1	3	3	1	1	2	1	3	1	1	1	2	3	4	1	3	1	1	1	5	1
Cd47_01	3	6	3	5	9	2	3	3	3	4	6	6	21	5	1	2	9	3	5	2	7	4	1	1	3	1	1	4	1	3	4	1	8	7	2	7	3	6	11	9	13	1	12	5	1	10	2	21	6
A2m_01	1	3	1	2	3	3	1	3	2	1	3	1	1	1	2	2	1	5	2	2	3	2	2	1	1	1	2	1	1	1	1	2	2	1	1	1	2	2	1	5	3	3	3	4	1	2	3	3	2
Eola1_01	5	6	2	4	3	3	1	4	2	3	4	7	12	6	1	1	4	1	1	2	6	1	5	2	1	2	2	2	3	2	4	5	5	4	3	2	4	1	1	2	1	3	5	1	2	3	1	12	5
2700062C07Rik_01	4	3	2	4	1	2	4	3	1	2	4	5	10	3	1	2	2	1	3	3	3	1	2	4	1	1	1	5	1	3	1	1	1	2	7	2	3	1	2	4	2	1	2	1	1	2	1	11	1
Meioc_01	3	3	1	2	1	3	1	3	2	1	1	1	5	1	1	3	1	1	1	4	6	1	1	1	1	1	3	3	1	1	1	4	1	1	1	2	1	2	1	4	1	1	2	3	1	2	2	6	3
Rit2_01	3	5	1	3	4	3	1	2	2	1	3	2	4	1	1	5	1	1	1	1	3	1	2	1	2	1	2	6	1	1	1	1	1	1	1	2	1	1	2	4	5	1	1	4	1	5	1	6	1
Ryk_01	4	13	6	6	6	12	5	10	2	3	7	16	21	14	1	5	10	3	3	5	13	4	6	4	4	2	3	10	2	5	9	3	9	1	7	6	5	4	9	13	7	3	3	9	2	3	3	10	8
Eif4a3_01	10	11	10	10	4	13	9	5	5	4	12	6	19	17	8	6	13	3	6	7	17	2	6	9	6	4	7	8	4	4	3	2	14	10	9	11	9	5	14	21	5	4	7	15	1	13	4	20	8
Mrpl3_01	2	7	2	3	1	3	2	3	2	1	2	4	9	4	2	2	4	4	2	2	5	1	3	1	1	1	3	6	1	1	1	1	1	8	5	4	3	1	9	7	2	4	8	3	2	4	1	9	1
Deaf1_01	4	1	2	1	4	3	1	1	2	1	2	6	5	8	3	1	1	5	2	5	1	1	3	1	2	2	3	2	1	2	1	3	4	8	2	5	3	1	8	6	1	5	4	1	1	4	1	3	2
Wdr45_01	2	3	1	1	1	3	2	3	1	1	1	2	1	1	1	4	2	1	2	1	2	3	1	4	1	1	1	2	1	1	1	1	2	1	2	1	2	2	4	4	1	2	1	2	1	1	1	2	2
Hcst_01	1	3	1	1	2	5	2	1	1	3	2	3	3	3	2	4	1	1	2	3	4	2	2	1	2	1	2	1	2	1	1	2	1	4	1	5	3	1	6	4	2	3	3	1	1	4	4	5	3
Atp11a_01	9	14	11	15	14	11	4	18	5	10	40	9	22	38	9	6	42	8	3	10	36	9	14	8	14	12	9	19	2	7	6	9	39	50	27	4	16	1	26	65	1	6	7	18	1	3	2	25	11
Il22_01	2	1	1	1	1	3	1	2	5	1	1	4	1	3	1	1	1	1	3	3	3	1	2	1	1	1	2	1	1	1	1	2	1	3	1	1	1	1	1	1	1	1	5	1	1	1	1	8	3
Cavin3_01	1	2	7	3	3	4	3	1	1	1	4	6	5	2	1	2	3	2	3	1	1	1	3	3	2	1	1	1	1	2	1	1	2	1	1	1	2	1	4	6	3	3	2	1	1	3	1	4	2
Ipmk_01	3	6	10	5	2	12	3	3	5	1	9	5	17	14	2	8	5	2	1	4	8	4	6	6	3	2	6	9	2	4	2	3	7	5	4	13	5	1	6	11	2	6	7	9	1	8	1	5	5
Olfr1186_01	2	1	4	1	1	7	1	1	1	1	2	1	1	1	1	1	3	2	1	6	2	3	1	1	2	1	2	2	1	1	1	4	4	1	3	6	2	1	1	3	1	1	1	1	1	1	1	6	3
Gjc3_01	1	2	1	1	1	3	1	2	1	1	2	1	2	1	2	1	6	1	1	1	3	1	2	1	1	1	2	1	1	1	1	2	1	1	1	2	3	1	1	1	1	1	3	1	1	2	2	4	5
Ireb2_01	2	5	3	5	4	4	3	10	3	2	7	8	15	12	1	2	10	4	1	4	6	3	4	2	1	1	5	2	1	2	6	1	9	5	2	1	1	1	4	13	1	5	7	5	1	4	2	13	5
Tas2r102_01	3	2	1	4	1	1	1	6	1	1	2	5	1	1	1	1	1	1	1	2	2	1	3	1	1	2	1	2	1	2	1	1	1	1	1	3	7	1	2	3	1	3	3	1	3	2	1	1	3
Odad1_01	11	5	7	3	2	4	5	12	1	3	13	3	18	12	1	1	4	1	1	1	12	3	2	1	1	1	6	8	1	2	2	1	6	6	3	2	8	2	11	19	1	3	11	8	1	3	2	12	3
Arsi_01	3	1	3	2	1	2	3	1	1	1	3	1	7	1	1	1	3	1	1	1	2	1	1	1	3	1	1	1	3	2	1	2	3	3	1	3	2	2	1	6	1	3	2	1	1	1	2	3	1
Pdlim2_01	2	7	4	6	3	12	1	2	5	1	9	6	7	6	4	5	8	5	3	4	3	2	2	2	5	3	7	10	1	1	1	1	11	9	6	7	4	2	6	13	6	8	2	2	1	3	1	18	6
Srr_01	2	3	3	1	2	6	2	3	2	1	6	8	4	6	3	2	3	1	1	2	5	1	3	2	2	1	2	4	2	2	3	4	4	3	3	3	3	1	6	4	4	2	6	2	1	3	1	8	2
Nudt17_01	1	6	2	1	1	3	1	1	1	4	1	3	3	4	1	4	2	1	2	3	2	1	3	1	1	1	3	3	1	1	1	1	3	3	4	1	1	1	2	2	3	3	6	4	1	3	1	11	1
Ccar2_01	5	3	4	6	1	4	4	4	1	1	6	66	8	4	1	3	9	3	1	1	7	1	4	3	1	2	2	6	2	1	2	1	10	3	6	4	3	3	4	10	1	1	4	2	1	3	2	12	5
Rgsl1_01	2	6	1	1	4	5	4	3	1	1	5	4	6	2	1	3	5	1	1	3	7	1	3	4	1	1	4	2	2	1	5	3	1	3	2	4	4	1	4	3	3	4	3	1	3	4	1	7	1
Mpp3_01	1	1	2	1	3	5	2	1	1	1	2	3	4	2	1	4	1	1	2	1	4	1	1	1	3	1	2	6	1	1	1	2	3	1	4	3	1	2	1	2	1	2	5	1	1	1	1	7	1
Serpinb9_01	5	10	5	6	5	8	5	7	8	2	20	6	54	5	5	4	6	6	3	10	15	4	4	14	3	3	2	7	1	3	3	2	15	7	4	6	3	1	33	10	8	7	13	5	3	16	6	49	6
Rbm15_01	1	7	1	4	4	3	2	3	2	2	2	3	4	5	1	2	2	3	1	5	3	1	3	4	2	3	2	5	3	4	4	3	7	1	5	6	1	2	6	6	1	1	8	2	2	2	1	3	5
Smim24_01	2	1	5	3	2	4	2	2	2	2	4	6	10	5	2	1	3	3	3	5	4	1	4	5	1	1	1	4	1	5	2	1	6	1	2	5	7	3	3	2	1	1	10	1	2	6	1	12	1
Cwf19l2_01	2	6	4	3	1	7	1	2	1	1	4	3	11	4	2	2	1	1	4	2	10	1	4	3	1	1	3	4	2	1	1	3	5	6	2	2	3	1	4	2	1	4	7	1	1	4	1	3	4
Alg11_01	1	7	2	2	2	1	2	2	1	1	1	2	10	3	2	3	2	1	2	3	1	1	1	1	1	1	2	2	2	1	1	2	2	1	2	4	1	3	2	3	2	1	3	4	3	1	1	4	1
Cd300e_01	1	6	8	5	1	6	1	2	3	1	6	6	6	3	1	4	1	1	2	4	4	2	1	3	4	1	1	4	1	1	1	1	3	5	3	1	4	1	1	3	2	1	1	1	2	2	1	8	3
Hoxd13_01	1	5	2	1	1	3	1	1	1	2	1	3	7	1	2	1	3	4	1	6	3	1	4	1	1	1	1	1	1	1	1	1	2	2	1	3	1	2	1	3	1	3	1	1	2	1	1	2	3
Olfr589_01	1	3	3	4	2	3	1	3	1	2	1	1	2	1	3	1	1	1	1	1	3	1	1	1	1	2	6	3	3	1	3	1	2	1	1	1	1	1	1	3	1	1	5	2	1	2	1	4	2
Kcnq4_01	1	7	3	1	2	1	1	3	2	1	4	5	6	1	3	2	3	1	1	2	4	2	3	3	2	1	2	4	3	2	1	1	4	4	1	2	1	2	3	3	4	2	1	1	1	2	1	6	4
Tsc22d4_01	3	6	3	1	2	4	2	4	2	1	1	7	17	2	2	2	4	1	1	1	5	1	2	2	1	1	4	4	1	1	1	2	2	8	5	4	5	1	2	6	2	2	5	2	4	3	1	7	2
Adprm_01	4	4	4	1	2	6	4	3	2	3	5	1	10	11	4	2	3	3	1	1	4	2	4	1	2	3	3	3	1	4	2	1	9	5	1	6	2	2	5	8	1	4	3	1	3	5	1	9	2
Fgf22_01	1	4	2	1	3	7	1	1	2	1	4	1	12	1	1	1	2	2	1	1	3	1	3	1	1	1	2	5	3	1	2	1	2	1	1	1	2	1	6	5	1	1	3	1	3	1	1	6	4
Nisch_01	7	21	4	9	12	10	9	8	9	5	9	12	26	17	3	2	9	4	2	8	12	5	10	1	4	7	9	16	5	7	3	2	10	23	10	1	8	1	15	14	5	9	8	4	2	3	3	16	7
Adgrg2_01	1	4	4	1	1	5	2	2	1	1	1	2	6	1	2	1	1	1	4	3	7	1	1	2	1	2	1	3	1	2	1	1	2	1	4	4	1	1	2	2	2	1	2	3	1	1	2	2	2
Kdm5a_01	1	6	4	2	5	6	2	6	2	1	3	6	12	10	2	3	1	4	1	3	5	3	3	4	3	2	2	6	2	1	1	2	6	2	4	3	3	2	2	6	4	4	6	3	1	3	4	6	2
Siae_01	3	3	2	1	2	7	1	3	4	1	2	4	3	4	1	3	2	1	1	1	6	3	2	2	1	1	1	3	1	1	2	1	4	1	1	1	2	1	2	1	1	2	3	1	1	3	1	6	2
Tas2r143_01	5	4	5	3	1	2	2	3	2	2	1	3	5	1	2	3	1	4	3	1	3	1	1	1	1	1	2	1	2	1	1	1	2	2	1	2	1	1	3	2	1	1	2	3	1	2	1	5	1
Pag1_01	1	1	2	1	1	1	1	2	1	1	3	2	5	1	1	1	1	1	1	3	2	1	1	1	1	1	1	1	1	1	1	2	1	1	1	2	1	2	1	2	2	1	1	2	1	1	1	4	4
Gsto2_01	4	4	3	4	2	3	5	2	1	1	3	6	43	4	1	5	2	1	1	3	4	3	3	3	1	2	3	1	1	3	1	1	2	2	4	5	1	1	2	5	1	1	1	4	1	6	1	8	3
Trbc1_01	1	6	1	2	1	2	1	1	1	1	3	4	2	3	1	1	1	1	1	1	8	1	3	4	1	1	1	5	1	1	1	1	2	4	3	2	1	1	1	3	3	1	7	2	1	2	3	11	4
Kctd16_01	3	2	3	1	3	4	1	4	1	1	2	5	3	1	1	1	2	1	1	1	3	1	3	1	1	1	1	3	3	3	1	2	3	1	4	2	1	1	4	3	6	3	1	1	2	1	1	2	1
Sepsecs_01	3	7	2	3	2	5	2	3	6	1	5	2	8	6	1	1	7	1	3	1	8	1	6	5	1	5	3	2	1	2	2	2	4	5	2	5	4	4	6	13	1	4	4	2	1	5	1	11	7
Hsd3b7_01	2	1	5	2	1	3	1	1	3	1	5	1	4	1	1	1	3	1	1	1	6	1	2	2	1	1	3	2	2	1	1	1	1	1	3	1	1	3	2	2	2	4	2	1	1	4	1	11	3
P2ry10b_01	1	1	1	3	1	9	1	1	3	2	3	2	4	1	3	3	4	2	1	3	4	1	2	1	1	1	3	7	4	2	1	1	3	1	2	1	2	1	3	1	5	1	8	1	2	2	1	2	3
Olfr1318_01	2	5	3	3	2	5	1	2	2	1	3	1	5	2	1	8	1	1	1	1	2	1	4	1	1	1	3	4	1	1	1	3	3	3	3	4	1	1	3	4	2	1	1	2	1	2	1	4	6
Olfr969_01	1	3	3	1	1	2	1	3	1	2	1	5	1	1	1	2	2	1	1	1	3	1	1	1	1	1	2	1	1	1	4	1	1	2	1	1	1	1	1	1	1	4	1	2	1	1	1	1	1
Rad51c_01	1	8	2	1	4	9	4	1	2	2	5	4	9	3	1	5	3	2	3	4	8	3	2	2	3	1	3	6	1	1	3	1	3	3	1	3	5	3	3	5	3	3	4	5	1	3	2	7	3
N6amt1_01	5	10	3	5	4	9	1	5	6	1	15	8	10	5	1	5	8	4	3	8	7	1	3	4	6	2	4	3	1	6	1	1	10	10	4	3	7	1	8	12	3	5	6	5	1	6	2	16	4
Nub1_01	3	7	3	3	4	2	5	11	3	5	10	7	23	14	2	2	8	3	3	8	6	5	3	4	3	2	4	7	2	4	5	2	17	3	5	9	6	4	17	15	5	6	11	2	1	7	2	17	6
Uhrf2_01	1	5	2	2	1	4	1	1	3	1	4	2	6	2	1	3	1	1	1	1	2	1	1	3	1	1	2	1	1	1	1	1	4	4	4	3	3	1	2	2	2	1	1	5	1	2	1	9	2
Ric1_01	5	1	3	3	2	4	1	7	4	2	2	4	11	3	2	2	2	1	1	4	8	1	4	2	1	1	3	3	1	1	1	1	3	5	2	2	2	1	8	2	4	4	2	3	1	6	2	12	1
Adamts18_01	1	2	1	2	2	2	1	3	3	1	2	2	5	3	1	4	2	1	2	2	2	2	4	1	1	1	1	1	1	1	2	2	1	2	1	1	1	1	4	1	1	1	1	1	1	3	1	6	1
Spaca7_01	1	2	1	1	2	2	1	1	4	1	2	1	3	4	1	1	2	1	1	5	7	1	1	1	1	1	2	1	1	2	1	1	4	1	1	3	2	2	1	4	1	2	1	2	1	3	1	4	2
Cma2_01	2	1	2	1	2	3	1	1	1	2	1	1	4	3	1	1	4	1	1	3	5	1	1	2	1	1	1	2	1	1	1	2	1	1	1	3	1	3	2	2	3	1	2	3	1	1	1	3	1
Ctsz_01	4	9	4	5	3	10	3	3	3	1	5	9	16	6	4	2	5	3	4	5	5	1	7	9	4	1	6	6	2	5	3	2	12	10	13	6	2	1	14	15	6	4	11	9	3	13	6	43	3
Rftn2_01	4	4	2	2	1	5	1	4	4	1	3	1	4	3	2	3	2	2	2	3	3	4	3	4	2	1	1	3	2	4	2	1	3	2	2	4	3	1	4	3	5	2	5	4	2	1	1	5	4
Piezo1_01	7	5	5	2	4	7	2	5	8	1	4	5	11	6	3	4	5	4	3	4	5	1	3	4	1	1	2	6	3	3	2	4	5	6	3	4	3	2	6	4	3	2	6	1	1	5	2	16	5
Unc79_01	6	3	2	3	1	3	1	5	1	1	2	4	2	5	2	2	1	3	1	1	1	2	1	1	1	1	3	1	1	3	2	2	1	3	1	1	2	2	1	7	1	1	1	1	1	1	1	2	3
Nodal_01	4	9	5	1	3	5	3	4	4	3	2	6	8	2	1	1	4	4	1	4	7	1	3	1	1	2	3	7	1	4	2	4	2	1	1	7	1	3	1	3	2	2	5	4	4	6	3	5	9
Tex19.1_01	1	1	5	2	1	2	1	2	3	1	1	4	4	3	1	1	1	2	1	1	4	1	1	1	1	1	1	2	2	1	1	1	1	1	2	4	5	2	1	1	1	1	3	2	1	1	1	2	1
Nlrx1_01	2	4	3	1	1	4	2	4	1	2	3	7	11	7	2	1	1	1	3	2	2	1	1	1	3	2	3	9	1	4	2	1	1	1	1	4	1	1	2	5	1	4	3	1	1	2	2	5	2
Plekhm2_01	5	8	1	1	1	5	4	5	4	1	6	6	8	7	1	2	5	2	1	2	5	1	4	6	5	1	3	5	1	3	1	1	2	7	4	4	2	1	8	2	7	4	2	3	1	3	2	9	4
Cryba1_01	5	3	2	1	1	2	1	2	3	1	3	1	2	2	1	2	2	1	1	1	3	1	1	2	4	1	1	2	1	1	1	1	1	4	4	1	1	1	1	4	4	2	3	2	1	1	1	10	3
Isoc2a_01	3	4	2	4	2	2	3	1	1	2	2	6	3	5	2	2	5	4	1	3	3	1	5	1	2	1	3	5	1	2	2	4	5	3	4	1	6	1	7	6	1	1	2	1	1	2	1	7	2
Enpp6_01	1	2	2	3	1	3	1	2	1	1	5	3	5	5	1	2	2	3	1	1	4	2	3	3	5	2	2	1	2	1	1	1	1	1	2	2	1	1	1	4	2	2	2	1	1	1	1	2	3
Myo19_01	2	4	3	1	1	2	1	2	1	3	3	1	3	2	1	2	3	1	2	2	3	1	1	2	1	1	2	2	1	2	2	1	4	1	2	3	1	1	3	4	1	2	4	3	1	1	1	6	1
Gm38499_01	1	3	1	1	1	4	1	1	2	1	1	1	1	1	1	2	3	2	1	1	1	1	2	1	1	1	1	1	2	1	1	1	3	1	1	1	1	1	3	1	1	1	4	1	2	1	1	4	1
Hsp90ab1_01	31	39	10	29	33	14	30	47	11	16	50	19	99	80	22	15	41	5	4	12	52	14	22	18	21	14	41	42	10	23	20	11	66	57	29	22	16	5	85	91	21	11	36	36	7	30	14	85	11
Cactin_01	4	7	1	1	2	5	3	4	3	1	1	2	5	5	1	1	2	2	1	2	10	3	1	2	1	1	2	2	1	1	1	1	5	4	4	5	1	2	2	4	1	3	3	1	1	5	1	4	2
Evi2a_01	4	2	2	2	2	4	1	1	3	1	2	4	12	3	2	6	2	2	4	5	6	1	4	4	1	1	5	5	1	2	5	1	4	1	3	3	1	1	1	6	3	1	1	4	2	2	1	10	3
Plxna2_01	1	5	3	2	2	1	3	1	1	1	2	6	6	3	2	1	1	1	2	1	2	1	2	1	1	1	1	4	1	1	1	1	3	3	1	1	1	4	2	4	1	2	2	1	1	1	1	4	1
Olfr368_01	1	2	1	1	2	4	1	3	2	1	2	3	7	2	1	1	1	1	1	1	4	1	1	2	1	1	1	4	1	1	2	1	1	4	3	1	1	1	1	6	2	2	3	1	1	1	1	2	1
Cct8l1_01	2	7	1	2	4	3	1	1	6	2	6	1	5	1	1	3	2	2	1	2	1	4	1	1	1	3	2	2	3	1	1	3	3	1	1	3	2	1	3	5	1	1	3	2	1	3	2	3	3
Gm38525_01	3	2	3	1	1	1	1	1	2	1	1	3	6	5	1	1	2	1	1	1	3	1	1	1	1	1	3	3	2	2	1	2	1	1	1	1	1	1	1	2	1	2	5	1	1	1	1	4	2
Sdc1_01	4	7	18	2	7	1	1	4	1	1	2	1	11	7	1	1	3	1	1	4	9	2	3	2	3	1	2	8	1	1	3	2	4	3	1	1	2	1	6	2	2	3	1	4	1	1	1	7	1
Camkmt_01	1	5	3	1	1	3	3	1	1	1	1	4	5	3	3	1	1	1	1	1	3	1	3	1	1	1	1	5	2	2	1	1	1	3	1	1	1	1	1	3	3	1	6	1	2	2	1	2	2
Bpgm_01	3	4	2	3	1	5	4	3	1	2	2	3	10	2	1	2	3	1	1	2	2	2	1	4	1	1	3	5	1	2	3	1	4	6	3	1	3	2	5	4	1	4	5	2	1	3	1	8	1
Usp30_01	2	2	1	1	1	2	1	1	4	1	3	6	3	5	1	2	3	1	1	1	1	1	1	3	1	1	2	2	1	1	1	3	1	1	1	2	1	1	1	2	1	1	3	1	1	2	3	7	2
Cmtm2b_01	1	1	2	1	2	3	2	3	2	1	3	4	1	1	1	1	1	2	1	2	10	3	1	1	1	1	1	2	1	1	1	1	1	2	1	1	1	1	3	4	1	1	2	1	1	2	1	3	1
Hnrnpk_01	9	8	3	3	6	5	6	15	4	8	14	4	32	24	8	5	11	4	3	2	12	6	4	4	3	2	15	19	1	8	4	3	14	16	12	8	6	1	15	24	5	10	9	9	1	12	8	24	6
Olfr792_01	1	4	1	4	1	2	2	1	2	1	4	3	5	3	1	4	2	2	2	3	3	1	3	2	2	1	5	5	3	1	4	3	1	3	3	2	1	1	3	3	1	3	1	1	1	3	1	6	5
Rgs3_01	4	3	6	1	2	8	2	3	1	1	8	5	4	4	3	4	3	2	2	3	4	1	3	3	1	1	3	9	1	3	4	1	5	6	4	2	3	1	8	7	5	5	10	5	5	4	1	6	4
Hp1bp3_01	4	5	6	1	3	9	7	5	6	1	7	5	13	6	2	7	7	1	4	5	8	4	2	3	3	2	4	12	1	1	1	3	12	6	5	2	1	1	10	14	3	2	4	4	1	4	3	19	4
Ly86_01	1	4	2	7	2	15	2	1	1	5	1	3	20	2	4	1	6	1	3	4	9	3	3	3	1	1	5	4	1	3	1	1	2	2	3	7	3	3	10	1	4	4	8	2	1	6	3	17	4
Btnl2_01	1	2	1	1	1	4	2	1	1	1	3	3	1	1	1	1	2	1	1	1	4	1	1	1	1	1	2	1	1	1	1	1	1	1	2	1	4	1	1	3	1	6	1	1	1	2	1	7	1
Rnps1_01	4	5	1	2	3	4	3	4	3	4	8	4	17	7	2	3	6	3	2	5	9	5	4	1	1	3	3	5	3	4	2	1	7	7	3	4	6	1	7	7	8	4	5	1	3	7	6	14	7
Zfp248_01	4	2	4	2	1	3	1	1	3	4	3	5	6	8	2	2	2	2	2	1	3	3	1	3	1	2	3	7	1	3	2	2	3	6	1	5	1	3	1	6	2	4	4	1	1	1	1	8	1
Psg25_01	1	4	3	4	1	5	1	1	5	1	3	3	6	5	2	3	4	1	2	4	5	1	2	2	1	1	3	4	2	2	3	3	6	2	2	2	2	1	3	7	1	3	6	5	2	3	2	11	2
Insrr_01	3	3	1	1	4	5	3	1	2	1	2	5	6	2	2	1	3	1	1	1	3	1	3	4	1	1	4	3	1	3	1	1	3	2	5	1	2	6	2	1	3	3	3	3	2	3	1	8	3
Grhl1_01	1	3	2	3	1	1	3	1	1	1	2	1	2	3	1	1	1	2	1	2	2	3	2	1	2	1	5	4	1	3	2	2	2	4	3	1	3	1	1	6	2	1	6	3	1	3	2	8	1
Taf9b_01	2	4	3	1	1	1	1	4	2	2	4	2	4	5	2	3	2	1	2	5	6	1	2	1	2	1	2	3	2	2	2	1	5	1	2	1	4	1	2	3	1	2	5	2	1	1	1	9	4
Pfdn1_01	5	9	5	5	2	7	2	3	2	4	5	4	12	6	2	4	5	2	1	3	3	1	7	2	4	3	7	8	1	1	2	3	4	13	7	4	4	2	13	5	1	3	6	3	2	4	5	14	1
Klra21_01	2	1	1	1	1	1	1	1	1	1	1	2	4	1	1	1	1	1	2	1	2	1	1	3	1	1	1	1	1	4	1	1	1	1	3	1	1	1	1	1	1	4	1	1	1	2	1	5	1
Trpv2_01	1	1	2	1	1	2	1	1	1	1	2	1	5	1	2	3	3	1	1	2	4	1	2	1	1	1	3	5	1	1	1	1	2	1	1	1	2	1	3	3	1	1	3	1	1	1	1	5	1
Efcab2_01	3	4	4	3	1	3	2	4	1	1	2	1	7	6	3	1	2	2	1	3	4	1	2	2	2	1	2	6	1	1	2	4	1	4	4	4	3	2	3	8	1	1	6	1	1	1	1	3	2
Cdr2_01	5	8	3	1	1	2	2	3	1	2	6	3	7	2	1	3	3	7	1	7	3	1	1	3	1	1	1	1	5	2	5	1	4	4	3	1	3	1	4	5	2	1	3	1	3	2	2	10	2
Isyna1_01	8	16	2	2	7	4	7	4	2	6	12	2	18	9	4	1	9	1	2	7	29	5	2	5	4	2	11	9	1	2	2	1	18	16	8	3	8	2	9	32	3	8	6	7	1	8	3	14	4
Sephs2_01	5	6	4	8	3	4	1	5	2	2	4	2	15	7	3	5	5	4	1	1	3	1	4	5	1	1	3	3	2	3	5	3	8	7	2	2	5	1	9	14	2	5	6	2	3	3	1	6	5
Hao2_01	4	4	1	1	1	5	1	2	1	1	1	2	5	2	1	2	1	1	1	2	6	1	3	1	1	1	2	3	2	4	1	2	5	2	1	2	2	3	4	3	1	5	1	1	2	1	1	7	2
Mthfsd_01	4	4	1	1	3	3	1	6	1	1	2	6	4	4	2	3	4	2	1	2	2	1	2	3	3	1	4	8	1	1	1	2	4	2	5	1	4	1	2	3	3	3	1	3	1	2	2	2	2
Capn6_01	5	5	1	1	2	6	2	5	1	1	3	6	7	2	1	3	2	3	2	1	5	1	2	1	1	1	1	3	2	1	2	3	1	4	7	2	3	1	5	3	3	3	1	1	3	4	1	10	7
S1pr5_01	1	2	4	3	1	4	1	3	2	1	4	5	12	2	1	2	1	1	1	6	1	1	2	1	1	2	2	4	2	2	1	4	2	4	3	3	3	3	2	5	1	3	2	1	1	3	2	7	1
Igf2bp3_01	1	4	2	1	2	2	1	1	1	3	4	1	4	4	1	3	1	1	2	1	4	1	2	1	2	1	3	2	1	2	2	1	2	3	1	1	3	1	2	5	1	1	1	1	1	3	1	7	3
Spg20_01	1	3	3	1	1	3	1	5	2	1	9	3	5	4	3	5	1	3	1	4	4	1	1	2	2	1	4	1	2	4	3	5	3	1	1	1	3	2	3	7	4	3	4	1	1	5	2	6	3
Rcbtb2_01	5	3	1	1	1	4	2	5	2	2	2	3	7	9	1	1	4	1	1	1	4	1	1	1	4	1	4	5	2	2	3	1	5	1	3	3	4	3	4	10	6	1	3	4	1	3	1	4	3
Vps13c_01	6	2	4	2	2	2	1	2	4	1	5	5	9	12	6	1	3	4	4	1	5	3	1	2	2	3	6	3	2	4	2	1	4	4	1	3	2	1	7	5	1	1	6	4	2	2	3	17	9
Nck2_01	7	6	2	3	3	6	3	7	3	3	6	4	23	12	1	2	3	2	4	1	6	3	4	2	1	1	4	3	3	3	4	5	4	8	5	4	1	5	9	8	2	5	4	8	1	3	1	20	1
Ascl5_01	4	4	2	2	2	1	1	1	5	2	1	1	7	3	2	1	3	2	4	3	4	1	2	1	1	1	3	4	3	2	2	1	2	1	1	1	2	1	1	2	2	2	5	3	1	3	1	5	3
4930563E22Rik_01	1	1	1	2	3	5	2	2	1	1	1	3	5	2	1	1	2	1	2	1	1	10	2	1	1	2	3	2	1	1	3	1	2	1	2	1	1	1	1	4	1	2	3	1	1	2	1	7	1
Olfr143_01	1	1	1	1	1	3	2	1	4	1	3	4	2	1	1	1	4	1	1	3	1	1	2	1	1	1	1	2	1	1	1	1	3	1	1	2	1	1	1	3	1	7	1	4	1	1	1	5	2
Zscan10_01	2	2	1	2	1	1	1	1	4	2	6	1	1	2	1	1	1	1	1	3	1	2	1	2	1	1	5	1	1	1	2	1	1	1	3	2	3	1	2	2	1	1	1	1	1	1	1	5	1
Ankrd13a_01	7	7	6	2	1	8	1	3	1	2	3	6	14	7	2	4	3	2	1	1	6	1	6	1	5	1	3	4	1	1	1	4	1	10	2	1	3	2	2	7	3	5	8	3	1	3	2	11	4
Gje1_01	2	3	4	2	1	2	2	1	1	1	2	3	2	1	1	1	1	2	1	1	2	1	2	2	1	1	1	1	1	2	1	1	5	2	1	3	2	1	4	1	1	2	4	1	1	1	1	4	2
Dvl3_01	2	3	6	3	3	6	3	4	1	2	4	4	8	3	1	3	3	1	1	6	2	1	1	3	1	1	1	5	1	1	2	1	8	4	2	6	1	4	3	9	2	2	3	6	1	3	1	11	4
Dhfr_01	2	10	2	1	1	9	1	6	1	2	2	3	8	2	1	6	2	6	2	3	7	4	7	1	2	1	4	2	1	1	1	1	4	3	1	3	3	3	3	5	1	5	4	8	1	5	3	12	2
Plekhn1_01	10	7	4	2	5	3	3	6	4	1	4	5	13	5	1	5	4	1	1	4	5	3	2	2	2	1	1	6	1	1	7	1	6	3	4	3	3	2	9	6	4	5	7	5	1	7	1	15	4
Map1a_01	1	6	1	3	2	2	2	1	1	2	2	1	3	4	2	1	6	1	1	1	5	1	1	1	1	1	1	3	1	1	2	1	2	3	3	1	1	1	2	2	1	3	2	2	2	3	1	3	1
Rad23b_01	8	8	1	5	2	8	5	5	3	3	11	2	11	9	3	4	3	1	1	3	12	3	4	2	1	3	4	7	3	7	2	4	15	7	2	1	3	3	15	9	3	5	8	3	1	7	1	6	6
Hnrnpu_01	16	30	15	13	11	22	11	20	10	6	21	13	40	25	10	7	18	6	4	11	37	8	14	17	13	9	28	22	3	8	11	7	31	25	22	13	14	3	40	27	8	11	30	23	5	22	4	47	12
Vps41_01	1	3	3	2	1	3	1	2	2	1	3	1	3	5	3	1	1	2	1	1	5	1	2	1	2	1	1	1	1	1	1	1	4	6	2	1	1	2	3	2	3	2	4	4	1	3	1	2	3
Bbip1_01	1	2	2	1	1	2	1	1	1	2	2	1	2	2	1	1	1	1	2	1	4	1	2	2	1	1	1	1	1	1	1	1	3	1	3	1	1	1	1	3	1	1	3	1	1	1	1	2	1
Cd40_01	7	1	1	1	1	4	2	2	3	1	4	5	15	4	2	2	3	2	2	2	3	1	3	8	4	1	4	1	1	2	1	1	9	4	1	1	2	3	8	1	3	3	11	3	2	10	5	20	1
Gm38999_01	1	4	2	1	3	2	1	2	1	1	4	3	3	1	1	2	2	1	1	2	3	1	1	1	1	1	4	2	1	1	2	1	3	1	1	4	3	1	5	1	1	1	5	3	1	1	1	4	3
Leng9_01	1	1	4	3	2	3	2	1	1	2	1	9	6	2	1	2	3	2	2	1	4	1	2	1	1	1	2	1	1	1	5	1	2	1	3	5	2	3	3	5	3	1	2	3	1	1	2	5	1
Ankrd34a_01	1	3	2	1	2	3	4	1	1	1	2	3	3	3	1	2	1	1	1	4	1	1	1	2	1	1	1	2	1	1	2	1	2	2	1	1	2	1	2	2	2	1	1	2	1	2	2	4	2
Vax2_01	1	2	5	1	1	1	1	2	1	4	1	1	5	1	1	1	3	1	1	5	1	1	2	1	1	1	1	5	1	1	3	1	1	2	2	2	3	1	1	2	1	1	1	2	1	1	1	2	2
Tmem263_01	3	3	3	1	1	4	2	1	2	1	1	3	2	1	3	1	2	1	1	1	1	1	1	1	1	1	1	2	2	1	1	1	3	1	2	2	2	1	3	7	1	1	5	1	1	1	1	8	2
Ccl3_01	2	5	5	2	1	3	3	1	1	1	1	1	9	1	2	1	3	1	1	1	4	1	2	2	2	1	1	1	1	3	1	1	8	3	3	3	3	2	13	2	1	3	10	2	2	9	2	18	3
Isl2_01	3	1	1	1	1	4	1	1	1	1	2	2	242	1	2	4	2	3	1	2	1	2	2	1	1	1	1	1	1	2	1	1	3	2	2	2	1	1	1	3	2	1	1	1	1	1	1	2	2
Tbk1_01	10	7	1	3	3	2	3	1	2	3	5	4	13	3	2	1	7	4	2	2	4	3	3	5	1	1	1	3	1	1	1	2	5	8	1	4	1	1	3	10	1	2	5	6	1	2	1	15	2
F3_01	4	8	4	1	2	6	3	15	2	3	9	2	18	6	2	1	4	1	1	3	2	4	3	8	1	1	3	5	3	3	5	3	11	7	3	2	4	2	7	13	5	1	12	6	2	37	1	24	4
Zfp541_01	1	4	1	2	2	3	1	1	3	1	1	2	2	4	1	1	1	2	1	4	3	1	1	1	1	1	1	3	1	2	1	1	4	1	1	2	2	1	1	1	5	2	1	1	1	2	1	5	1
Rasgrp1_01	2	1	5	1	3	5	4	1	1	1	3	3	2	4	1	2	2	4	1	3	3	1	3	2	2	1	2	2	2	2	3	1	3	4	1	1	3	1	3	7	5	1	6	5	3	7	2	7	5
Gsdmc2_01	1	3	1	2	2	2	1	2	2	1	3	4	4	3	1	2	5	1	2	1	3	1	3	1	1	1	2	3	1	1	1	2	3	1	2	2	1	2	2	5	2	3	4	1	2	1	1	4	1
Mroh2a_01	6	6	5	5	3	5	4	1	3	2	4	5	13	6	2	4	7	3	75	4	8	2	7	6	4	3	2	4	1	2	4	2	7	4	1	5	5	6	4	6	6	2	5	4	1	5	1	13	2
Pcsk1n_01	2	1	2	2	1	7	1	4	1	2	1	2	4	5	1	4	9	3	1	5	3	1	84	3	1	1	1	1	1	1	2	1	1	1	3	1	1	3	1	4	1	3	1	1	1	4	3	2	5
Grin3b_01	2	3	1	1	1	1	1	2	1	1	2	1	5	4	1	2	3	2	1	1	1	1	1	1	1	3	1	1	3	3	1	3	1	1	2	4	2	2	1	3	3	1	2	2	2	2	1	1	3
Vmn1r77_01	2	4	4	5	8	7	5	4	4	6	1	6	10	7	5	4	3	2	6	1	4	2	2	5	2	4	3	3	1	3	7	2	3	7	6	6	1	2	3	4	1	5	5	4	2	6	4	11	4
Gfod2_01	5	2	6	1	2	6	2	2	3	3	5	1	6	8	2	1	8	5	3	1	8	4	2	3	4	1	3	7	1	3	2	1	9	7	3	6	3	1	5	10	1	3	6	1	3	4	1	10	2
Hcfc1r1_01	5	7	3	4	1	3	4	6	4	1	4	5	14	11	2	3	6	3	1	5	7	2	4	1	2	4	8	9	1	4	2	3	6	5	4	3	5	2	5	10	7	3	14	6	1	9	4	14	2
Olfr1015_01	1	3	4	1	1	1	1	1	1	1	4	2	6	2	1	5	4	2	2	1	3	1	1	3	3	1	1	1	2	1	1	1	3	1	1	4	1	1	3	3	1	1	4	2	1	3	1	7	1
Rgs2_01	9	21	13	6	2	18	9	15	7	3	6	3	16	6	8	5	5	3	4	8	12	3	6	4	1	1	7	10	5	3	3	3	10	6	6	8	7	3	5	4	5	13	10	5	3	3	2	22	8
Vps26a_01	2	5	1	1	1	2	1	2	1	1	3	3	4	5	4	3	2	1	1	3	6	1	1	3	2	1	6	4	1	2	1	2	2	3	1	1	2	1	10	2	2	6	3	3	1	1	2	11	3
Zfp707_01	3	4	5	2	1	4	3	5	1	1	1	4	3	3	2	2	1	1	1	3	6	1	1	1	1	2	1	3	1	2	3	1	5	1	1	1	1	4	2	1	2	5	3	7	1	2	2	5	1
Ctsg_01	1	1	6	1	1	3	4	2	1	1	1	1	4	1	1	2	3	2	1	3	5	1	2	3	1	1	5	2	1	1	2	1	1	1	2	2	3	1	4	2	4	2	1	5	3	4	1	7	2
Pla2g4e_01	1	3	5	1	1	4	1	2	1	2	5	4	5	1	1	5	3	2	1	3	2	1	2	2	1	1	2	1	1	1	1	2	1	1	2	4	1	2	2	1	1	1	3	1	1	3	1	8	2
Klk1b26_01	3	34	4	2	1	4	1	6	3	3	2	4	16	4	2	6	7	3	3	3	5	1	5	6	1	4	2	1	1	1	1	2	5	4	1	3	1	3	9	4	3	1	3	3	1	9	1	11	3
Pdik1l_01	2	3	1	2	1	3	2	2	2	1	2	3	6	4	2	5	1	1	2	4	7	1	1	1	1	1	1	1	1	1	1	1	3	2	1	1	1	1	3	2	2	2	1	4	1	3	3	5	1
Edc4_01	7	1	2	3	3	3	2	8	2	2	6	8	7	5	2	3	6	2	1	3	1	1	1	3	1	1	7	5	1	1	1	4	4	3	5	5	4	1	5	11	1	4	3	5	4	2	1	8	7
A230006K03Rik_01	1	1	3	3	4	3	2	1	1	2	4	4	3	1	1	1	1	1	1	1	5	1	2	1	1	1	4	2	1	1	1	1	4	1	3	1	1	1	1	1	1	3	6	1	1	3	1	8	3
Gdpd1_01	3	10	2	5	7	10	4	9	1	2	7	1	7	9	3	2	9	4	1	1	8	2	4	112	1	2	7	8	1	3	2	5	10	6	1	3	1	3	5	21	1	1	7	1	3	3	1	5	2
Xab2_01	5	1	1	2	4	2	3	2	1	1	2	3	6	3	3	2	1	1	1	1	1	2	1	1	1	2	4	4	3	1	1	2	5	1	1	1	1	1	3	5	2	2	3	1	1	1	2	7	1
Bcl2_01	1	3	1	1	2	1	1	1	1	1	2	4	5	3	1	3	1	3	1	1	2	1	1	1	1	1	1	2	4	1	2	1	1	2	1	1	2	1	1	6	2	1	3	3	1	1	1	4	4
Lmcd1_01	1	6	3	1	3	3	1	5	2	1	2	5	4	2	1	3	2	1	1	6	1	2	5	4	2	1	4	5	1	2	1	4	3	1	1	6	3	3	1	5	4	4	4	6	2	3	1	6	3
Muc2_01	1	3	3	1	2	3	2	1	1	1	2	2	5	2	1	1	4	1	2	2	4	1	2	3	1	1	2	3	2	1	2	2	1	1	2	3	1	1	3	1	1	2	2	2	1	2	1	1	1
Snai1_01	7	5	2	3	2	1	2	3	3	2	1	2	15	1	6	5	2	5	2	1	5	1	1	1	2	1	1	2	2	2	1	1	1	2	3	1	2	4	2	2	1	2	2	3	1	1	1	4	4
Fcho1_01	2	3	5	2	2	5	4	2	1	1	1	3	7	4	1	1	3	3	1	4	3	1	1	1	1	1	1	5	1	1	1	1	3	1	3	2	2	1	3	1	3	3	3	2	1	2	1	6	4
Colec11_01	2	4	1	1	1	2	1	1	1	1	1	1	5	2	2	1	2	1	1	1	2	1	1	1	1	1	1	3	2	3	1	1	2	1	1	3	1	1	1	2	4	1	2	1	1	1	1	7	1
Olfr725_01	4	2	3	2	2	4	1	3	5	2	3	2	5	6	2	5	1	2	1	1	4	1	5	2	2	1	2	5	4	1	3	2	4	3	1	5	5	2	6	4	2	4	1	2	2	1	1	6	5
Prpf38b_01	10	20	7	8	8	15	4	12	7	4	8	6	40	10	2	9	10	1	5	5	21	4	7	4	1	1	9	13	4	7	9	5	11	9	9	12	10	2	22	23	8	4	15	11	3	16	8	42	8
Entpd5_01	2	7	2	4	6	4	2	7	1	2	8	4	2	14	4	2	11	1	1	4	13	2	5	2	2	1	11	5	1	1	1	2	4	10	10	4	2	1	4	13	1	3	3	8	1	1	1	7	3
Morc3_01	1	11	2	4	2	1	2	7	5	1	1	4	28	9	1	1	3	3	2	7	15	1	2	5	1	2	5	1	2	2	2	1	6	7	5	6	2	1	4	11	3	4	5	8	1	13	2	23	4
Olfr94_01	4	2	3	5	3	4	1	1	6	1	3	1	11	3	2	4	6	2	2	1	5	2	4	1	1	3	1	6	1	1	2	4	3	3	2	5	1	2	3	6	2	2	4	1	5	3	1	4	2
Olfr1495_01	1	1	1	5	1	1	1	2	1	1	1	3	5	2	1	3	4	1	1	1	3	1	3	1	2	1	1	2	1	2	2	5	1	2	1	2	4	3	2	5	1	3	4	1	2	5	1	3	3
Stau2_01	4	2	1	4	1	1	1	3	1	1	6	5	7	2	2	1	3	2	2	1	1	1	2	4	1	2	3	5	1	2	1	2	3	3	2	3	2	2	4	5	3	2	2	2	1	7	1	5	3
Olfr887_01	2	2	3	1	2	4	2	1	3	1	1	2	5	4	1	1	3	1	2	1	4	1	1	2	3	2	1	1	2	1	1	1	1	1	1	3	2	1	4	6	1	2	3	1	1	2	1	5	3
Smyd2_01	3	1	1	2	3	2	2	4	1	1	2	3	14	6	1	3	3	3	1	3	3	1	2	2	2	1	3	2	1	1	1	1	3	2	4	4	1	1	1	5	3	2	2	1	1	1	1	6	1
Zfp397_01	3	7	2	3	1	6	1	1	1	1	3	3	6	6	1	4	7	3	2	4	3	1	1	2	1	1	4	1	1	1	2	4	8	2	2	1	1	1	3	7	2	5	4	1	1	1	1	6	1
Opa3_01	6	4	5	5	1	7	2	4	1	1	7	5	8	4	1	2	6	1	3	5	8	1	1	1	3	2	3	8	2	1	1	1	4	6	5	3	3	2	5	7	3	7	7	2	1	4	2	11	2
Epha1_01	3	4	4	3	1	2	2	1	2	2	4	1	6	6	1	2	2	1	3	1	3	1	3	3	1	1	1	3	1	1	2	3	3	5	2	2	2	1	3	3	2	1	4	1	2	1	2	5	2
Spc25_01	2	4	1	2	2	1	1	3	1	1	2	3	5	2	1	1	1	1	1	1	1	1	1	1	1	1	1	1	1	1	1	3	1	1	2	2	1	1	2	2	1	1	2	2	1	1	1	4	2
Olfr1277_01	2	3	2	1	1	3	1	1	2	1	3	4	7	1	2	1	1	2	2	1	1	2	4	3	1	1	2	2	1	1	1	1	4	2	1	2	3	1	4	3	3	1	2	3	1	3	1	14	1
Sval2_01	1	1	4	1	2	3	1	1	1	1	1	4	3	2	2	2	1	1	1	1	2	1	1	1	1	1	1	2	1	1	1	2	1	3	2	1	1	1	1	4	3	1	1	1	1	1	1	4	2
Mbl2_01	2	2	1	4	3	6	1	2	1	1	1	2	6	3	2	4	3	1	1	1	3	1	1	3	1	2	4	2	1	1	1	1	5	3	1	2	2	1	4	5	2	2	3	1	1	3	1	3	1
Babam1_01	3	8	2	5	2	4	4	3	3	1	4	5	6	6	5	5	7	1	1	2	5	2	6	1	1	3	4	4	1	2	2	4	7	7	8	4	4	1	7	8	1	6	3	4	3	7	2	10	5
Vps28_01	5	8	6	8	4	6	6	10	2	4	14	7	14	19	10	8	4	3	6	6	17	1	3	9	6	2	4	12	1	6	5	2	9	13	7	4	3	2	6	11	5	5	8	8	4	8	2	16	6
Iho1_01	1	4	3	1	1	1	1	1	1	1	1	4	3	2	1	3	1	2	1	4	5	1	2	1	1	1	3	1	1	1	1	1	5	2	1	3	2	1	1	3	2	1	4	1	1	1	1	5	3
2010106E10Rik_01	1	14	2	3	1	3	1	2	1	2	2	2	3	1	3	3	3	1	1	1	3	1	2	2	1	1	1	5	3	1	1	4	1	1	1	2	5	2	3	4	2	2	2	3	1	6	1	5	3
Dusp12_01	2	6	1	2	1	5	2	12	4	1	3	7	6	5	2	3	1	1	1	2	10	1	2	1	2	1	1	2	1	1	1	3	6	1	2	4	2	3	5	2	5	1	3	2	1	1	1	13	7
Ilkap_01	1	2	1	1	1	2	1	2	1	1	4	1	5	1	1	1	2	1	1	1	3	1	2	2	1	1	4	4	1	1	1	1	2	1	2	2	2	1	4	5	1	1	3	1	2	1	1	5	2
Mettl26_01	4	6	5	4	4	7	5	3	2	2	7	4	8	10	1	2	6	1	2	3	6	5	4	4	1	1	5	7	2	3	2	2	5	2	9	4	3	2	4	15	3	3	5	2	4	2	5	9	3
Eif2d_01	1	4	2	2	3	2	4	3	4	1	1	2	10	10	2	4	1	1	2	2	5	2	3	2	1	1	5	3	1	2	1	1	3	2	2	3	3	1	3	8	4	2	6	5	2	1	2	3	2
Btn2a2_01	3	2	1	1	1	3	1	2	1	2	4	4	3	3	1	1	3	2	1	2	1	1	2	3	1	1	2	2	2	2	1	1	2	2	3	1	1	5	1	7	2	7	8	2	3	5	1	7	2
D8Ertd738e_01	5	12	5	3	3	6	5	5	1	3	8	8	15	10	1	5	9	4	1	5	16	2	5	3	5	3	3	10	1	6	1	4	11	9	5	9	9	1	13	13	6	2	7	5	5	8	1	18	3
Dipk1b_01	2	3	5	1	1	6	1	1	2	1	2	1	4	3	3	1	1	1	2	1	4	1	1	1	3	1	2	2	1	1	1	1	2	3	1	2	3	2	4	4	1	1	1	1	1	2	1	3	6
Aldh3b2_01	4	3	1	2	1	3	1	1	2	1	1	1	4	2	1	2	1	1	3	1	2	1	2	1	2	1	1	1	1	1	1	1	3	2	1	1	2	2	2	3	4	1	5	1	1	1	1	4	3
Itprid1_01	4	2	1	3	2	5	2	6	2	1	3	1	4	5	1	1	4	2	1	3	2	1	1	1	1	1	7	3	1	1	1	2	5	1	2	3	1	2	1	4	1	5	1	3	1	2	1	2	1
Smtnl1_01	2	3	1	2	3	1	1	3	1	1	1	3	1	2	2	1	1	3	1	1	4	1	1	2	1	1	1	3	1	1	1	2	1	2	2	1	3	1	1	1	1	1	1	1	1	2	1	3	1
Defa1_01	2	1	2	2	1	2	1	1	1	1	1	1	3	1	1	1	1	4	1	1	1	1	1	1	1	1	3	2	1	1	3	2	1	1	1	1	1	1	1	2	3	1	3	3	1	1	1	1	3
Suox_01	3	4	1	1	2	5	1	6	2	2	2	2	8	1	1	1	4	2	1	4	4	3	2	1	1	1	1	1	1	1	2	1	3	2	3	5	2	3	1	1	1	1	2	2	4	1	1	5	1
1700049E17Rik1_01	1	2	3	6	1	9	2	2	3	1	4	3	6	7	2	4	3	1	5	4	5	2	3	2	2	3	1	2	4	2	1	2	4	7	4	1	7	1	6	4	2	3	2	2	2	7	1	9	2
Agtr1b_01	2	3	1	3	2	1	1	1	1	1	3	2	4	2	1	3	2	1	1	1	1	1	5	2	1	3	5	2	1	1	2	2	4	1	1	3	3	2	1	3	1	3	4	2	3	3	2	3	3
Rhbdl1_01	2	5	4	5	4	5	2	5	1	1	2	2	6	2	2	1	5	1	1	2	6	1	1	1	3	2	2	7	1	3	2	2	3	3	1	4	1	2	1	6	1	1	2	1	1	4	1	7	1
Apoo_01	2	6	1	7	3	2	2	2	1	5	9	4	4	7	2	2	4	2	1	1	8	1	1	2	2	1	2	4	2	2	1	1	2	7	1	4	4	2	2	6	1	6	2	4	3	4	1	5	3
Il1a_01	4	4	1	1	2	2	2	2	1	1	1	3	5	3	1	1	2	2	1	2	4	1	1	4	1	1	3	2	1	1	1	1	4	3	1	5	3	1	7	6	1	3	3	2	1	1	1	4	6
Pagr1a_01	4	8	3	1	1	4	1	4	2	1	3	4	8	4	2	1	7	1	1	2	4	1	2	1	2	2	4	3	4	2	1	1	6	5	5	2	1	1	4	2	3	1	3	6	1	2	1	10	8
Spata5l1_01	4	2	2	1	1	2	1	1	1	1	2	2	8	5	3	3	1	1	1	2	5	2	4	2	2	1	2	1	2	1	2	1	1	2	2	3	1	1	1	6	2	2	1	2	1	3	1	13	3
Kbtbd13_01	3	2	1	2	2	4	1	2	1	1	1	1	2	1	1	1	1	1	2	2	4	1	3	1	1	1	3	3	1	1	1	1	1	2	2	1	1	1	3	1	2	1	2	2	1	1	1	4	1
Sox12_01	1	3	1	1	1	4	1	4	1	1	1	1	5	4	1	1	3	1	1	2	2	1	2	2	1	1	3	1	1	2	1	1	4	1	3	1	1	1	1	3	1	1	6	2	1	1	2	1	4
Cirbp_01	7	8	8	1	4	10	3	5	4	2	10	11	17	11	2	11	7	3	3	16	20	7	14	6	1	6	8	14	8	3	3	5	4	9	5	8	9	6	10	20	9	11	11	8	5	8	4	13	8
Ajap1_01	2	2	4	1	1	1	3	5	2	1	3	4	5	1	1	1	2	3	1	5	2	2	2	2	1	3	2	1	1	1	2	1	2	2	1	1	1	1	2	2	1	3	3	3	1	1	1	7	4
Zfp87_01	1	6	3	1	1	2	2	2	2	2	2	1	3	6	1	1	4	2	1	4	6	1	4	2	1	2	3	3	2	3	2	1	1	5	2	3	1	3	2	5	1	2	3	1	1	1	1	7	2
Ciart_01	2	2	6	3	1	3	1	4	1	1	2	3	4	3	1	1	1	1	1	3	4	1	1	3	5	1	2	3	1	1	2	1	5	8	4	4	3	1	3	6	3	3	3	2	1	1	2	4	4
4932414N04Rik_01	3	4	4	3	2	3	2	2	6	1	3	3	7	1	1	4	2	4	1	2	3	4	1	1	1	1	6	2	4	2	2	2	4	1	4	1	1	2	1	4	1	5	4	1	1	1	1	4	2
4930564C03Rik_01	1	4	1	3	1	1	1	2	1	1	6	2	1	1	1	1	1	1	2	2	1	1	1	2	1	1	2	3	1	1	1	1	2	1	2	2	1	1	1	1	1	2	1	1	1	1	2	3	1
Hinfp_01	2	3	4	1	1	4	1	1	4	1	2	3	4	6	1	1	1	1	3	3	2	1	4	2	1	1	1	9	1	1	1	1	5	4	1	3	2	1	1	2	2	1	2	1	1	2	1	7	2
Tfap2a_01	1	1	1	2	1	1	2	1	1	1	2	1	4	3	1	2	2	1	3	3	1	1	1	1	1	2	4	1	1	1	1	1	1	1	1	1	1	1	2	1	2	1	1	2	1	1	1	1	1
Lsm6_01	4	7	5	5	3	4	3	3	3	2	8	5	14	6	1	3	2	1	1	2	3	1	5	3	3	2	4	3	2	1	2	3	5	5	4	2	5	3	10	8	6	1	8	6	1	1	4	14	3
Idh3b_01	1	4	2	1	4	4	1	4	1	2	3	3	6	5	1	3	3	2	1	3	4	3	1	3	4	3	5	5	1	1	1	1	3	9	7	2	7	1	4	9	1	3	6	2	2	2	3	9	3
Gm10310_01	1	1	1	1	1	2	2	3	1	1	1	2	2	2	1	2	1	2	1	1	1	1	1	1	1	1	1	2	1	1	1	1	1	2	1	1	2	1	1	2	1	2	1	1	1	1	1	4	2
Ccdc124_01	8	7	3	1	1	3	4	6	7	2	3	6	12	6	2	3	5	3	3	1	5	4	2	1	1	1	3	6	2	1	5	4	9	5	3	7	6	1	8	12	3	3	2	2	1	6	1	8	3
Gdi2_01	11	14	7	6	6	8	10	8	8	10	12	11	30	12	6	5	9	1	3	4	19	4	6	5	8	4	6	11	2	5	3	6	19	20	13	9	3	3	22	20	6	10	11	11	2	8	4	24	7
C3_01	17	25	5	26	22	15	27	21	5	21	30	11	22	35	18	1	16	8	7	8	62	22	10	23	14	6	18	37	2	14	19	11	47	45	18	27	32	4	74	104	29	6	23	24	5	18	59	96	7
Dnah6_01	13	14	1	12	12	7	10	24	3	3	7	3	17	57	2	4	12	2	2	3	16	5	9	2	1	2	25	42	2	4	5	6	14	21	12	7	10	1	27	37	1	3	8	10	2	5	1	18	2
Chd7_01	1	5	4	4	4	9	1	3	2	1	6	3	11	4	3	3	4	4	1	4	6	3	5	5	1	4	7	1	4	2	2	2	2	4	1	3	3	2	3	5	3	1	6	4	2	5	3	12	3
Aurkb_01	2	3	3	2	2	1	1	2	1	1	2	1	5	2	1	1	2	1	1	1	5	1	1	1	1	2	2	2	1	1	1	1	1	1	4	1	2	1	1	3	2	3	1	2	1	2	1	2	2
Gucy1b2_01	1	2	1	1	1	3	2	2	1	1	1	4	2	3	1	1	1	2	1	4	4	2	1	1	1	1	1	2	1	1	1	1	1	1	1	1	2	1	3	2	1	1	2	2	1	1	1	2	1
Gm14288_01	2	2	2	1	1	5	1	2	1	1	1	2	7	4	1	1	3	1	1	3	6	1	1	1	1	1	4	3	1	1	3	1	3	6	1	1	1	2	6	3	1	3	3	1	2	4	1	3	3
Trim43b_01	2	4	4	3	2	3	1	1	1	1	2	1	1	1	1	2	2	1	1	2	1	1	1	1	1	1	4	3	1	1	3	1	1	1	1	2	1	4	1	4	1	2	2	1	1	1	2	1	2
Fam53b_01	4	10	4	3	4	8	1	3	1	1	9	7	12	10	1	3	2	2	1	3	1	3	4	1	3	3	2	9	3	4	2	2	6	5	3	3	4	4	5	6	4	2	3	2	1	2	3	11	4
Muc20_01	3	6	3	2	1	2	4	2	1	1	2	4	10	5	4	3	3	1	2	4	7	1	1	1	1	1	4	3	1	1	1	1	10	6	3	1	2	3	9	9	5	3	3	4	1	2	1	4	3
Cul9_01	4	7	7	2	2	5	1	2	1	1	5	1	4	3	2	2	2	1	2	4	5	1	2	1	1	2	1	3	2	2	1	1	4	5	3	3	1	1	3	1	3	4	7	2	1	3	1	9	5
Hoxb13_01	2	2	1	1	1	2	1	1	1	1	1	1	3	1	1	3	1	1	1	2	1	1	1	1	1	1	2	1	2	1	1	1	1	5	1	2	2	1	1	2	1	1	1	1	1	2	1	4	1
Olfr906_01	1	3	3	4	2	3	1	3	2	1	3	4	5	3	1	6	2	3	1	2	7	2	1	2	2	1	2	1	2	1	1	1	2	2	1	1	1	4	4	1	2	4	5	2	1	3	1	5	2
Ndc1_01	5	3	2	4	2	1	1	2	1	1	2	4	8	1	1	1	1	1	1	1	3	1	1	4	1	1	3	3	4	2	3	1	7	1	2	1	1	1	1	2	1	4	3	4	2	1	1	5	4
Gimap8_01	1	2	3	2	1	9	1	1	2	1	1	5	3	1	1	1	6	1	2	5	4	1	2	4	1	1	2	3	2	1	2	2	4	1	3	5	1	2	9	7	1	4	6	5	1	5	2	9	6
Dtx2_01	3	3	2	3	2	2	1	1	1	2	2	2	8	1	1	2	2	1	1	3	3	2	2	1	1	1	3	2	1	1	1	1	4	3	3	2	2	1	3	1	1	2	4	1	1	4	4	3	1
Polr3d_01	3	5	1	2	2	5	4	5	2	1	7	5	9	1	3	1	5	1	1	1	7	3	5	3	4	3	2	4	2	2	2	2	2	5	3	8	4	3	5	9	5	1	6	3	1	4	3	8	1
Defb43_01	1	3	1	1	1	2	2	1	1	1	3	3	8	3	2	2	2	1	1	1	1	1	1	1	1	1	2	1	1	4	1	1	6	4	1	4	4	1	4	5	1	1	1	1	1	1	3	8	4
Atp10b_01	2	4	1	3	1	3	2	1	2	1	4	2	1	5	1	1	3	2	1	1	3	1	1	3	1	2	2	3	1	1	1	3	1	1	1	1	1	1	3	1	1	1	4	1	1	1	1	3	3
Slc39a11_01	2	7	2	6	2	2	1	5	2	1	4	2	5	5	1	5	4	1	1	1	10	1	4	1	1	1	4	3	4	1	4	4	11	5	3	1	3	5	7	9	5	4	6	5	1	3	2	7	1
Pitpnm1_01	4	8	1	3	3	2	1	5	2	1	3	6	10	2	2	2	3	1	3	2	6	1	1	4	1	1	1	6	2	1	2	1	5	5	1	2	1	2	3	6	1	1	5	1	3	1	2	13	1
Ss18l2_01	3	2	1	6	3	5	1	3	6	1	7	7	10	6	1	3	5	3	4	5	2	3	5	2	4	1	3	8	1	3	1	3	4	5	6	5	3	1	4	6	4	3	2	3	1	3	1	11	4
Glb1l_01	2	5	4	5	2	2	2	3	2	1	1	2	6	2	4	3	4	1	3	3	2	1	1	2	1	4	2	5	3	1	3	1	2	3	1	1	2	1	1	8	3	3	1	2	1	2	1	11	1
Clta_01	12	11	6	6	3	2	9	11	2	3	13	11	29	18	4	2	9	4	6	2	19	5	7	5	4	4	8	14	5	3	4	5	22	13	13	4	8	2	20	23	7	7	26	16	6	15	3	30	7
Ago4_01	1	3	5	6	1	7	2	1	1	1	4	2	3	4	1	2	8	2	1	2	4	2	2	4	2	1	7	2	2	1	2	2	3	2	3	1	3	2	2	3	4	4	1	1	1	3	1	9	5
Aif1l_01	3	5	2	2	3	1	1	1	1	1	2	6	6	6	3	3	1	2	1	4	6	1	1	2	1	1	1	4	1	2	1	1	3	3	3	2	3	3	4	6	2	1	1	1	2	3	1	7	2
Rhox7a_01	4	1	2	1	1	5	4	3	5	2	1	3	7	1	1	2	1	1	1	6	1	1	1	2	1	2	3	3	1	1	2	5	2	4	1	3	1	1	4	4	3	1	5	2	1	5	2	6	3
Brap_01	2	3	2	3	2	3	1	4	6	2	2	1	9	7	2	1	2	2	2	1	7	4	2	1	1	3	2	5	2	1	1	2	2	9	3	8	4	1	1	3	1	4	1	2	1	3	2	7	6
Ern1_01	3	3	1	2	4	5	3	4	2	1	10	2	19	4	1	4	4	2	1	1	4	1	2	3	2	1	4	4	2	3	2	3	8	2	2	3	2	3	2	3	5	4	6	3	3	2	4	18	5
Tceal3_01	2	1	4	1	2	1	1	3	1	1	1	2	3	3	1	1	2	1	1	1	2	1	3	3	1	2	3	3	1	1	1	1	3	1	2	1	3	1	1	5	1	1	1	2	1	1	1	5	3
Id2_01	8	4	5	1	3	15	6	1	3	2	7	6	20	8	5	6	4	1	1	3	6	1	3	4	3	1	1	1	1	3	1	5	13	7	2	6	5	2	9	13	7	2	17	3	1	11	4	26	1
S100a5_01	1	2	4	2	1	4	1	1	3	1	2	4	4	3	1	1	1	2	1	1	1	1	1	1	2	1	2	2	1	1	1	2	4	1	2	4	1	1	1	3	1	1	1	2	2	1	1	2	2
Olfr57_01	1	1	2	1	1	1	1	3	1	1	1	1	3	2	1	1	1	1	1	1	1	1	1	1	1	1	1	2	3	1	1	1	1	4	1	3	6	1	1	1	1	1	2	1	1	2	2	3	1
Galnt3_01	6	8	5	3	6	3	4	9	1	2	6	2	18	10	1	1	6	2	1	3	8	1	1	5	6	1	6	5	2	2	4	3	9	6	4	5	3	1	8	12	4	3	8	8	2	4	1	13	4
Gm15217_01	1	5	1	1	1	4	1	1	2	1	2	6	6	1	2	1	1	1	1	1	3	1	1	3	1	1	1	1	1	1	1	1	2	1	1	3	1	1	1	2	2	1	2	3	3	1	3	2	2
Usp40_01	2	3	2	1	1	3	1	4	1	1	2	2	6	2	2	5	1	1	1	5	3	3	1	3	1	3	2	2	1	1	3	1	2	5	1	2	2	1	3	6	3	6	1	3	1	2	2	5	1
Tas2r124_01	1	3	1	1	4	4	1	1	3	1	1	2	4	2	1	2	1	2	1	3	1	1	2	1	1	2	1	3	1	2	1	3	1	1	1	5	1	1	1	4	1	1	5	3	3	1	4	5	1
Adamts2_01	7	5	3	4	1	1	1	1	1	2	1	4	6	3	1	5	3	1	3	3	8	1	2	5	2	2	2	7	4	1	1	1	1	2	1	1	7	1	5	5	4	4	4	4	4	1	2	9	3
Slc2a7_01	2	1	1	2	1	2	2	1	1	3	2	1	5	2	1	3	4	1	1	1	4	1	1	2	1	4	1	2	1	1	1	2	2	1	1	4	2	2	5	1	2	3	1	1	1	2	1	7	4
Rhox4a_01	4	3	4	5	5	14	3	11	7	4	7	11	17	6	1	3	2	3	2	10	9	2	5	10	4	1	6	6	1	4	2	4	7	3	7	7	5	2	10	8	8	8	7	4	1	3	1	16	8
Mapkbp1_01	3	3	4	1	3	2	2	4	1	1	6	2	7	4	1	3	3	1	1	2	1	1	2	1	1	2	2	2	1	1	2	1	7	3	3	2	1	1	5	3	4	1	6	2	1	2	1	3	1
Cox7b_01	16	12	8	9	11	8	5	9	4	5	20	12	18	16	2	5	16	7	7	6	19	2	7	2	2	6	13	12	5	2	8	2	12	18	7	9	2	1	13	32	2	5	16	5	4	10	3	30	5
Pgf_01	6	4	8	6	1	4	1	3	2	1	3	2	2	2	1	2	5	2	1	1	7	3	2	2	4	1	1	3	1	3	2	1	5	7	4	8	4	1	1	6	4	1	8	5	1	3	1	9	8
Pam16_01	6	5	2	3	1	6	4	11	2	1	5	7	10	6	4	3	6	1	4	4	10	2	3	3	1	2	5	6	1	6	3	2	8	2	3	4	4	1	12	15	13	5	5	5	1	3	3	7	2
Naa40_01	4	8	3	4	6	7	3	2	3	1	3	6	6	5	1	3	5	1	1	4	5	1	2	1	2	1	5	9	1	4	1	3	2	2	1	6	4	4	6	8	3	3	5	2	4	4	1	11	1
Cyb5r2_01	1	5	1	1	1	3	1	1	2	1	1	4	4	2	1	3	1	1	1	3	1	1	2	1	1	1	1	2	1	1	2	1	2	2	1	3	2	1	3	1	1	1	3	1	1	2	1	6	1
Tmem67_01	1	2	1	1	2	1	1	3	1	1	3	1	7	6	1	2	2	1	3	2	8	1	1	2	1	1	3	1	1	1	3	1	2	5	3	5	1	1	5	5	1	2	5	4	1	2	1	5	5
Mmp16_01	3	7	2	1	3	6	1	3	1	1	1	3	6	4	1	2	3	1	2	3	4	1	1	2	1	1	1	1	1	3	2	1	4	3	2	1	5	2	7	6	3	6	4	2	1	1	2	6	3
Sh3d19_01	10	16	6	6	5	8	2	6	5	2	5	12	13	13	3	6	3	6	3	1	10	4	6	2	2	3	2	8	5	3	6	3	6	8	9	4	7	2	7	11	9	9	8	6	2	3	1	13	8
Taar7a_01	2	3	7	1	45	5	1	5	2	1	3	2	2	1	1	2	4	1	1	1	1	1	1	1	2	1	1	3	1	1	1	1	3	1	4	3	2	2	2	4	1	4	2	1	1	8	1	8	2
Rfx7_01	4	4	4	2	1	2	2	4	2	1	2	4	12	4	1	2	1	1	1	2	1	1	2	2	1	1	2	6	1	4	2	1	1	5	4	7	3	2	6	1	2	2	2	3	1	2	1	7	2
Adamts12_01	1	2	2	1	1	3	1	4	4	1	1	4	6	4	1	4	1	1	1	1	2	1	2	2	1	3	1	1	1	1	1	2	3	1	1	2	4	2	2	4	1	2	3	1	1	1	1	3	3
Polr3f_01	4	8	4	2	3	5	2	2	2	2	1	8	11	4	2	4	2	4	1	5	6	2	2	2	3	1	4	1	2	4	1	1	5	6	4	6	1	2	11	7	4	5	1	3	1	5	1	4	2
Cd200r4_01	1	4	3	1	2	4	1	3	1	1	2	3	2	1	3	4	5	1	1	1	5	1	2	1	1	1	3	2	1	1	1	1	1	1	2	1	2	1	4	3	1	1	3	1	1	2	1	3	1
Esp38_01	2	3	1	1	2	4	1	1	1	1	1	5	1	2	1	1	2	1	1	1	4	1	4	1	2	1	1	1	1	1	1	1	2	2	1	1	1	4	1	3	1	1	2	1	1	1	2	3	2
Fshb_01	2	1	1	1	2	1	1	1	2	1	4	2	6	1	1	1	1	3	1	3	2	2	1	1	1	1	1	1	1	2	2	1	3	1	4	5	2	1	2	3	2	3	1	2	1	1	1	9	4
Tmem141_01	1	1	1	1	1	1	1	1	1	1	3	2	5	2	3	2	2	1	1	2	2	1	1	1	1	1	1	2	1	1	1	1	2	2	3	1	1	1	1	2	1	3	3	3	1	3	2	3	1
Stk40_01	4	7	4	2	5	8	7	9	3	1	7	5	28	8	1	4	10	3	3	3	12	2	6	3	4	6	8	11	5	4	5	2	8	6	3	8	5	5	7	15	6	5	8	6	2	10	2	25	7
Gm51464_01	6	6	1	1	3	8	2	4	1	1	3	7	10	6	2	2	3	2	3	3	8	1	3	6	1	1	2	3	3	1	3	1	3	5	3	7	1	1	3	4	4	1	2	3	1	4	3	6	1
Lpxn_01	1	2	2	2	1	1	3	4	2	1	2	1	7	2	1	1	2	1	1	1	2	1	1	1	1	1	1	1	1	2	1	1	4	1	2	3	2	4	4	3	2	4	4	4	1	2	1	3	2
Iqgap1_01	13	21	6	10	10	9	5	12	9	9	30	13	52	24	10	8	21	4	4	11	24	8	14	16	6	7	14	15	2	3	9	6	27	33	20	19	16	1	34	41	7	13	26	16	4	25	5	53	7
Arl14_01	4	1	1	2	4	5	3	3	2	1	2	1	1	1	1	1	1	3	1	3	2	1	2	1	1	1	3	2	1	1	1	2	2	1	1	1	1	1	2	1	2	1	5	1	1	1	3	6	5
Emx2_01	1	1	2	1	1	2	1	2	2	1	2	4	6	2	3	2	1	3	1	3	1	1	2	1	3	2	1	3	1	1	1	1	5	2	3	2	2	4	3	1	4	3	3	2	1	3	2	2	2
Sf3a2_01	2	4	5	2	2	7	6	3	5	2	8	9	8	10	2	1	7	7	1	2	5	2	4	4	2	1	8	6	1	3	6	1	2	6	1	4	4	2	9	10	7	2	10	3	2	8	4	11	1
Apbb1_01	4	7	5	1	8	10	3	9	5	7	8	5	11	14	4	3	5	4	3	6	10	3	5	4	3	2	6	4	3	2	3	2	12	10	7	6	3	1	4	13	6	4	4	5	1	2	1	6	3
Hgd_01	3	3	1	1	1	3	1	2	1	1	2	1	2	1	1	2	2	1	1	3	1	1	2	4	1	1	3	2	1	2	4	2	4	3	1	2	3	1	2	3	1	2	1	1	2	2	1	2	1
Hfe_01	4	1	3	4	2	2	1	1	1	1	4	4	1	1	1	1	3	4	1	2	3	1	6	4	1	1	6	3	1	1	1	1	1	1	2	3	2	1	2	4	2	2	2	1	1	2	1	5	4
Olfr1248_01	3	2	5	3	3	3	1	2	4	1	1	2	5	1	1	2	2	3	2	2	5	1	1	3	1	1	1	4	2	1	1	1	4	3	2	2	4	1	2	1	1	4	2	3	1	1	1	5	2
Esyt2_01	2	10	5	1	3	9	3	3	1	2	4	4	12	7	1	1	5	1	1	2	5	4	3	1	1	1	5	5	5	2	6	5	4	4	4	2	4	2	7	12	5	3	5	2	1	4	4	12	5
Tmprss15_01	2	3	2	1	1	1	1	1	1	1	1	1	1	2	1	1	1	1	1	1	3	2	1	1	2	1	1	1	1	1	1	1	1	2	2	1	1	1	1	2	1	2	2	1	1	1	1	3	1
Gfra3_01	1	6	3	1	2	4	1	2	1	1	4	2	5	7	2	1	2	1	1	3	4	1	1	2	1	1	2	2	1	1	1	1	1	1	1	4	2	1	3	4	1	1	3	3	1	3	1	10	5
Tmem82_01	1	3	1	2	3	2	1	4	1	1	3	3	5	1	2	2	1	1	3	1	4	2	1	2	2	1	1	1	1	2	1	1	3	3	1	2	1	1	2	4	3	1	1	3	1	2	1	4	1
Alkbh3_01	1	3	1	2	3	4	1	5	2	2	5	4	3	3	1	3	1	1	1	3	4	1	4	1	1	1	4	3	1	1	2	1	6	1	2	2	1	1	7	3	2	4	1	3	3	3	1	7	1
Abhd16b_01	2	3	2	1	1	3	1	1	1	1	3	7	1	5	1	1	2	1	1	7	2	1	2	3	1	1	2	1	1	1	1	1	2	2	1	3	5	2	2	3	1	2	1	2	1	2	1	5	3
Cenpb_01	2	5	3	4	4	4	1	3	2	1	4	3	2	4	1	3	2	2	1	4	6	1	3	4	1	1	5	3	2	1	2	1	3	3	3	3	2	1	2	5	1	3	3	5	1	2	2	4	5
Vps18_01	3	6	1	1	1	1	1	4	1	1	1	3	11	3	1	1	2	3	2	5	1	1	1	1	1	2	2	5	1	2	1	2	1	1	1	2	1	3	3	1	1	1	2	1	1	1	1	7	4
Cytip_01	1	1	1	2	1	2	1	2	3	1	3	2	6	4	1	3	1	1	1	2	4	1	1	2	1	1	1	1	1	1	1	1	2	1	2	1	4	3	1	5	1	2	2	3	1	1	1	8	3
Tuba1a_01	41	43	12	42	42	15	36	47	7	19	66	17	50	94	19	13	54	9	5	15	47	19	25	15	18	14	38	47	6	6	41	21	48	62	39	25	39	5	67	126	13	12	47	44	6	16	6	61	12
Ddx59_01	2	2	2	1	1	5	1	4	1	1	5	3	11	5	2	2	3	6	1	1	5	2	5	1	1	1	8	5	1	1	2	2	6	3	5	1	2	1	3	6	3	2	1	6	1	2	1	7	5
Tcaf1_01	2	2	3	1	1	1	1	1	2	1	3	6	4	1	1	3	5	2	1	1	3	1	1	1	2	1	5	4	3	1	1	1	2	3	3	1	3	1	1	3	1	1	1	2	1	1	2	1	2
Smim5_01	6	13	2	3	6	6	10	13	1	6	16	5	12	27	4	2	10	1	1	4	12	5	7	6	3	2	3	7	1	10	4	3	12	14	10	3	6	3	15	22	1	5	9	8	1	7	1	11	2
Nod2_01	1	2	2	2	4	1	1	4	4	1	1	1	10	3	5	2	1	3	1	1	4	2	1	2	2	3	3	4	1	1	2	1	6	2	1	4	3	1	6	3	6	3	2	4	2	7	1	18	3
Car4_01	3	4	8	2	2	12	1	2	8	1	3	10	4	2	1	5	5	1	3	5	1	1	1	5	1	1	1	2	1	2	1	2	2	1	1	4	1	2	1	1	2	2	1	1	1	1	1	3	3
Olfr799_01	2	1	1	1	2	4	1	1	2	1	2	2	2	2	1	1	1	1	1	1	1	1	2	2	1	1	4	1	1	1	2	1	1	2	1	1	3	3	3	4	1	1	2	3	1	2	1	2	1
Gm9936_01	1	6	1	3	1	7	1	4	1	3	5	5	2	3	2	2	2	1	6	2	1	1	3	3	2	1	5	4	1	2	1	2	3	2	3	2	4	1	4	5	4	2	4	1	1	4	1	12	1
Nat9_01	2	13	5	5	4	4	5	2	1	7	6	3	3	14	2	5	3	3	3	2	6	3	3	2	1	1	8	8	1	2	3	2	8	9	6	5	2	1	7	10	1	3	3	2	2	5	3	10	6
Dusp7_01	1	1	4	3	4	4	2	1	5	1	3	1	12	3	2	7	4	1	3	1	10	2	2	4	1	3	3	1	1	2	1	1	2	1	3	5	2	1	4	1	3	4	5	1	2	1	1	8	5
Sec23ip_01	5	4	3	2	4	6	3	5	2	1	2	2	4	8	1	1	4	3	1	4	6	1	3	3	4	1	4	9	1	1	4	4	16	6	1	5	4	2	3	12	3	1	7	1	1	4	2	14	3
Cetn1_01	1	6	5	1	3	4	3	1	2	2	3	2	6	3	1	2	3	1	1	3	1	2	6	5	1	1	2	4	3	1	3	3	3	5	1	4	1	1	2	1	2	1	1	5	1	2	1	4	1
Bmpr1b_01	1	4	3	2	3	5	1	1	1	1	3	1	7	5	1	1	2	3	1	6	4	2	1	2	1	2	4	7	1	1	2	3	6	2	1	4	3	1	4	2	2	2	3	2	2	1	1	5	1
Gm30447_01	6	1	2	2	2	3	2	3	2	2	1	5	9	3	2	1	1	1	2	1	3	2	1	1	1	1	1	5	1	2	1	1	1	4	1	3	2	2	2	3	1	2	2	1	1	1	3	5	2
Smim18_01	2	2	2	3	1	3	2	3	2	2	2	5	2	2	1	2	4	2	1	3	2	1	2	2	1	1	1	5	1	1	2	4	5	3	1	3	1	1	1	1	1	1	1	1	1	4	1	2	3
Cldn2_01	5	3	3	1	1	5	6	1	3	1	3	2	7	8	1	4	6	1	2	2	16	4	3	1	3	1	2	6	2	2	2	2	5	3	1	1	1	1	1	9	2	4	4	3	2	1	2	5	3
Lrrc18_01	2	2	1	1	5	1	2	1	1	1	4	1	4	3	1	1	4	1	1	2	1	1	1	2	1	1	3	1	1	2	1	1	1	2	4	1	1	1	1	2	1	1	6	2	1	3	2	6	1
Ppp1ca_01	12	9	5	7	6	9	3	14	6	4	19	11	28	18	7	7	20	11	10	9	14	4	5	2	10	2	11	8	2	8	10	7	26	13	7	11	5	2	22	18	10	5	18	18	2	9	5	29	8
Olfr1537_01	3	4	2	1	1	9	1	2	1	1	3	1	4	4	1	1	4	2	1	3	1	1	3	3	1	1	1	3	2	1	1	2	1	1	1	7	1	2	1	2	1	2	4	1	2	4	1	7	3
Cplx4_01	3	4	2	1	4	3	1	8	1	1	2	3	6	2	1	1	1	1	2	1	4	1	4	1	1	1	3	2	1	1	1	2	2	3	1	3	1	1	2	5	1	3	3	2	1	1	2	2	3
Zfp182_01	2	9	1	1	6	4	2	3	2	3	2	3	5	3	3	5	2	2	2	5	4	1	3	3	2	1	1	7	1	1	5	1	8	2	3	1	4	1	1	6	3	2	1	4	2	2	1	6	4
Crybg2_01	1	3	2	1	4	2	2	3	3	1	1	4	1	3	1	1	1	1	1	2	1	5	1	2	1	1	1	1	2	1	1	1	2	2	1	1	3	2	5	7	1	1	3	1	1	6	2	4	2
Pot1b_01	1	1	5	1	3	3	2	1	2	1	2	1	9	2	1	1	1	1	3	5	2	1	2	1	1	2	4	1	2	1	1	2	1	3	3	1	2	1	2	3	2	6	5	3	1	2	1	5	3
Sdf2_01	4	2	4	2	4	4	3	5	1	1	4	3	8	4	3	1	1	1	1	2	8	1	3	2	2	1	1	3	1	1	1	1	6	4	5	4	1	3	4	6	2	2	6	5	2	2	1	10	2
Tram2_01	2	4	5	2	1	3	2	3	1	2	1	7	4	3	1	1	7	2	1	6	5	1	1	1	1	3	3	4	1	2	1	2	5	3	1	2	1	1	3	3	1	3	6	2	1	2	1	8	7
Erbin_01	6	9	6	9	6	6	7	11	3	6	10	9	26	18	5	4	18	7	1	5	13	2	7	6	1	3	13	14	4	2	2	6	10	18	16	7	5	2	8	21	5	9	15	5	2	7	2	25	11
Slc22a22_01	2	3	2	1	1	3	2	1	1	1	1	3	10	2	1	2	4	1	1	2	7	1	1	4	1	1	1	4	1	2	2	2	3	1	2	1	1	1	6	6	1	1	1	1	1	1	2	4	1
Adh5_01	4	1	1	4	4	6	1	5	3	1	4	1	6	8	1	1	8	2	4	2	4	1	1	2	1	1	2	2	1	2	1	3	4	8	2	2	1	5	2	2	1	2	2	1	1	3	2	8	4
Nbeal1_01	5	6	3	1	6	8	1	1	7	2	6	5	10	8	1	5	1	3	1	3	2	1	3	5	3	1	3	4	4	3	1	1	4	8	2	2	1	3	9	14	2	2	5	1	1	2	1	9	4
Cmtr2_01	2	3	5	1	3	6	4	4	1	2	4	5	8	1	1	1	2	3	1	1	5	1	5	1	1	1	3	1	1	1	1	2	5	5	3	1	1	1	3	4	1	3	4	2	1	1	1	9	3
Rpsa_01	8	13	10	11	9	24	6	12	8	6	19	15	33	19	5	8	23	16	7	13	29	5	10	18	8	4	20	16	5	8	5	7	18	12	13	17	13	8	20	28	9	8	17	21	3	21	8	38	10
Haao_01	5	3	4	1	1	8	1	3	4	1	5	4	4	1	1	2	4	1	3	2	5	4	3	3	1	1	3	1	4	2	1	4	3	1	5	5	4	2	2	4	1	3	2	2	2	3	2	9	3
Hnrnpa1_01	20	24	9	12	14	17	15	14	9	10	22	21	48	21	13	5	22	8	7	10	27	10	13	12	12	12	4	22	12	5	7	5	30	28	19	11	10	6	25	42	16	12	32	20	10	30	11	66	19
Olfr479_01	1	4	1	1	1	6	1	3	1	1	1	2	1	1	2	1	2	1	1	1	2	1	2	3	1	1	1	2	1	1	2	1	2	3	1	2	3	1	3	1	2	1	2	2	1	1	2	5	1
Fbxl7_01	2	4	4	2	1	2	2	2	1	1	1	1	4	1	1	1	2	1	1	1	2	2	1	1	1	1	4	1	1	1	2	1	1	2	1	1	1	3	1	4	2	1	2	1	2	3	3	6	4
Zeb1_01	1	9	2	5	3	5	2	3	3	2	2	4	6	5	4	2	4	1	2	1	3	1	3	3	1	5	2	6	1	1	1	3	2	6	1	5	4	1	4	2	3	3	1	3	2	2	1	10	5
Pcgf6_01	4	1	2	1	1	5	3	3	1	3	4	6	3	4	1	1	2	2	1	4	5	1	4	3	1	1	1	1	1	2	2	4	5	6	1	3	3	2	7	2	1	3	2	5	1	2	2	4	2
Rbbp9_01	1	4	3	5	1	5	5	2	3	1	2	1	7	4	1	2	3	1	3	3	2	1	3	1	1	2	3	2	1	1	1	1	7	1	2	2	1	2	3	5	1	1	2	1	1	1	1	4	4
BC035044_01	1	4	1	3	1	8	1	1	2	1	1	6	5	2	1	2	4	1	1	1	5	1	1	2	1	2	1	1	1	1	1	1	1	1	2	1	3	3	2	3	1	2	3	2	1	1	1	7	1
Zhx2_01	1	6	2	1	6	1	5	8	1	1	5	4	5	6	1	5	4	2	1	3	7	1	4	3	1	3	1	5	2	2	2	1	5	6	6	4	2	3	5	8	2	2	6	1	1	1	1	12	3
Ankrd27_01	2	2	3	2	1	3	1	2	1	1	1	1	5	5	1	3	2	2	1	3	4	1	1	1	1	1	1	1	1	1	1	2	3	2	2	2	2	1	4	5	1	2	1	1	2	2	1	4	2
Zc2hc1c_01	2	2	2	1	1	1	1	1	1	1	3	2	4	3	1	1	3	1	1	1	4	1	2	1	1	2	3	2	3	1	1	2	1	1	1	1	3	2	3	1	2	1	2	1	1	1	1	4	2
Cnksr3_01	3	2	6	3	1	6	1	1	2	2	5	4	5	2	1	1	1	4	1	3	6	1	1	2	3	1	1	1	2	1	3	1	1	2	3	4	4	4	3	5	2	6	4	1	1	3	2	6	5
Olfr649_01	1	2	2	1	1	3	1	1	2	1	2	1	6	6	1	1	2	1	1	2	2	1	1	1	1	1	1	1	1	1	1	1	2	2	1	1	1	1	1	2	1	1	3	2	3	1	1	7	1
Asf1a_01	1	6	3	3	3	5	2	2	4	2	5	5	12	7	3	5	4	1	1	4	8	1	3	1	1	2	3	2	3	1	4	3	3	6	3	1	3	3	1	7	5	2	5	3	2	3	1	5	4
Dstn_01	7	14	7	6	5	14	15	31	7	3	22	8	53	38	5	5	8	5	5	9	26	8	10	5	6	4	9	25	5	5	11	6	28	20	10	7	7	4	29	38	7	7	33	24	2	20	1	35	10
Fpr-rs4_01	2	4	2	1	1	6	2	1	3	1	2	3	3	1	1	1	1	1	1	5	1	1	1	2	1	1	1	1	2	1	2	1	1	2	3	1	1	1	2	1	1	2	1	2	1	3	1	7	3
Lypd3_01	2	5	2	1	1	1	2	4	2	2	3	1	7	1	1	2	3	3	2	2	1	2	1	1	1	2	5	4	3	1	2	1	1	1	1	2	1	3	1	3	7	1	2	2	1	1	1	3	4
Pick1_01	2	5	4	2	1	2	1	4	2	1	7	3	12	7	1	3	5	2	1	2	6	2	4	2	1	2	7	8	1	2	3	1	9	12	3	2	4	1	9	4	6	3	3	2	2	5	1	9	2
Gpr135_01	3	2	1	2	3	3	1	4	2	1	1	1	5	5	1	1	4	1	1	1	3	1	1	2	2	1	3	2	1	2	1	2	1	4	1	1	1	2	1	6	2	1	2	1	1	1	1	4	1
Cstdc1_01	3	6	2	1	2	6	4	1	1	1	2	1	2	3	1	1	2	2	1	1	1	1	2	1	1	1	1	4	1	1	1	2	1	1	1	3	1	1	1	2	1	1	2	1	1	2	1	2	2
Cxcr6_01	7	2	3	1	2	3	3	5	4	1	2	3	8	1	4	1	4	2	3	1	2	2	1	5	1	1	2	2	1	5	1	2	3	8	1	1	3	1	3	6	2	4	9	1	1	3	1	13	5
Creb3l3_01	3	2	1	1	1	2	1	3	1	1	5	5	6	1	1	1	3	1	2	3	2	1	1	1	1	1	2	1	1	1	1	2	1	3	1	2	1	1	4	1	1	4	1	1	1	2	1	5	1
Skida1_01	3	7	3	2	5	7	1	3	2	1	1	6	7	2	2	4	2	2	1	6	11	1	2	1	1	1	7	7	1	2	2	2	4	3	1	4	1	2	4	3	1	9	3	2	2	2	1	6	5
Sec23b_01	5	2	2	5	2	4	4	2	4	3	7	2	16	10	3	1	6	1	1	5	4	2	3	3	5	2	6	6	1	2	4	2	12	3	2	4	7	1	9	19	3	1	8	5	1	5	2	8	2
Gm12216_01	1	4	5	3	2	2	1	2	1	6	3	2	9	3	2	1	4	1	1	3	4	1	1	1	2	4	2	10	1	1	1	4	5	6	4	3	1	2	1	6	4	2	3	2	1	3	2	6	2
Polr1has_01	1	5	5	2	1	3	1	2	4	1	1	7	5	3	2	4	1	1	2	1	7	1	1	6	1	1	3	5	1	1	1	3	4	5	3	2	4	2	2	6	1	2	3	3	1	3	2	9	1
Olfr123_01	2	3	4	1	1	4	2	1	3	1	2	5	2	3	1	4	5	1	1	1	2	1	1	3	1	1	1	3	1	1	1	3	4	3	2	4	2	1	3	4	1	3	1	3	2	1	1	2	4
Stxbp2_01	7	5	2	5	1	5	2	9	2	2	6	7	10	14	4	5	8	3	1	4	7	1	6	4	2	1	4	4	3	3	4	1	11	10	8	2	6	1	10	15	3	1	7	11	1	7	1	23	6
Cd300a_01	4	3	3	1	1	1	1	1	2	1	1	2	6	1	1	3	1	1	1	4	2	1	3	2	1	1	1	2	1	1	1	1	6	5	1	1	1	4	4	1	3	3	2	1	1	2	1	6	2
Scgb1b27_01	2	5	1	1	3	5	1	1	1	1	2	4	4	3	2	2	2	1	1	1	5	1	1	1	1	1	2	3	1	1	4	1	2	2	2	2	1	1	3	2	3	3	3	2	1	1	2	4	2
Prl_01	1	4	1	1	2	7	1	1	1	1	2	3	4	1	1	1	1	2	1	5	3	1	6	1	1	1	2	1	1	3	1	1	1	1	1	4	3	2	1	5	1	1	2	1	3	2	1	2	1
Cyp4v3_01	2	2	3	1	1	4	1	1	2	1	2	1	9	3	2	1	3	3	1	1	2	1	1	1	1	1	1	5	1	2	1	1	2	4	1	1	1	1	4	6	3	1	1	2	3	2	1	3	3
Micu2_01	4	4	1	2	1	6	2	4	1	1	2	1	1	8	2	3	6	1	3	2	3	2	3	2	1	1	1	1	1	1	5	2	4	3	1	1	1	1	1	4	1	2	1	3	1	1	1	8	2
Gm31035_01	1	12	8	7	3	22	2	6	3	1	11	15	19	12	3	1	13	4	3	17	10	1	7	9	7	4	6	4	2	4	3	4	13	15	6	13	5	5	8	12	6	10	10	3	2	15	2	24	14
LOC118567641_01	4	8	10	30	6	14	3	4	5	5	7	9	14	8	2	2	5	3	3	5	12	3	5	7	4	1	1	4	1	2	1	7	10	7	5	7	2	7	3	6	6	8	10	6	2	6	6	20	12
Cep78_01	1	5	1	2	4	1	2	4	1	4	3	4	8	8	2	3	1	2	1	1	4	1	2	2	3	1	2	5	1	1	1	1	2	1	1	2	2	2	2	4	2	1	3	6	1	1	2	5	1
Gm6034_01	2	2	1	2	1	3	1	5	1	1	1	3	4	3	3	1	1	1	1	2	3	1	1	3	1	1	4	1	1	1	1	1	1	2	1	4	2	1	3	1	1	1	1	2	2	3	1	8	2
Mrgpra1_01	1	4	3	1	2	1	2	1	1	3	2	6	6	5	2	2	2	1	1	3	2	1	2	2	2	1	2	1	1	1	1	3	3	3	1	3	1	1	1	2	2	5	1	1	1	5	1	6	2
Mkrn3_01	1	4	7	3	2	1	2	3	1	1	4	4	7	6	1	1	1	1	1	2	1	1	1	1	1	1	4	2	2	1	1	1	3	1	2	2	2	1	1	2	2	3	3	1	1	3	1	3	2
Ung_01	1	3	6	1	2	2	1	4	2	1	2	1	1	3	1	1	2	1	1	1	3	1	1	2	2	1	1	1	1	1	1	2	3	2	1	3	1	1	1	3	3	2	3	1	1	3	1	5	2
Vmn1r227_01	2	4	1	2	1	1	1	2	2	1	2	1	3	2	1	1	1	1	1	3	4	1	3	2	1	1	1	2	3	1	1	1	1	2	1	1	2	1	3	1	1	4	4	1	1	2	1	4	3
Cdip1_01	2	3	2	1	1	2	2	3	1	1	3	3	2	5	2	1	1	1	1	3	5	1	1	1	2	1	3	5	1	1	2	1	1	5	2	3	1	2	6	6	1	1	2	1	2	1	1	9	1
Chchd3_01	3	10	4	1	7	5	1	4	3	1	3	8	10	12	2	1	9	3	1	1	5	6	10	4	3	2	10	11	2	5	1	2	16	7	7	7	9	1	12	9	5	5	4	7	2	2	2	11	5
Wdr31_01	2	5	1	3	3	2	1	2	1	1	1	1	5	2	1	1	3	3	1	1	3	1	3	1	1	1	1	3	1	1	3	1	1	1	2	2	2	1	1	6	1	1	4	1	1	1	1	1	1
Gatad2b_01	2	9	10	4	4	13	2	8	4	6	6	1	16	7	5	2	8	2	2	5	8	2	7	1	6	2	8	6	1	1	1	2	9	8	4	6	4	1	16	10	6	4	11	6	1	11	6	12	4
Olfr570_01	2	1	1	1	3	6	1	1	4	3	2	1	1	2	1	2	2	3	1	1	2	1	2	1	1	2	1	1	1	1	1	1	2	2	1	2	1	1	1	1	1	3	1	5	1	4	1	3	3
Sema4c_01	4	3	1	2	1	4	3	1	3	2	1	5	17	3	1	1	8	2	3	4	7	3	3	3	1	1	3	5	2	3	1	1	6	2	2	5	1	4	3	4	2	4	4	1	1	5	2	6	2
Tgtp1_01	29	28	2	28	51	5	16	39	1	51	86	3	92	73	1	2	57	7	1	43	84	19	12	21	12	1	19	11	4	18	13	7	66	54	20	24	25	1	146	160	22	8	69	64	9	47	18	125	13
Ppil3_01	2	1	1	2	2	2	1	3	3	1	3	2	2	3	1	2	2	1	1	2	3	1	3	2	1	2	1	1	1	2	2	1	4	2	4	1	3	1	3	4	1	1	2	1	1	1	1	1	1
Mpp4_01	1	2	1	3	3	4	1	2	1	1	4	3	9	1	1	1	1	4	1	3	3	1	1	1	1	2	2	3	1	1	1	1	6	1	2	4	1	2	5	4	4	2	3	2	2	5	1	5	2
Steap2_01	5	7	3	2	6	2	2	4	2	2	5	2	6	6	3	2	5	2	1	4	6	1	2	1	1	2	7	1	1	2	1	1	5	3	2	1	3	1	8	7	4	1	1	5	1	2	1	3	2
Unc5cl_01	1	1	1	2	1	3	1	3	1	1	1	2	3	1	1	1	2	1	1	2	2	1	1	2	1	1	3	1	1	1	2	1	2	2	1	1	1	2	1	1	4	1	3	1	1	1	1	2	1
Mrpl12_01	4	5	7	7	4	7	3	10	3	2	5	7	10	11	1	3	5	2	2	4	7	2	2	4	1	3	6	5	3	4	7	4	4	6	5	3	2	2	7	9	1	2	7	4	2	1	1	15	5
Fam207a_01	5	4	5	2	2	3	1	3	4	5	1	7	7	3	2	1	4	1	1	5	6	1	1	3	1	1	4	3	3	3	1	1	1	3	2	5	3	1	3	3	3	4	4	8	2	3	2	11	1
Krt87_01	2	4	3	1	1	4	1	1	1	2	2	2	3	1	1	3	2	2	1	4	6	1	1	1	1	1	1	2	1	2	1	2	2	1	1	3	3	1	6	4	4	3	2	1	1	3	1	3	1
Lrrc34_01	2	6	2	2	4	1	3	5	2	1	1	4	2	6	1	2	2	2	1	2	2	2	1	3	1	1	2	6	1	2	1	1	4	1	1	1	3	1	2	3	2	1	3	2	1	1	1	4	5
Rgs16_01	2	7	1	2	1	6	3	3	2	1	8	6	12	4	1	3	4	1	2	3	6	1	1	1	1	1	3	1	1	4	1	1	3	2	2	3	3	2	3	5	1	3	6	4	2	5	2	10	4
Zfp697_01	1	1	1	4	2	3	1	1	1	1	1	2	7	3	2	2	2	1	1	1	2	1	1	1	2	2	3	4	2	1	2	1	1	2	1	4	2	1	1	2	1	4	3	1	1	4	1	2	1
Chst9_01	1	4	1	5	1	1	1	3	1	3	1	4	3	3	1	2	1	1	1	1	1	1	2	1	1	1	2	4	1	1	2	3	2	1	1	1	1	2	2	3	2	4	1	1	1	1	2	4	1
Btbd3_01	1	1	2	2	1	2	6	1	2	1	2	4	8	3	2	1	2	3	1	1	8	2	5	2	1	1	1	1	1	2	2	1	1	3	1	1	1	3	3	3	1	1	1	2	1	1	1	3	6
Magi1_01	1	8	5	1	2	8	3	5	4	1	5	6	9	5	2	4	3	2	3	1	3	2	1	4	1	3	3	12	1	2	1	6	2	2	2	3	4	1	3	8	2	2	2	5	1	1	3	6	3
Gpx2_01	15	6	3	5	4	1	13	8	1	4	16	1	50	35	4	1	20	2	1	1	27	6	3	7	6	1	7	7	1	1	12	1	23	18	10	8	4	1	8	34	1	2	10	15	1	6	1	13	1
Gm39500_01	1	2	1	2	2	1	3	1	1	1	1	1	3	2	1	1	1	1	1	1	2	1	1	2	1	1	2	1	1	1	2	1	2	1	1	2	1	1	4	1	1	1	1	3	1	1	1	2	2
Als2cl_01	6	11	2	2	4	9	5	6	2	1	5	2	16	7	1	3	6	1	2	3	8	1	3	4	2	1	3	5	1	2	2	3	2	8	10	3	1	3	12	7	2	5	3	1	1	7	2	11	10
Fancl_01	1	2	2	1	2	7	1	2	1	3	5	5	6	1	1	1	3	3	1	4	3	1	1	3	1	1	3	1	2	1	1	1	2	4	1	3	3	1	3	4	1	1	3	2	3	3	1	9	4
Lum_01	3	3	1	1	1	3	1	1	1	3	1	4	5	7	1	1	3	4	1	3	5	1	2	2	1	1	2	6	4	1	1	1	3	3	4	1	2	1	3	1	5	2	1	6	1	1	1	5	2
Miga2_01	3	12	2	3	3	3	1	3	6	3	1	1	6	8	4	1	4	2	1	1	7	2	4	1	1	2	4	6	2	1	2	2	1	8	3	4	1	1	6	11	3	1	5	3	1	4	1	8	14
Leprotl1_01	4	5	6	3	4	7	5	3	3	1	8	5	12	3	1	4	9	2	3	4	12	3	6	4	5	1	3	4	2	1	1	1	9	2	1	6	2	3	6	10	3	4	8	1	3	9	4	14	6
Siglece_01	1	2	3	2	4	3	2	5	1	1	1	3	10	1	1	2	3	2	1	1	3	1	3	1	2	1	1	3	1	1	1	1	1	4	3	2	2	1	2	2	2	4	2	2	1	2	1	4	5
Fam162b_01	1	4	2	1	1	2	1	2	3	1	1	2	4	4	1	2	3	3	1	1	2	1	1	2	1	1	4	1	1	1	1	3	3	3	1	4	1	2	5	2	1	4	3	1	1	2	1	7	4
Vmn2r62_01	1	2	3	2	1	3	1	1	2	1	1	2	4	1	1	1	2	1	1	1	4	1	2	1	2	1	3	1	1	2	1	4	1	2	3	1	1	1	1	2	1	1	1	1	1	1	1	3	2
Pmf1_01	1	3	1	1	1	1	1	2	1	2	2	1	1	2	1	1	2	1	1	2	1	1	4	1	1	1	1	1	1	2	1	2	2	2	1	3	5	1	3	4	1	2	4	2	1	4	1	5	3
Itm2b_01	15	13	9	7	12	12	9	17	6	6	9	16	28	42	10	7	24	5	7	6	14	2	11	4	2	2	15	17	4	4	9	6	24	21	16	10	9	5	27	33	8	16	22	16	2	17	4	37	7
Kcnc4_01	5	3	4	2	2	2	1	1	4	1	3	1	8	1	1	1	4	1	1	3	2	1	1	1	1	2	1	2	1	2	1	1	2	3	1	1	1	1	1	4	1	2	2	2	1	1	1	3	5
Hagh_01	3	1	3	3	1	3	1	4	1	1	2	1	5	1	1	2	1	2	2	1	7	4	3	2	1	1	4	2	2	1	2	2	2	2	1	1	2	1	3	3	2	1	2	1	1	3	1	8	3
Tab1_01	1	6	5	4	2	4	2	2	5	1	2	4	2	3	1	1	4	2	1	2	7	2	3	2	1	3	3	5	1	1	1	1	2	6	2	2	6	1	5	8	4	1	1	6	1	3	2	9	6
Cbx2_01	4	6	3	1	1	2	1	1	2	1	2	1	4	2	1	1	1	3	1	2	2	1	1	2	1	1	1	3	1	1	2	2	2	1	1	4	2	2	2	4	1	1	2	1	1	1	1	4	2
Krtap20-2_01	2	3	1	2	1	1	1	1	1	1	2	2	4	2	1	2	1	1	2	1	6	1	1	1	1	1	1	2	1	1	1	1	1	2	1	4	3	1	3	2	1	3	1	2	1	1	1	6	1
Lrp10_01	9	14	8	3	5	11	2	10	4	3	12	3	17	29	5	3	4	4	4	2	10	5	7	8	5	5	8	12	3	6	4	2	18	22	11	2	4	5	15	19	3	5	15	17	4	17	3	27	7
Hr_01	1	2	1	3	1	2	1	4	1	1	4	2	8	3	1	2	3	1	1	1	1	1	2	1	1	3	1	3	2	1	4	3	5	1	3	2	1	1	1	3	2	2	1	1	1	3	1	7	2
Tab2_01	3	2	6	1	4	5	5	5	2	2	11	11	13	6	1	7	2	2	2	6	7	4	6	5	4	2	7	1	3	1	1	4	9	4	4	2	6	2	5	7	6	5	5	5	3	7	2	17	1
Dut_01	2	4	1	1	3	1	1	2	1	1	1	2	10	2	1	1	1	1	2	1	3	2	1	1	3	1	2	2	1	2	2	2	5	4	3	2	2	2	5	3	1	3	5	4	4	5	2	7	1
Klra1_01	1	2	2	2	1	5	3	2	1	1	3	4	2	3	1	1	1	2	1	1	4	1	3	1	1	1	2	2	1	1	5	3	1	1	1	2	1	1	2	1	2	2	3	3	1	2	1	4	2
Ccdc60_01	5	5	3	3	5	7	4	9	1	5	10	3	14	10	1	4	10	2	1	1	8	2	6	2	2	1	7	11	1	1	3	3	17	5	6	1	8	1	10	8	1	2	5	7	2	3	1	6	1
Gm12253_01	1	2	2	1	2	3	1	4	1	1	1	1	4	1	1	3	1	1	2	1	2	2	2	2	1	1	2	4	1	1	5	2	3	3	1	3	2	1	5	4	2	1	2	2	1	1	1	3	3
Rplp0_01	67	72	31	61	42	38	40	62	20	33	90	45	129	109	29	18	88	23	14	23	113	23	51	36	35	19	64	93	11	29	29	22	104	63	53	42	36	5	71	92	31	13	57	38	20	66	37	126	18
Gm12789_01	3	1	1	1	1	2	1	1	1	2	3	1	4	3	1	3	1	1	1	3	1	2	3	1	1	1	1	1	1	1	2	1	4	2	1	1	3	2	1	4	1	1	3	1	1	2	1	2	2
Vmn2r20_01	1	1	3	1	3	1	1	1	1	2	2	1	5	4	1	1	1	1	2	2	1	1	1	1	1	1	1	1	1	1	1	1	1	2	2	1	2	3	3	1	1	1	3	3	2	1	1	5	1
Timd2_01	1	8	3	1	2	1	3	2	2	1	2	2	4	5	1	1	3	1	1	2	5	1	2	1	2	1	1	6	2	2	1	2	2	1	4	9	2	2	6	1	3	3	5	1	1	3	2	3	3
Atad5_01	1	2	2	1	3	5	1	2	3	1	2	2	6	1	1	1	2	1	1	1	5	1	1	1	1	2	1	2	2	1	1	1	2	1	1	2	1	1	1	4	1	1	1	2	3	1	1	2	1
Atxn10_01	4	7	3	4	5	2	3	8	2	2	4	6	9	15	1	1	8	1	1	1	5	2	1	1	2	2	1	4	1	1	1	1	10	1	4	4	2	2	8	9	2	5	1	5	1	4	1	5	3
Galnt1_01	4	4	1	4	6	8	3	6	4	3	8	7	17	14	7	7	4	5	1	5	12	1	8	5	4	1	12	5	2	4	4	2	9	9	6	3	6	2	6	13	4	7	11	16	2	6	4	26	8
Casc3_01	2	8	5	2	4	4	4	5	2	3	6	5	12	8	2	3	5	4	1	4	3	1	1	3	3	3	5	6	5	3	2	2	8	6	5	2	2	3	8	8	1	7	4	5	1	1	1	7	2
Olfr304_01	1	2	3	1	3	3	1	2	1	1	1	2	2	2	1	2	3	1	3	1	2	1	1	3	3	1	1	4	1	4	1	1	1	1	1	1	1	1	2	3	2	1	3	2	1	1	1	4	2
Slc26a5_01	2	3	4	2	2	6	1	3	1	1	3	3	4	2	1	1	1	1	1	4	5	2	3	3	1	1	4	4	1	1	4	1	1	5	1	1	4	2	2	5	1	1	1	1	1	1	1	2	4
Acap1_01	2	5	2	3	1	2	1	1	1	1	1	3	4	2	2	3	2	2	1	3	1	1	3	3	1	1	2	4	1	2	1	1	1	4	3	1	2	1	2	3	3	4	3	1	1	2	1	11	5
Rab3ip_01	2	4	1	1	3	3	6	3	2	1	3	1	8	2	2	2	3	2	1	3	5	2	1	3	1	2	5	2	1	2	2	1	7	8	4	2	3	1	2	7	2	5	7	6	1	4	1	8	1
Zfp626_01	3	6	1	1	3	2	1	1	2	4	4	3	7	2	1	1	1	1	5	3	2	1	1	2	1	1	1	2	1	1	2	2	4	6	1	2	2	2	4	1	3	1	3	2	2	1	1	7	4
Hectd4_01	3	3	3	4	2	3	2	1	2	1	3	6	6	4	3	1	10	4	2	3	5	1	6	1	2	2	2	3	1	2	1	4	13	3	2	1	1	1	4	14	1	5	1	2	1	2	1	7	1
Pcsk2_01	1	3	2	2	1	3	1	1	2	1	2	3	7	4	1	2	2	1	2	1	2	1	1	3	1	1	3	1	1	1	1	2	5	1	1	2	1	1	5	4	1	2	1	2	1	2	1	5	3
Eif2s1_01	5	11	4	2	4	4	8	9	5	2	4	5	19	8	4	4	9	3	3	6	13	1	2	7	4	1	5	3	2	5	4	1	8	10	7	5	1	1	6	18	5	5	11	10	2	8	7	23	3
Txndc11_01	1	2	1	1	3	1	1	8	2	1	3	3	4	2	1	4	3	1	1	1	3	1	1	2	1	1	1	4	1	1	3	1	1	1	1	1	2	1	2	3	3	2	2	1	1	2	1	5	1
Ptpdc1_01	6	2	1	1	3	5	4	3	1	1	2	1	3	1	1	4	3	1	3	2	3	1	1	1	1	1	2	1	2	1	1	2	4	1	2	6	4	2	2	2	3	1	2	1	1	1	1	7	1
Med7_01	4	5	5	6	3	4	3	1	1	3	6	2	13	4	1	1	5	4	1	2	6	2	3	4	2	3	4	5	1	4	2	2	2	2	3	4	4	2	4	10	1	3	7	2	1	8	1	14	4
Srxn1_01	4	3	2	1	2	4	2	6	4	1	6	7	7	1	1	3	2	1	1	3	6	1	2	3	1	1	3	2	2	7	2	1	4	2	1	1	2	1	5	5	3	1	4	5	2	4	2	11	2
Arhgdib_01	3	4	3	1	1	6	1	1	1	1	2	4	7	1	1	1	1	1	1	1	1	1	1	2	1	1	1	2	2	1	1	1	2	1	1	1	1	1	2	4	1	1	3	2	1	3	2	6	2
Ptov1_01	6	9	4	8	11	11	9	9	5	2	7	5	21	17	3	4	11	4	2	4	9	1	4	4	4	6	12	6	4	2	6	3	5	10	8	6	6	1	11	14	7	4	3	2	2	4	2	13	7
Ift80_01	1	2	2	2	3	2	2	3	1	1	4	1	9	1	1	2	3	2	2	1	5	3	2	1	1	2	1	5	2	1	3	1	2	1	1	3	3	1	6	6	1	1	1	1	3	3	1	4	2
Pcdhb9_01	1	1	2	3	1	3	1	1	3	2	3	1	4	1	1	1	3	2	1	2	3	1	1	1	1	1	4	1	2	1	1	1	2	1	1	2	3	2	3	4	4	2	2	2	1	2	1	10	3
Slc25a17_01	10	4	2	10	6	6	4	6	3	3	9	6	14	19	3	4	7	3	2	3	7	1	5	5	1	2	6	6	1	1	7	2	11	11	10	6	1	1	17	16	3	3	5	6	3	4	6	12	1
Fgf17_01	3	3	3	1	1	1	2	1	1	3	3	2	6	4	1	2	5	2	1	1	7	3	1	1	1	2	2	1	1	1	1	2	1	2	1	1	1	2	4	6	1	1	4	1	1	3	1	4	1
Olfr1316_01	2	1	1	1	1	1	1	1	1	1	5	4	3	3	1	3	1	1	1	1	1	1	3	2	2	1	1	4	1	2	1	2	5	1	1	3	1	1	2	2	1	1	1	1	2	1	1	3	1
Sall3_01	2	1	1	1	1	3	2	1	1	1	4	1	4	1	1	1	6	1	2	1	3	1	3	1	1	3	1	3	1	1	1	1	2	1	1	2	1	1	2	5	1	1	1	1	1	1	1	3	3
Adnp_01	7	4	4	3	2	5	5	6	2	2	3	3	14	9	1	2	4	1	1	4	1	2	3	2	4	1	5	8	1	3	2	1	4	2	2	2	5	1	5	8	1	5	5	5	1	2	1	8	3
Mlkl_01	6	5	3	6	3	4	3	3	1	1	5	2	12	8	1	1	6	2	1	3	9	2	4	1	4	1	2	7	2	1	1	2	4	1	1	2	3	2	8	3	4	6	4	1	4	6	2	17	6
Lrrc24_01	4	2	2	1	2	3	1	2	1	1	5	6	5	3	1	2	2	2	1	1	1	1	1	1	3	1	2	3	1	3	1	1	1	4	2	3	3	4	5	2	3	3	6	1	1	3	1	6	5
Cep350_01	5	7	1	3	4	4	3	4	2	1	5	6	13	4	2	1	8	2	1	3	6	3	3	4	1	3	4	6	1	1	1	1	4	1	6	3	4	2	3	4	2	2	5	3	2	2	2	8	3
Vmn1r74_01	3	8	1	1	1	5	2	2	1	2	1	1	5	5	1	1	3	1	2	6	5	1	1	2	1	1	1	2	2	1	1	1	7	2	1	6	4	1	4	4	1	4	1	1	1	1	1	8	3
Tesmin_01	2	5	2	3	1	1	1	1	1	1	1	8	6	2	1	1	1	2	1	2	3	1	3	1	1	1	2	1	1	1	2	3	4	2	1	2	4	2	1	4	1	2	4	3	1	3	1	3	3
Rabl6_01	3	2	4	3	3	6	2	4	1	2	1	2	11	6	1	4	4	1	1	3	4	1	4	1	2	1	1	1	1	4	4	3	4	5	2	5	5	1	4	5	5	6	3	2	1	3	3	15	3
Nup107_01	3	1	1	4	1	6	4	1	3	1	3	3	6	4	1	4	8	3	3	5	6	1	1	1	2	3	2	2	3	2	1	2	3	1	5	4	2	2	5	3	1	2	6	2	3	2	2	8	4
Efnb3_01	2	4	1	3	1	4	1	5	1	1	8	4	12	6	2	1	3	5	4	5	4	3	2	3	3	1	3	4	2	1	1	1	4	5	4	3	2	1	3	5	2	2	7	3	1	3	4	11	6
Purg_01	2	3	6	4	1	6	1	3	1	1	6	3	9	6	1	2	4	1	2	6	7	4	2	5	1	3	2	3	3	2	1	1	3	3	1	5	1	1	6	7	5	6	3	3	1	1	3	9	4
Olfr1328_01	1	1	4	1	3	1	3	1	1	1	2	2	4	1	1	1	1	1	3	1	1	1	2	1	2	1	2	2	1	1	1	1	1	1	1	2	3	1	1	1	2	3	1	2	1	2	1	2	4
Eme2_01	2	3	3	6	6	4	2	2	8	1	5	3	7	8	2	1	2	1	4	2	12	3	1	3	5	1	1	5	1	3	1	3	7	6	5	9	2	3	7	12	5	2	5	5	1	3	3	13	5
Il17c_01	1	1	4	1	1	4	1	2	1	1	1	3	2	1	1	1	1	1	1	2	1	1	1	1	1	1	1	1	1	1	1	1	3	2	1	1	1	1	1	2	1	1	1	1	1	1	1	2	1
Bicra_01	2	4	3	3	3	6	3	5	4	2	1	7	5	3	2	2	2	1	2	3	3	1	3	1	2	1	2	1	1	1	1	2	3	1	3	3	1	2	1	3	6	1	1	1	1	2	1	5	1
Crygc_01	4	5	4	4	2	3	3	1	3	2	2	3	9	1	1	3	1	1	1	3	3	1	3	1	1	1	3	5	1	1	4	2	3	1	2	5	1	1	7	4	3	1	3	2	1	1	3	6	5
Fam210a_01	3	5	1	2	1	5	1	3	2	1	2	7	6	2	2	1	3	4	1	4	7	3	2	2	2	2	2	3	1	1	1	1	6	2	2	3	1	1	2	2	1	4	1	2	1	2	1	3	1
Tmc8_01	1	4	3	1	2	5	2	2	2	1	2	1	3	1	1	1	2	1	1	1	3	1	1	1	1	1	1	1	1	1	3	1	2	1	1	2	1	1	1	5	1	1	2	1	1	1	3	4	2
Gpc6_01	2	4	1	1	1	1	1	1	2	1	4	1	6	1	1	2	1	3	1	1	1	1	3	1	1	1	3	5	3	1	1	1	2	3	1	6	1	2	2	3	6	1	1	1	1	1	2	2	3
Hmmr_01	1	1	2	1	1	6	1	3	1	3	5	2	3	1	3	1	1	1	3	1	1	1	1	2	1	1	1	2	3	1	2	1	1	1	2	3	1	1	4	4	1	1	3	1	1	1	1	1	1
Kdm8_01	1	4	4	1	3	3	1	1	1	2	1	3	6	3	1	3	3	3	1	1	3	1	1	1	2	1	1	3	1	1	1	2	6	3	1	1	1	1	5	2	2	1	2	1	1	1	1	3	3
Trim43a_01	2	3	2	1	1	5	2	1	1	1	3	2	4	1	1	1	2	1	1	3	1	1	1	2	2	1	2	7	1	1	1	1	1	5	2	1	1	5	4	1	2	1	3	3	1	1	3	2	2
Gpr171_01	2	6	2	2	2	4	4	2	1	1	4	1	11	2	2	4	2	1	1	3	6	2	2	7	1	1	1	6	1	1	1	1	3	1	2	4	3	1	8	1	4	2	5	2	1	7	2	17	2
Clpp_01	10	8	1	1	1	6	1	5	4	1	3	7	7	2	2	2	3	1	1	1	3	1	5	2	2	1	2	4	1	3	3	1	3	2	3	5	3	1	8	8	5	4	13	1	4	2	1	5	1
Olfr120_01	2	1	1	3	1	6	1	1	2	1	2	1	5	2	1	3	3	2	1	1	1	1	2	1	1	1	5	1	1	3	4	2	5	1	1	1	3	1	2	2	1	5	1	1	1	3	1	2	2
Cln6_01	2	4	1	2	1	3	1	3	1	5	9	2	4	5	4	1	1	1	1	1	8	1	4	3	1	1	1	5	2	2	4	2	7	4	1	6	2	2	2	5	3	1	5	2	1	4	1	12	4
Tbx15_01	2	1	3	2	1	1	1	1	1	1	1	2	3	3	1	1	1	2	2	1	1	1	1	1	1	1	1	1	3	2	1	1	1	1	1	1	1	1	1	1	1	3	4	1	1	1	2	1	1
Gm9831_01	3	2	1	1	1	6	1	1	1	1	1	2	6	1	1	1	3	3	2	1	4	1	4	2	1	2	1	2	1	1	2	4	1	3	1	2	3	1	1	4	15	4	1	2	1	3	1	4	1
Ctcf_01	2	3	6	2	1	7	1	2	6	1	4	4	12	5	1	8	5	3	4	1	4	1	4	3	2	1	5	5	1	1	2	2	5	7	4	2	3	1	7	6	3	2	6	2	1	3	4	11	3
Vmn1r87_01	1	2	1	2	3	3	1	1	1	1	1	2	6	1	1	3	2	1	1	2	1	1	1	1	1	1	1	1	1	1	2	1	4	3	1	3	2	1	3	2	1	1	1	1	1	1	1	5	3
Acly_01	4	10	1	3	2	3	1	4	4	1	8	9	14	11	2	2	2	2	4	4	16	1	3	1	5	1	4	9	1	1	3	4	8	6	7	6	2	1	9	8	4	5	1	5	3	4	3	15	5
Spink1_01	1	2	1	1	1	3	1	2	1	2	3	1	5	1	1	1	1	1	1	1	1	1	1	1	1	1	1	1	1	1	1	1	4	1	2	1	1	1	1	4	1	1	1	2	1	1	1	1	3
Cela1_01	1	1	3	2	3	6	1	1	1	2	1	5	6	3	1	1	4	1	1	2	5	2	1	2	1	1	1	1	1	2	2	2	5	3	3	1	5	2	3	3	1	2	5	2	1	4	1	9	5
Siglecg_01	8	1	1	2	1	2	1	1	3	1	5	1	6	1	1	3	3	1	2	3	2	1	2	2	1	1	2	5	1	1	2	1	1	5	6	2	5	1	3	3	3	3	3	1	1	1	2	4	1
Hbb-b2_01	4	2	1	1	1	2	1	1	5	1	1	1	4	1	3	1	3	1	1	1	5	2	1	1	1	1	1	1	1	1	1	1	1	2	1	1	1	1	1	1	2	1	1	1	1	1	1	1	2
Tead4_01	1	2	2	1	1	4	1	1	1	1	1	1	5	3	1	1	1	1	1	1	2	1	2	1	1	1	1	1	1	1	1	1	2	1	1	3	1	1	1	4	1	4	1	1	1	2	1	3	1
Crcp_01	6	1	4	1	3	1	2	7	2	1	5	3	11	3	2	1	2	3	1	4	3	1	3	1	2	3	2	7	1	1	2	1	4	3	5	5	3	1	4	7	4	1	2	4	2	3	2	6	6
BC053393_01	1	5	2	1	1	3	1	3	2	1	1	2	4	3	2	2	1	1	1	3	1	1	1	1	1	2	1	1	2	1	1	1	1	2	1	4	2	1	1	1	1	3	1	1	2	1	1	1	1
Ldlrad3_01	2	7	1	4	2	2	1	3	1	1	2	4	4	5	1	3	3	1	1	4	2	2	4	6	1	1	1	1	1	1	1	1	7	1	4	2	1	3	2	5	1	3	1	1	2	1	1	5	2
Tex14_01	1	2	1	3	1	1	1	4	2	1	1	6	11	2	2	2	2	2	2	3	1	1	4	1	1	1	1	1	1	1	1	2	1	5	1	3	1	1	2	4	1	3	3	3	1	2	1	9	3
Bbs7_01	2	5	1	1	3	3	1	6	2	1	7	2	5	4	1	2	1	1	1	5	3	1	1	1	1	1	2	6	1	1	1	2	6	4	1	3	5	5	3	8	3	2	4	7	2	2	1	4	3
Arl4c_01	3	5	6	5	1	5	1	5	3	1	4	3	23	7	2	3	11	6	2	2	12	2	7	6	3	6	2	1	2	3	4	2	11	6	2	8	1	2	6	8	8	5	12	8	2	12	3	27	1
Dynlt2b_01	5	1	2	2	1	4	2	2	2	1	1	3	1	1	1	1	1	1	1	3	1	1	1	2	1	1	1	2	1	1	1	1	1	4	4	3	3	1	4	4	1	1	2	3	1	2	2	4	3
Urm1_01	4	6	2	1	3	2	1	3	2	1	5	2	3	4	1	3	1	1	1	2	2	1	2	1	1	1	1	2	1	2	1	1	3	4	2	1	2	1	2	4	2	1	1	1	1	2	1	6	1
Olfr952_01	2	5	3	3	1	6	1	3	2	1	3	3	5	3	1	2	2	2	1	1	2	1	1	1	1	1	3	2	2	1	1	2	3	3	1	3	2	1	2	5	3	1	2	1	1	2	1	5	1
Vps37b_01	4	4	1	1	1	2	2	1	1	1	2	4	9	4	1	1	1	1	1	1	3	1	2	8	1	1	1	1	1	1	3	1	7	2	1	4	4	1	2	7	1	2	2	1	1	2	3	11	1
Dnttip1_01	1	6	1	4	4	3	2	3	1	1	1	5	2	3	1	5	1	2	2	3	4	1	2	1	1	3	1	4	1	2	2	1	2	1	2	2	2	2	4	6	1	5	5	4	1	5	1	9	6
Bzw1_01	3	7	4	4	5	6	3	10	2	3	3	3	20	8	5	1	5	1	4	1	15	3	4	6	2	8	5	7	1	3	1	3	12	6	2	8	5	1	4	9	4	5	12	5	2	1	6	11	2
BC030500_01	1	1	1	5	2	1	1	3	1	3	3	1	6	4	1	1	1	1	1	1	2	1	1	1	2	1	4	2	1	1	2	3	4	5	2	1	2	1	1	3	1	1	3	1	2	1	1	2	2
Pcdhb16_01	1	2	1	1	1	4	1	1	1	1	2	4	6	3	1	2	2	1	2	1	3	1	1	1	1	1	1	1	1	2	1	1	1	1	1	1	1	1	1	3	1	3	1	1	1	3	1	3	1
Psd4_01	1	5	4	3	4	5	5	3	2	3	1	3	5	2	2	1	2	2	1	1	4	1	3	3	3	1	1	4	2	3	5	2	3	2	6	4	1	2	10	3	3	2	6	5	1	4	1	12	4
Slc50a1_01	3	12	6	5	3	5	4	6	4	3	4	10	8	7	1	6	2	5	6	3	3	2	1	3	5	5	4	6	2	2	6	3	7	10	4	2	2	6	5	8	6	2	3	6	3	2	5	19	6
Defb29_01	1	2	3	3	2	3	1	4	2	1	3	6	6	5	3	2	5	2	1	3	2	2	1	1	1	1	5	5	1	1	1	1	2	1	1	4	4	1	2	1	1	3	3	3	1	2	1	10	6
Rhbdf2_01	3	6	2	2	2	2	1	5	3	1	7	10	18	9	1	1	9	4	3	4	7	3	3	6	3	3	2	7	1	1	5	2	8	7	6	4	3	2	8	8	5	2	8	5	2	10	3	19	5
Klf16_01	1	7	1	5	1	2	1	3	1	1	2	5	6	4	1	1	1	4	2	1	7	1	3	2	1	1	2	1	1	1	1	1	6	1	4	4	5	3	2	4	2	4	4	2	1	3	1	7	1
Gjc1_01	1	2	3	1	1	4	2	1	5	2	2	4	2	1	1	1	2	1	1	2	1	1	1	1	1	1	1	5	1	1	1	2	1	1	1	3	1	3	2	3	1	3	2	1	1	1	3	4	3
Tmem198b_01	1	3	4	2	3	1	2	3	1	1	1	4	4	3	1	1	1	1	1	2	2	1	1	1	1	1	2	1	1	1	1	1	3	2	1	1	1	1	1	5	2	2	2	1	1	2	1	2	3
Slc25a51_01	7	5	3	6	6	9	3	10	2	1	13	15	19	7	1	5	7	2	4	5	13	2	4	7	3	1	6	4	1	5	4	10	14	5	8	10	3	1	12	22	2	5	10	5	2	6	1	12	4
Olfr450_01	1	6	1	1	3	5	2	2	2	1	1	4	1	1	1	1	2	1	1	4	3	1	1	4	1	1	1	1	1	1	2	2	2	2	1	1	2	1	2	2	2	1	1	4	2	4	1	7	2
Gpr65_01	4	2	3	2	1	3	2	2	2	1	1	2	1	4	1	1	3	4	1	1	1	1	2	1	1	1	1	2	1	1	2	1	1	3	1	3	2	1	5	2	1	3	4	2	2	2	1	5	3
Gak_01	5	12	2	2	4	5	1	8	1	3	4	2	18	8	1	3	9	2	1	4	7	4	3	2	2	1	3	5	1	2	4	2	8	7	2	5	1	2	13	13	3	4	5	7	1	2	2	16	5
Tm2d1_01	1	2	3	1	1	1	1	2	2	1	2	5	3	2	1	1	2	1	1	1	1	1	1	1	2	2	3	4	3	1	1	1	3	3	2	1	1	1	3	4	2	2	4	3	2	3	1	6	2
Nt5dc2_01	5	6	2	1	6	1	1	1	1	1	2	5	5	2	1	5	1	3	6	1	4	1	2	3	4	1	1	6	1	3	2	3	2	1	3	4	2	1	3	2	1	3	2	3	1	4	1	5	4
Sh2d5_01	2	3	5	3	1	2	1	3	1	1	1	1	3	5	2	1	3	2	1	2	3	1	6	3	1	2	2	6	2	1	1	1	1	4	1	2	2	2	2	3	1	3	3	3	1	2	1	5	2
Fmo2_01	5	10	4	7	2	4	1	5	2	3	8	3	3	12	2	2	17	3	4	2	9	2	12	1	1	5	9	8	1	1	4	6	6	10	10	2	8	1	9	12	3	1	2	2	1	1	1	5	3
Cldn14_01	2	1	3	1	3	4	3	4	2	1	5	3	3	2	2	2	2	4	2	2	3	1	1	1	1	3	3	4	1	1	3	2	3	2	1	1	2	5	1	6	2	4	2	3	2	1	1	7	1
Fam110c_01	1	2	1	3	1	3	5	1	3	1	6	2	11	3	1	1	4	4	1	1	3	1	1	1	1	1	1	4	1	1	1	5	4	9	2	2	1	2	2	4	3	2	2	2	1	5	1	11	1
Fpr3_01	1	2	1	1	2	3	2	1	3	1	2	3	1	1	1	1	3	1	2	2	2	1	2	1	1	1	2	3	1	1	2	2	2	2	1	2	1	2	2	3	1	1	3	1	1	1	1	7	2
Adgra3_01	2	6	4	2	3	3	3	4	2	2	5	2	6	8	3	3	3	2	2	6	7	1	2	1	1	1	4	5	1	2	6	4	7	11	3	4	5	2	5	14	3	1	4	2	1	4	3	9	1
Vmn2r56_01	1	1	1	1	1	1	1	1	1	1	1	2	3	1	1	1	1	1	1	2	1	1	1	1	1	1	1	2	1	1	1	1	2	1	1	1	1	1	1	3	1	1	2	2	1	1	1	2	1
Zfp395_01	2	3	5	2	1	7	3	1	1	1	3	3	12	4	1	6	3	5	1	2	5	3	3	1	2	1	4	3	1	1	2	1	2	1	2	1	2	1	3	6	2	3	3	2	1	1	2	9	2
Mdc1_01	4	2	2	3	1	4	1	1	1	3	4	1	5	3	1	4	3	1	1	1	3	1	2	1	1	1	3	5	3	1	2	5	2	10	2	5	4	3	4	4	5	3	5	4	1	1	1	4	1
Mrgprx2_01	1	4	4	2	2	1	1	1	1	1	1	2	4	2	1	1	1	1	1	1	5	1	1	1	2	1	1	4	1	1	1	1	2	2	1	2	2	1	1	7	1	1	2	1	2	1	1	5	2
Gse1_01	2	4	3	3	2	4	1	5	1	2	3	3	14	8	3	4	6	1	2	3	9	1	5	1	1	1	1	5	2	1	3	1	4	13	2	5	2	2	6	8	3	4	5	3	3	5	1	11	4
Olfr298_01	5	2	7	2	1	2	1	2	2	2	1	3	3	1	1	1	4	3	1	2	1	1	9	1	1	4	1	3	5	2	3	1	4	1	2	1	3	3	2	3	2	6	1	2	1	1	2	3	1
Ube2d2a_01	1	6	9	2	3	6	4	3	1	2	6	2	13	5	5	3	1	4	3	3	8	2	3	5	3	1	3	5	4	4	3	1	10	9	3	3	1	1	2	9	2	3	5	5	1	8	4	10	8
Ctsc_01	4	7	3	3	3	5	3	4	3	8	5	11	25	3	5	7	11	6	3	4	8	4	2	14	2	2	3	1	3	1	2	1	12	5	7	6	2	1	8	7	3	6	29	15	3	14	13	45	9
Eif4e3_01	1	7	2	2	1	8	1	6	4	2	5	10	10	6	4	6	7	1	2	8	10	1	8	7	4	3	7	7	3	3	2	2	11	3	4	6	3	1	8	6	5	3	12	6	3	4	4	17	9
Pms2_01	3	5	2	3	2	6	1	4	1	1	8	3	2	1	2	3	5	1	1	1	5	1	3	1	1	1	3	1	1	1	4	1	4	4	2	1	1	1	2	6	2	2	3	4	1	2	1	6	3
Kin_01	1	2	4	1	1	4	2	1	2	2	3	1	3	2	1	3	5	1	2	1	4	1	3	1	2	1	1	5	1	1	4	4	3	1	1	3	3	1	2	3	1	1	3	1	1	1	1	4	2
Dnajc17_01	3	3	1	1	1	1	2	3	1	1	1	5	7	1	1	2	2	1	1	1	4	1	4	3	1	1	2	2	2	1	3	1	3	3	2	4	1	1	4	6	2	1	1	1	2	2	1	5	3
Chchd4_01	3	4	2	1	5	3	1	1	1	1	1	3	5	5	4	2	1	1	3	3	3	1	1	1	3	1	1	1	1	1	1	1	2	1	5	2	2	1	4	1	2	2	2	2	1	2	1	5	1
Cwh43_01	1	3	3	1	1	3	1	2	1	2	1	1	5	1	1	1	3	2	1	1	3	1	2	1	1	1	1	1	2	1	1	1	2	2	1	3	1	1	1	2	1	1	2	1	1	1	1	2	2
Ssc4d_01	3	5	2	4	1	5	1	4	2	1	1	1	5	3	2	2	3	2	1	4	4	1	1	2	4	1	5	4	1	1	2	3	4	3	1	4	2	1	7	3	2	5	3	1	1	4	1	6	3
Cbx1_01	7	7	5	7	11	8	7	3	4	1	10	5	17	9	3	3	6	4	4	8	7	2	4	3	6	5	5	7	3	2	3	4	9	7	5	8	4	2	11	13	2	7	7	3	2	9	5	15	2
Ano2_01	2	1	2	1	2	1	1	1	1	1	2	3	3	3	2	2	1	2	1	1	1	1	2	4	1	2	2	4	1	2	1	1	2	1	1	3	1	2	1	3	1	1	2	2	1	1	1	2	1
Mrps28_01	4	3	2	4	2	7	1	1	3	1	4	5	5	2	1	1	4	1	3	1	6	2	3	3	3	1	1	8	1	1	4	2	5	5	1	4	4	1	2	7	5	4	7	2	1	1	1	7	2
Msh6_01	2	3	1	4	4	5	7	1	2	1	1	3	16	2	1	2	1	1	3	3	6	1	3	4	1	3	2	5	1	3	2	1	5	6	1	1	2	2	3	5	6	2	4	3	3	4	1	8	1
Itpripl2_01	2	3	9	1	1	3	2	2	1	1	4	6	6	5	1	1	1	3	2	5	1	1	1	1	3	1	5	2	1	1	5	1	2	5	1	3	3	2	1	2	1	6	3	4	1	4	1	10	6
9430069I07Rik_01	1	5	1	1	2	3	1	5	4	1	6	2	5	6	1	5	1	2	4	4	4	1	6	1	1	1	5	5	1	1	2	4	1	2	1	2	1	1	1	4	1	2	2	2	2	2	2	5	1
B3gnt8_01	2	1	1	2	2	2	2	1	3	1	1	3	5	1	2	2	1	1	1	2	5	1	1	2	1	1	1	2	1	2	1	1	3	2	3	1	2	1	1	1	1	2	1	2	1	2	1	4	4
Cpne7_01	4	4	2	1	2	2	3	2	4	3	3	2	9	2	2	7	4	1	4	3	11	2	5	1	1	3	3	9	1	1	1	4	1	1	5	7	5	2	4	1	6	5	2	5	1	4	1	4	5
B2m_01	77	65	39	30	32	51	76	50	36	50	56	55	341	86	28	30	70	32	16	36	124	15	17	76	45	5	15	24	16	70	37	11	261	111	54	62	49	11	275	232	76	56	293	282	45	252	112	604	59
Gm10265_01	6	15	31	15	10	27	10	19	11	13	33	19	40	28	3	17	27	8	10	17	37	5	21	11	16	12	18	21	3	14	10	11	25	19	12	20	17	6	19	40	10	11	4	17	16	17	15	48	23
Tfdp2_01	3	2	2	1	1	1	3	3	3	1	3	2	1	3	2	1	1	1	2	1	1	2	4	1	1	2	4	7	1	1	1	2	2	4	1	4	3	4	1	3	1	1	2	4	1	3	2	9	2
Nkd2_01	2	1	2	1	1	2	2	1	3	2	4	1	2	6	2	2	1	4	2	4	3	1	3	1	2	1	2	2	1	1	1	3	2	2	1	2	3	1	2	7	2	1	3	3	4	3	1	4	2
Gm5113_01	1	4	1	4	1	3	1	2	1	1	1	1	5	2	1	1	2	1	1	1	2	1	3	1	1	1	2	1	2	1	1	1	1	1	1	3	1	1	1	3	1	3	2	1	1	1	1	2	1
Ccdc85a_01	1	3	1	1	1	3	1	2	2	1	4	3	2	1	1	1	1	1	1	2	2	1	2	1	1	1	2	2	3	1	3	2	1	1	1	2	2	1	1	3	2	3	3	1	3	2	1	5	1
C1ql3_01	1	1	3	2	1	5	1	1	2	3	5	2	1	1	2	4	3	2	1	3	3	1	4	1	1	1	1	2	1	1	2	1	1	2	1	1	1	3	2	2	2	2	3	3	2	2	1	2	2
Nat3_01	1	1	2	1	2	2	1	2	1	1	3	3	5	3	1	1	1	1	1	4	3	2	2	3	2	1	3	3	1	3	1	1	2	4	1	2	2	1	4	1	2	4	5	2	1	1	1	8	4
Asic2_01	1	3	1	1	1	10	1	1	1	1	3	3	4	4	3	2	1	1	1	3	2	1	2	2	1	1	3	2	1	1	1	3	1	2	3	1	1	1	3	2	3	4	4	3	1	1	1	3	5
Vmn1r188_01	3	4	1	1	1	4	1	1	2	1	2	1	5	1	1	2	1	2	1	1	2	1	1	1	1	2	5	2	1	1	1	1	2	2	1	2	1	1	1	2	1	1	1	1	1	1	1	6	1
Ppig_01	5	5	3	8	2	5	2	3	1	3	7	4	16	5	3	3	5	1	3	4	8	1	5	3	1	1	1	8	3	3	2	5	9	10	5	4	1	2	6	11	6	2	9	2	1	4	5	10	2
Vstm4_01	1	6	3	2	2	1	2	1	1	1	1	1	2	3	1	1	3	1	1	2	1	1	1	1	1	1	1	3	2	1	1	1	2	1	2	3	1	2	3	3	1	2	2	1	1	1	2	3	3
Cdc20b_01	3	2	3	5	2	2	4	2	1	1	7	4	6	4	2	3	3	3	1	6	7	1	1	2	1	3	3	3	2	1	4	2	3	5	2	4	4	2	3	3	3	2	2	1	1	1	2	11	2
Zfp72_01	1	2	2	1	1	5	1	3	3	1	2	1	4	4	1	1	2	1	1	1	4	1	1	1	1	1	1	1	2	3	1	1	2	1	1	3	1	1	2	1	3	1	3	1	1	1	1	2	1
Elf2_01	4	12	1	3	5	2	5	2	4	1	5	4	10	10	4	4	4	2	4	4	4	3	2	2	5	1	5	5	2	5	1	3	6	5	7	7	5	1	5	13	3	3	3	4	2	3	3	13	1
Olfr1153_01	3	3	1	1	1	5	3	1	2	1	7	3	5	3	1	1	3	1	1	4	2	1	4	4	1	1	3	1	1	1	2	4	3	3	1	1	1	1	2	1	1	4	3	1	1	1	1	6	2
Vmn2r81_01	1	4	3	1	2	1	1	1	2	1	2	1	1	1	1	1	3	1	1	1	2	1	1	1	2	1	1	1	1	1	1	1	1	1	1	1	2	1	2	3	1	1	3	2	1	2	1	1	2
Zswim5_01	1	2	1	1	3	6	1	7	2	2	1	2	11	5	1	2	2	1	1	1	2	3	2	1	1	5	1	3	1	2	1	2	5	1	2	4	4	2	1	2	1	4	1	2	1	1	1	3	1
Pla2g5_01	2	3	2	1	3	2	1	3	1	1	2	4	8	1	1	1	1	2	3	1	1	1	2	2	1	1	1	4	1	1	2	1	2	2	3	1	1	1	1	1	1	3	2	1	1	2	1	5	2
Grk3_01	2	2	1	3	1	3	3	2	1	2	1	4	2	4	1	1	2	1	2	1	2	1	1	5	1	4	2	3	1	1	2	1	5	4	2	4	1	1	3	5	1	1	1	1	1	1	1	5	1
Mettl8_01	4	5	3	4	2	8	1	6	6	1	2	6	6	3	3	2	5	3	1	5	1	1	1	1	2	1	1	1	2	5	2	2	4	3	3	5	1	2	3	6	4	1	3	1	1	1	1	10	4
Vldlr_01	2	4	3	1	1	3	1	5	5	1	1	6	4	3	3	3	7	1	2	1	5	1	2	1	1	1	1	4	3	1	2	1	1	1	1	1	2	3	4	3	1	3	1	1	2	2	1	6	2
Git2_01	2	8	5	1	3	6	1	3	7	1	5	5	16	4	5	5	2	4	5	3	6	1	4	2	2	1	4	5	1	5	1	1	3	5	1	7	3	2	9	9	3	6	4	5	2	6	1	16	2
Etd_01	2	2	2	1	1	3	2	3	1	1	1	3	7	1	1	1	1	1	1	2	3	1	1	2	1	1	2	7	1	1	1	1	2	2	1	6	1	4	3	2	1	2	2	5	1	2	1	5	1
Smim12_01	1	2	1	1	1	1	1	2	1	1	3	2	4	1	1	3	1	1	1	1	4	1	1	1	2	1	3	3	1	1	1	3	4	10	5	2	2	1	1	3	1	3	3	3	3	1	1	6	5
Dok3_01	2	1	2	1	2	5	1	2	3	1	1	1	6	1	1	1	1	1	1	3	5	1	1	1	1	1	2	1	2	2	1	1	3	3	3	3	3	1	4	3	2	2	2	2	1	6	1	3	2
Fgf20_01	1	1	1	1	1	1	1	3	1	1	1	3	2	5	1	1	1	1	1	1	1	1	1	2	1	1	1	1	1	1	1	2	1	1	1	1	3	1	2	1	1	1	2	2	1	1	1	3	1
Olfr31_01	1	4	4	2	1	2	1	2	1	1	1	4	5	3	1	1	3	1	1	1	3	1	2	2	1	1	1	2	1	1	2	1	1	3	2	1	2	2	2	2	1	3	4	2	1	2	1	4	5
Tnfrsf9_01	1	2	1	2	1	1	2	1	1	1	2	3	7	1	1	2	2	1	1	1	5	2	2	1	1	1	3	2	1	1	1	1	6	3	1	1	1	1	6	14	1	3	4	2	1	3	1	9	1
Fancf_01	3	2	3	3	2	5	1	1	1	2	7	3	6	1	1	3	3	1	1	3	3	1	1	1	1	1	3	4	1	3	3	1	3	6	1	2	9	5	4	4	4	3	4	6	3	2	1	5	1
Cox6b1_01	2	2	2	1	1	1	3	4	1	2	4	2	3	3	2	1	1	1	2	1	5	1	4	2	1	1	4	5	1	1	2	1	4	4	5	1	1	1	2	8	3	2	3	1	1	5	1	5	1
Gm5414_01	5	12	3	2	4	10	2	2	4	2	2	5	9	5	1	1	6	1	1	3	7	1	6	1	4	1	2	4	2	1	3	2	4	2	3	3	3	4	5	7	7	6	5	6	3	5	1	18	5
Efna1_01	2	4	5	1	2	3	1	1	1	1	4	8	13	5	2	5	2	4	1	1	5	2	4	1	2	1	1	4	2	1	2	3	7	6	3	4	2	1	1	5	8	5	4	3	1	8	6	6	2
Mrs2_01	2	7	6	1	4	6	2	2	2	3	5	2	7	9	3	3	6	4	1	1	5	2	4	1	4	2	4	6	1	5	3	1	3	5	4	7	6	2	5	3	3	6	5	1	4	1	1	9	2
Exoc3l_01	1	5	4	4	1	5	1	1	1	1	2	6	6	3	1	1	1	1	5	7	3	1	1	1	2	5	1	3	1	5	2	5	1	4	2	5	1	2	5	2	1	5	8	2	1	1	4	9	4
Pak3_01	2	4	1	1	1	3	1	2	2	1	3	2	1	3	1	1	1	1	1	1	4	1	2	1	1	1	3	2	1	1	1	2	2	3	3	4	1	1	2	1	2	2	1	1	1	5	1	2	1
Dhx35_01	1	1	1	1	1	1	1	1	1	1	3	2	2	1	1	1	1	1	1	2	1	1	2	1	3	1	1	7	3	3	1	2	1	2	2	3	1	1	2	1	1	2	3	1	2	1	1	1	1
Gm10037_01	1	1	1	1	1	4	4	2	5	1	1	3	4	3	1	2	1	1	1	5	2	1	2	4	2	1	2	3	2	3	1	1	2	2	1	4	1	1	1	2	1	1	1	3	1	1	1	7	3
Tmem237_01	3	3	2	3	1	4	1	1	3	1	3	1	7	3	1	1	1	3	2	1	7	1	1	3	1	1	3	5	1	1	1	1	2	1	1	5	1	2	5	2	1	2	5	1	1	2	1	4	1
Rgs9_01	3	6	5	6	4	3	1	2	3	1	2	1	11	3	3	3	3	2	5	8	6	2	4	2	1	1	2	6	2	2	1	1	3	2	2	7	4	2	5	6	1	1	2	6	2	2	1	6	3
Olfr607_01	2	2	4	1	1	1	2	2	1	1	1	3	3	3	1	1	3	1	2	1	5	1	5	1	1	1	1	1	1	1	1	5	1	2	1	1	1	1	2	3	1	2	1	1	1	1	1	7	2
Slc13a4_01	3	3	1	1	1	2	1	1	2	1	2	2	10	1	1	3	1	2	1	4	3	1	1	1	3	2	1	3	1	1	2	2	2	1	2	5	1	2	1	3	2	3	1	1	1	3	4	2	1
Galk1_01	1	1	1	2	2	1	1	3	4	3	7	3	14	8	3	3	5	1	1	2	7	3	6	4	2	1	6	4	1	4	4	3	5	9	9	11	3	3	12	8	1	1	3	9	1	3	1	12	3
Ralgapa2_01	1	6	3	2	2	7	1	4	5	2	2	3	11	5	5	2	7	4	2	3	6	3	7	2	4	1	3	5	1	1	1	4	4	9	6	3	7	3	4	12	1	5	3	3	1	2	1	10	3
Ang_01	1	6	2	1	1	3	1	4	3	1	2	3	8	6	1	3	3	2	2	5	3	1	1	3	1	1	1	2	2	1	1	2	3	5	1	2	5	1	2	2	1	2	3	1	1	3	1	1	7
Serp2_01	1	2	1	1	1	1	2	1	1	1	3	1	6	1	1	1	3	1	1	1	1	1	1	1	1	1	1	1	1	1	3	2	2	1	1	1	1	1	1	2	1	2	3	1	1	1	2	3	4
Mex3d_01	1	2	3	5	2	1	4	1	1	5	3	3	8	4	1	4	1	1	1	1	2	2	1	1	1	1	4	4	1	1	1	1	1	3	3	4	1	1	1	6	1	2	4	3	2	3	3	5	2
Iqca1l_01	4	2	1	1	1	4	2	3	1	1	2	7	9	2	1	2	3	1	1	1	9	1	2	1	1	1	1	2	1	1	1	1	2	1	3	1	1	3	1	6	1	1	6	1	1	1	2	9	1
Zscan22_01	4	2	1	4	1	5	1	1	2	1	5	1	7	5	1	2	1	1	2	2	6	3	1	1	2	1	5	4	3	1	1	2	5	2	2	2	1	1	4	2	1	2	1	3	1	2	1	5	3
Guca1a_01	1	3	3	1	1	8	3	2	4	1	1	1	4	5	3	1	1	2	1	3	4	1	1	1	1	1	1	1	2	1	2	3	4	3	2	3	2	3	5	2	3	1	3	3	1	2	2	7	8
Pop5_01	2	2	3	1	4	4	2	3	3	2	4	2	8	4	1	1	3	3	1	1	6	3	1	1	2	3	5	2	1	1	2	3	3	2	5	1	1	2	3	7	1	2	4	4	1	5	1	9	2
Ttc3_01	2	3	2	2	1	8	2	5	6	1	3	4	3	7	1	3	1	2	1	5	3	1	1	1	1	1	2	3	1	1	1	7	3	2	3	1	1	2	3	4	1	2	5	4	2	3	1	4	3
Sf3b3_01	11	12	3	6	1	8	6	4	2	2	11	6	14	14	3	1	11	3	2	8	5	4	2	1	4	3	4	8	2	6	2	1	6	2	8	6	3	2	12	12	2	1	6	5	4	4	5	17	5
Themis3_01	7	4	2	1	1	1	3	1	3	1	3	4	9	2	1	1	3	1	1	1	1	1	2	2	1	1	2	1	1	1	3	2	4	1	1	4	1	1	2	2	1	2	1	3	1	2	1	2	3
Cnksr1_01	9	6	3	2	4	5	4	4	4	2	5	3	16	9	1	2	4	1	5	2	10	2	1	4	1	2	1	4	1	7	2	2	7	8	4	8	6	4	8	7	4	2	6	6	1	7	1	9	4
Olfr459_01	1	4	3	3	2	7	2	2	1	1	4	5	12	4	1	2	3	2	1	2	5	1	3	2	2	3	1	5	2	1	1	5	5	3	1	2	1	1	4	3	1	2	7	2	1	1	1	9	5
Apol7c_01	3	3	1	1	1	4	1	3	1	1	2	3	7	2	1	2	4	3	1	4	5	3	2	3	4	2	2	2	1	3	1	1	2	1	3	4	4	1	1	4	2	6	2	1	1	1	1	10	3
Chil5_01	1	4	2	1	1	2	3	1	1	1	4	1	3	2	1	1	1	1	1	1	3	1	1	1	2	1	2	4	2	1	1	2	3	1	1	2	1	1	4	3	1	3	1	1	1	4	1	4	3
AW549877_01	1	3	5	1	2	2	3	1	2	1	5	5	5	4	1	7	1	3	2	2	5	1	2	3	5	1	4	4	1	3	1	1	5	6	4	3	2	2	3	6	5	2	4	4	1	2	1	19	6
Nemf_01	5	5	4	2	6	4	3	8	3	1	6	1	11	9	5	4	4	2	3	2	7	1	6	1	4	1	4	6	1	2	2	1	8	12	9	7	6	1	7	7	3	1	4	5	3	3	1	10	5
2310022A10Rik_01	1	10	1	2	2	6	1	4	4	2	3	4	8	4	1	3	4	3	1	4	7	1	2	3	1	2	1	6	1	3	1	2	4	4	1	2	4	4	6	4	4	3	9	3	2	1	1	7	3
Ceacam11_01	4	3	1	1	1	3	1	1	5	2	1	1	4	1	1	2	2	1	1	1	1	1	1	2	1	1	1	1	1	5	1	1	1	1	1	2	2	1	2	6	1	3	1	1	1	1	1	2	1
Mtmr12_01	3	3	2	4	3	1	1	5	2	3	3	6	8	5	1	1	6	1	1	2	3	1	1	3	1	1	5	5	3	1	3	2	6	5	1	2	2	3	3	6	1	1	3	4	1	2	1	4	1
Olfr1037_01	5	6	5	2	1	4	1	1	4	1	3	7	8	6	5	3	2	3	1	2	3	1	2	1	1	1	1	2	2	1	2	3	4	1	1	2	3	3	3	6	3	6	8	2	1	4	3	10	3
Mpig6b_01	2	14	1	1	1	2	2	1	4	1	1	3	4	1	3	4	1	2	1	1	7	1	2	1	1	1	3	2	1	3	2	4	3	3	3	5	1	1	2	4	1	2	1	3	1	1	2	5	2
Olfr714_01	2	2	1	8	2	6	1	1	1	1	1	2	6	1	1	1	4	2	1	1	2	3	1	2	1	2	1	4	1	1	2	1	2	1	1	4	2	1	1	1	2	4	5	3	1	2	1	6	1
Inka2_01	3	3	1	2	3	1	1	2	1	1	4	5	7	4	3	2	6	1	1	4	3	1	3	1	2	2	1	3	2	1	1	2	1	7	2	1	1	1	2	5	2	2	1	3	2	2	2	7	2
D430041D05Rik_01	3	4	1	1	1	6	1	3	1	1	3	1	5	2	1	1	1	3	1	4	4	1	1	2	3	1	1	2	2	1	1	1	3	1	2	2	1	3	3	2	1	1	1	1	2	2	1	4	1
Tsen34_01	5	3	6	4	2	5	4	3	1	1	4	5	7	5	1	3	2	1	3	1	6	1	2	1	4	2	5	4	1	1	2	2	7	7	4	5	1	1	5	5	2	2	4	2	1	3	1	10	1
A530064D06Rik_01	1	3	1	5	1	1	1	1	1	1	3	3	5	2	1	1	3	3	1	4	2	1	4	2	1	2	1	2	1	1	2	1	5	3	1	1	2	2	1	5	1	3	1	3	2	2	1	4	3
Chmp2a_01	6	4	6	3	1	7	4	10	1	2	5	7	12	12	4	8	8	4	3	7	10	7	9	4	3	2	6	5	1	2	3	5	16	10	9	4	5	1	9	12	6	5	17	8	2	15	2	16	3
Adamtsl2_01	1	6	3	4	3	3	2	1	1	3	2	2	2	1	1	1	2	2	1	4	2	1	1	2	1	1	1	3	1	1	1	1	3	4	2	1	1	1	1	2	1	1	1	1	2	2	1	2	4
Lin7c_01	4	1	4	3	5	8	5	4	3	1	3	4	12	8	1	4	2	3	1	5	5	4	3	3	3	2	4	4	2	1	8	1	5	5	5	1	3	2	4	5	5	2	5	3	2	3	1	13	4
Tatdn2_01	8	9	5	1	5	9	3	3	4	1	7	7	15	5	2	3	8	2	1	5	9	3	2	7	1	5	3	2	1	1	3	1	9	5	1	5	3	1	3	13	5	3	6	4	4	9	1	20	7
Naaladl2_01	1	4	3	3	1	2	2	1	2	1	2	4	5	6	2	2	5	1	1	1	3	1	2	2	1	1	3	3	1	2	3	1	1	2	1	3	1	1	1	5	1	2	4	1	1	4	1	3	1
Fchsd1_01	1	1	3	3	3	4	1	3	1	1	3	7	8	2	1	1	1	2	1	1	4	1	1	1	1	1	2	1	2	3	2	1	2	2	1	1	1	1	1	3	1	6	4	2	1	2	1	5	1
Parva_01	4	11	4	5	6	5	3	11	6	4	13	6	11	18	4	2	11	4	1	6	6	3	8	3	5	1	6	8	1	1	1	4	7	11	6	5	3	1	8	13	1	1	6	7	1	2	1	10	4
Smarcal1_01	1	6	6	3	3	10	3	4	1	3	3	4	11	8	3	4	2	3	2	7	10	1	6	2	3	3	4	5	2	7	3	1	2	6	5	6	3	1	5	11	1	6	8	3	1	2	2	12	3
Gnptg_01	2	4	2	4	1	4	3	1	3	1	2	2	5	4	1	3	3	1	1	3	4	3	3	4	2	2	4	6	1	1	2	1	5	3	3	3	3	1	5	1	3	1	6	4	1	1	2	5	7
Ppp1r42_01	6	5	1	1	3	4	1	3	1	1	2	1	7	6	3	1	1	1	1	1	2	1	1	1	2	1	1	2	1	1	1	1	2	4	1	3	1	1	2	4	1	1	1	7	1	1	1	2	1
Cpped1_01	3	4	3	1	2	4	1	2	3	2	4	3	12	4	2	3	1	2	4	4	4	1	3	3	2	1	4	2	1	3	2	1	1	5	1	2	2	1	6	3	3	2	2	1	1	3	2	5	3
Serinc5_01	1	6	3	2	2	2	1	1	3	1	1	5	8	8	3	1	6	1	1	6	7	1	3	5	1	4	7	2	4	1	2	4	2	4	8	1	4	1	8	5	3	1	3	2	1	5	6	11	4
Timm50_01	1	4	3	1	1	6	2	1	2	2	1	3	2	4	2	2	2	1	1	1	8	1	4	1	1	1	1	1	4	2	2	3	3	1	2	1	3	1	3	3	3	4	3	1	1	6	2	3	4
D930048N14Rik_01	3	1	3	4	1	3	1	5	4	1	2	3	4	1	1	1	1	1	1	1	2	1	1	1	1	1	4	1	1	1	1	1	1	5	1	1	1	1	1	4	1	1	1	2	1	2	1	3	2
Kcnj13_01	3	4	4	3	1	8	3	4	2	2	7	3	5	6	3	1	8	3	2	6	6	1	3	5	2	4	4	9	2	3	5	3	4	5	4	4	2	2	8	7	6	6	2	2	1	8	1	12	2
Fhl2_01	3	7	2	1	2	6	2	1	1	1	1	5	16	8	1	5	1	1	1	2	3	1	4	2	3	1	5	2	1	1	2	1	5	3	1	1	1	2	2	4	1	2	7	1	1	9	1	4	2
Tmem231_01	1	5	3	1	3	4	1	3	1	1	1	4	4	6	2	2	2	2	1	3	1	1	2	1	1	1	3	3	2	1	5	3	8	5	4	3	1	1	6	6	2	1	2	2	2	1	1	7	3
Nploc4_01	6	3	5	9	5	8	4	3	6	5	10	4	21	10	1	5	6	4	4	7	11	3	6	4	2	2	3	6	3	2	5	5	10	9	8	4	2	1	16	14	3	6	7	8	3	13	2	18	5
Ighv3_01	1	4	6	2	3	9	2	1	4	2	2	4	7	4	4	2	5	2	3	5	5	3	2	2	2	1	5	3	2	5	3	1	5	2	4	5	3	2	2	6	6	2	8	2	3	3	1	15	4
Slc39a4_01	8	5	1	2	6	2	4	4	2	2	7	1	24	11	1	3	8	1	2	1	1	3	1	5	3	3	5	3	2	1	4	3	11	11	6	4	6	2	12	13	1	1	4	12	1	2	1	8	3
Defb48_01	2	3	1	4	4	2	1	1	1	1	3	1	5	4	1	2	1	2	2	1	1	1	2	3	1	1	2	2	1	1	1	2	3	1	1	3	1	1	3	9	2	1	1	1	1	1	1	7	1
Vbp1_01	2	8	3	1	1	7	2	3	3	3	5	6	10	2	1	6	4	1	1	1	10	1	3	2	1	1	2	5	2	4	1	5	1	3	4	4	1	1	7	7	1	2	4	2	1	1	2	9	1
Tnrc18_01	5	8	1	3	3	3	3	2	2	1	4	2	8	3	2	3	5	2	3	1	5	2	3	2	4	1	2	3	1	1	1	1	6	5	3	1	4	2	2	7	1	2	3	3	1	4	4	10	4
Runx1_01	25	12	5	12	18	7	17	27	5	8	20	5	35	56	7	2	20	1	5	8	26	9	11	3	2	10	16	21	3	17	6	9	50	33	16	8	9	4	40	63	3	2	13	25	2	17	7	33	3
Mymx_01	1	1	2	1	1	2	2	4	2	1	3	2	4	3	1	2	1	2	1	2	1	1	2	1	1	1	4	1	1	1	2	2	1	3	1	1	3	1	1	2	1	4	3	1	1	4	1	7	1
Fam107b_01	4	5	4	3	7	3	1	6	2	1	13	8	29	7	2	1	4	7	4	5	10	1	4	5	2	2	6	14	1	2	4	2	16	14	4	1	3	1	10	15	5	1	10	9	2	13	1	21	2
Maneal_01	2	2	2	1	1	3	1	1	1	2	6	1	2	3	5	3	3	1	1	1	2	1	1	1	1	1	2	1	1	1	1	1	3	2	1	2	1	4	1	2	3	3	2	1	2	2	2	5	1
Krt6a_01	1	3	1	2	1	3	2	2	2	1	1	1	6	1	2	1	2	1	1	3	1	1	2	1	2	1	1	1	1	2	2	1	1	1	1	2	1	1	1	1	1	2	2	2	1	15	1	1	2
Acadsb_01	4	6	4	4	4	5	4	9	2	2	3	5	2	3	1	5	5	1	4	2	7	1	3	4	1	2	4	4	2	2	1	2	8	6	6	1	5	3	9	7	2	4	6	1	1	4	1	4	4
Tiam2_01	2	1	4	1	1	1	1	2	3	1	1	2	5	3	1	1	4	1	1	2	3	2	2	1	2	2	1	2	1	3	1	1	2	2	1	4	2	2	4	2	4	1	5	5	1	4	1	9	3
B630019K06Rik_01	2	1	1	3	1	1	1	1	1	1	1	3	2	4	1	1	2	1	1	1	2	1	2	1	2	1	1	2	1	1	1	1	1	1	1	1	1	2	1	4	1	1	1	1	2	2	1	3	2
Ttc30b_01	1	1	3	1	4	5	1	2	1	1	4	1	5	2	1	2	4	2	1	1	2	1	2	1	1	1	5	1	1	1	1	2	1	2	2	3	3	1	4	4	1	1	1	2	1	2	4	5	1
Rfc4_01	2	3	3	1	3	5	2	4	1	1	3	1	2	3	1	2	6	2	1	1	4	1	4	1	1	1	4	1	2	1	2	4	3	3	1	1	1	1	4	2	2	4	6	5	3	1	1	5	4
Prmt6_01	1	7	4	2	4	4	1	4	5	1	5	4	7	3	2	1	4	3	1	4	5	1	5	1	5	1	3	7	1	1	4	2	3	2	1	3	2	2	4	3	2	2	3	4	1	5	2	7	6
Spata13_01	3	4	2	1	5	2	3	1	1	2	6	1	11	7	2	1	1	1	1	3	7	1	3	2	1	1	2	5	2	1	1	3	2	6	4	2	2	1	5	4	1	1	5	4	1	3	1	8	1
Macc1_01	1	4	1	1	1	3	1	2	2	1	3	2	5	2	2	1	1	5	1	1	3	1	1	1	1	1	3	2	1	2	1	1	3	5	1	1	1	1	3	3	1	3	1	1	1	1	1	4	3
Ifng_01	1	1	2	3	1	1	1	4	1	1	3	1	4	2	2	3	1	3	1	2	5	1	1	4	1	2	1	2	1	2	1	1	1	1	1	1	4	1	1	2	2	3	1	1	1	4	3	10	3
Adm2_01	1	1	2	1	1	3	1	1	1	2	2	4	5	4	1	2	2	1	5	1	5	1	1	1	3	1	1	6	2	1	1	1	3	3	1	1	1	1	2	1	2	2	1	2	1	4	1	4	2
Irak1bp1_01	2	4	2	1	5	4	4	6	3	2	2	1	9	8	1	1	5	1	2	3	8	1	3	7	4	2	5	3	1	3	3	3	7	4	5	2	6	3	4	6	1	4	6	3	2	7	2	3	3
Snrpa1_01	3	2	2	3	1	1	2	4	4	4	2	3	5	7	2	2	4	2	1	2	6	1	3	1	3	1	1	1	1	1	1	2	6	3	1	3	5	1	5	8	3	1	7	2	1	3	2	10	1
AA467197_01	5	3	3	1	1	2	5	7	1	4	1	4	58	4	2	2	6	3	1	3	4	1	3	31	1	1	1	1	1	2	3	1	21	4	1	11	2	1	31	7	1	1	75	21	1	60	4	134	3
Pde12_01	3	7	2	2	4	6	6	4	2	2	5	4	13	5	1	2	5	1	1	4	6	1	3	7	1	1	1	5	1	6	1	1	6	3	2	8	2	2	4	12	2	5	5	3	1	1	1	5	4
Rims3_01	3	3	1	1	3	2	2	4	1	1	1	1	4	1	3	1	5	1	1	1	7	1	2	2	1	1	1	3	1	1	1	1	1	4	2	3	5	1	2	2	1	5	6	3	3	6	1	2	4
Olfr1453_01	1	2	1	1	1	4	1	1	1	1	1	3	4	3	3	4	3	3	1	1	4	1	2	1	1	1	2	3	1	1	1	1	2	1	1	1	4	1	3	3	2	3	1	3	1	1	2	5	1
Olfr393_01	1	4	1	3	1	6	5	1	1	1	3	1	3	2	1	2	2	3	3	3	2	1	1	2	2	1	1	2	1	1	1	2	1	4	1	4	4	2	2	4	3	6	5	1	1	4	1	6	3
Rnf128_01	1	6	1	2	3	4	1	2	1	2	1	4	4	1	1	1	6	1	1	3	4	1	3	1	3	1	4	5	2	1	1	2	5	4	1	4	5	1	2	5	2	2	5	2	1	1	1	6	3
2310011J03Rik_01	2	5	4	6	6	6	3	3	4	4	8	10	11	3	6	3	3	3	4	2	9	2	5	2	1	1	3	3	2	3	4	4	4	6	3	5	4	2	9	6	3	2	6	5	3	7	1	14	4
Ecm2_01	1	4	3	1	1	2	1	1	1	1	1	6	2	4	1	1	3	1	1	1	1	1	1	1	1	1	2	1	2	1	3	1	1	2	2	2	1	1	1	1	2	1	2	2	1	2	1	9	3
Ina_01	1	1	1	2	1	2	1	2	1	1	2	3	2	1	1	1	3	2	1	1	2	1	3	1	1	1	1	1	1	1	1	2	2	3	1	1	1	1	3	2	1	2	1	1	1	1	1	2	1
Nalcn_01	1	3	3	2	3	4	4	1	1	1	2	1	3	6	1	3	1	2	1	1	4	3	1	5	2	2	2	3	1	4	1	1	1	1	2	4	8	1	1	3	1	3	1	2	1	1	2	7	3
Itga4_01	3	2	1	1	4	5	1	1	4	1	1	3	9	3	1	3	1	4	1	1	2	2	2	5	1	1	2	2	1	1	1	1	3	1	2	1	1	1	7	5	8	3	4	1	1	1	3	17	2
Slc25a27_01	1	4	4	1	3	4	1	4	1	1	2	4	3	1	1	1	3	1	1	4	2	1	3	4	1	1	3	3	1	1	1	1	5	2	1	4	1	1	1	1	3	4	1	1	2	1	1	4	2
2010109A12Rik_01	3	5	1	3	4	1	1	2	4	1	2	5	4	6	1	5	3	1	1	4	1	2	1	2	1	2	9	4	1	1	1	1	2	3	5	2	3	1	3	4	3	4	5	1	1	2	2	2	3
Ifi44l_01	1	3	2	1	1	6	1	4	2	1	2	1	2	3	1	2	1	1	1	1	2	2	1	2	1	1	3	1	1	1	1	1	1	2	1	1	1	1	1	2	2	2	1	3	1	3	1	1	1
Rp9_01	2	4	2	5	4	6	3	6	1	1	1	6	7	5	1	3	7	3	2	3	7	1	5	1	2	1	3	1	1	2	1	1	3	7	2	8	2	3	3	5	4	7	3	4	2	1	1	10	3
Bmp7_01	2	1	1	1	1	3	1	1	1	3	1	1	5	1	1	1	1	1	1	1	2	2	3	1	2	1	4	1	1	1	1	1	5	1	1	2	1	1	1	1	4	1	1	1	1	1	1	2	1
Fra10ac1_01	1	4	2	1	1	2	2	2	1	1	1	1	5	1	3	1	3	1	1	1	5	1	6	4	1	2	1	5	1	1	1	1	4	2	2	2	1	1	1	3	2	3	1	1	1	1	1	4	1
Srcap_01	6	9	8	9	6	7	8	12	7	4	14	10	24	11	4	8	11	5	4	6	10	3	4	5	1	7	6	9	2	3	8	7	20	16	6	13	7	7	12	13	5	1	12	4	1	7	6	21	8
Mief1_01	3	4	1	1	1	3	1	4	4	1	1	5	8	4	1	2	2	2	1	3	7	1	1	1	1	1	1	6	1	1	1	1	9	4	4	3	1	1	2	6	3	1	5	4	1	1	1	9	6
Bri3_01	11	14	7	6	8	5	1	9	3	2	17	9	22	27	7	2	20	1	1	3	14	5	11	8	12	5	22	17	1	2	2	5	23	27	15	5	6	1	14	26	4	8	9	10	1	10	3	17	7
Cacna1s_01	3	2	1	1	1	6	1	4	2	1	5	5	10	4	1	1	1	1	1	3	2	1	3	1	1	1	3	2	1	2	2	3	3	1	2	2	1	1	5	2	3	3	3	1	1	1	3	8	3
Obscn_01	1	4	2	3	1	2	1	1	1	4	1	4	5	3	1	1	1	2	1	1	1	1	1	1	1	3	1	1	2	1	1	2	1	2	1	3	1	1	1	3	1	2	1	1	1	1	1	5	3
Pyroxd1_01	5	3	1	2	1	3	1	3	3	2	3	3	15	5	1	1	3	3	1	1	4	1	2	3	1	2	1	3	1	1	3	2	3	6	1	3	4	2	1	9	1	3	2	4	1	4	1	6	2
Tut4_01	2	1	1	1	3	2	2	1	2	1	5	1	1	5	1	1	4	1	1	1	4	1	1	2	1	1	4	5	1	1	1	1	5	1	1	2	1	1	7	1	1	1	2	1	1	1	1	1	2
Casp4_01	4	14	4	5	11	4	8	8	2	5	9	3	59	11	2	2	9	2	2	1	25	1	3	17	5	3	3	5	1	9	1	3	17	17	5	10	5	2	17	40	3	4	16	8	2	15	5	38	5
Exosc6_01	3	2	3	2	1	2	1	3	1	1	1	2	1	2	1	1	2	1	1	2	4	1	3	1	1	4	1	1	1	3	1	2	3	1	1	1	1	1	2	3	3	4	1	5	1	2	1	3	1
Dhh_01	2	7	2	2	2	4	2	3	1	1	3	4	2	7	1	1	2	2	1	4	2	1	4	1	1	2	2	4	2	2	1	1	2	2	3	2	1	1	1	3	2	2	3	1	1	2	1	3	1
Gtf2b_01	3	3	3	4	3	8	2	5	2	3	7	3	16	4	1	3	3	2	1	5	2	1	2	4	1	3	3	8	5	1	3	3	5	6	3	2	3	3	5	10	1	3	1	3	1	9	1	6	3
Taf15_01	3	3	4	3	1	6	2	7	4	2	3	4	7	8	1	4	4	2	1	2	3	1	6	1	2	1	2	2	1	2	2	1	9	1	6	1	1	1	6	3	3	3	5	3	1	3	1	4	5
Rnf25_01	6	2	2	4	1	3	2	4	2	1	2	4	3	2	2	1	1	3	1	2	4	1	1	1	1	1	3	5	1	1	4	2	2	3	3	3	2	1	1	2	1	3	5	2	1	2	1	7	1
Akr1c6_01	1	3	2	1	1	5	2	1	2	1	5	1	6	2	1	2	3	2	1	2	3	1	3	4	2	3	1	2	1	1	3	1	1	4	4	3	1	1	2	3	4	3	2	1	1	4	2	7	2
Tmem179_01	1	3	7	3	2	2	2	1	4	1	2	2	4	2	1	1	3	1	1	3	4	1	1	1	3	1	1	1	1	1	1	1	1	3	1	3	3	1	1	2	1	1	3	2	1	1	1	7	1
Fam135b_01	2	3	1	3	1	3	1	1	2	2	2	2	4	2	1	1	6	2	1	1	8	1	1	2	1	1	2	1	2	3	1	1	8	3	1	3	1	4	2	4	2	2	2	2	1	3	2	7	1
Dync1li1_01	5	7	4	1	5	4	1	2	10	1	3	1	13	7	3	2	2	1	1	3	7	3	7	3	3	1	4	4	1	4	1	2	8	1	1	2	2	3	8	5	2	2	13	8	1	5	1	12	2
Atp6v0d2_01	2	7	2	4	1	3	1	1	2	1	3	6	5	3	2	2	1	1	2	4	2	1	2	3	3	1	2	2	1	2	1	1	3	3	2	3	1	2	1	3	5	1	1	1	1	1	1	1	1
Tada2b_01	3	5	3	5	3	3	3	4	1	3	6	3	10	2	1	2	6	1	1	3	3	1	5	1	4	3	3	4	2	1	1	3	7	8	1	2	1	6	12	5	3	4	3	1	1	4	3	7	2
Gm1123_01	1	1	2	1	2	6	1	2	1	1	4	1	1	1	1	1	1	1	1	1	2	1	2	1	2	1	2	1	2	1	1	1	1	1	2	1	1	1	2	4	1	1	1	1	1	3	1	1	1
Scn9a_01	5	8	3	3	2	3	1	2	2	1	3	1	3	2	4	4	2	3	4	1	2	1	4	1	1	1	3	3	1	2	1	1	3	5	3	3	1	2	1	3	4	5	3	7	2	3	1	6	3
Dgkk_01	2	1	1	1	4	4	6	1	3	2	3	4	1	1	1	1	4	1	1	1	3	1	1	1	4	1	2	1	1	1	1	1	3	1	2	2	3	1	1	3	1	2	1	1	1	3	1	3	2
Tm6sf1_01	1	5	1	1	2	3	1	1	2	1	1	3	7	2	2	2	2	1	4	1	5	1	1	1	1	1	4	3	1	2	1	1	1	1	1	1	1	3	1	5	2	2	1	1	1	1	2	7	3
Dcdc2c_01	1	4	1	2	3	2	2	2	1	1	2	4	1	2	2	3	1	1	2	2	2	1	2	1	1	2	1	1	1	1	1	2	1	1	2	1	1	1	3	4	7	1	1	1	1	1	1	6	1
Rassf1_01	5	6	3	1	2	9	2	2	2	1	4	2	5	6	3	3	2	1	2	3	7	1	4	4	1	3	4	6	1	5	1	1	4	1	3	3	5	1	7	1	2	2	6	2	1	2	1	11	2
Ctnnbip1_01	2	7	1	3	2	4	2	3	1	1	2	4	6	3	2	1	6	1	1	1	3	1	3	4	1	1	1	4	1	2	1	1	2	1	1	2	1	1	3	3	1	1	1	4	1	4	2	5	3
Olfr976_01	1	1	3	1	1	3	1	2	1	1	1	3	2	4	2	2	2	2	2	1	3	2	2	1	1	4	1	1	2	4	1	1	1	5	2	1	1	4	1	2	1	2	1	3	1	1	1	3	1
Capn13_01	3	4	2	2	1	6	1	1	1	2	4	1	3	3	1	2	2	1	2	3	3	2	1	4	3	1	1	3	1	1	1	2	2	4	4	1	3	1	3	2	1	1	2	4	1	2	3	4	2
Htr1f_01	1	3	1	2	3	2	1	5	3	1	3	1	5	1	1	1	2	1	1	1	3	1	2	3	1	1	1	1	1	1	1	1	2	1	1	1	1	3	1	2	1	1	3	1	2	1	1	1	2
Ppwd1_01	7	3	5	3	1	8	1	5	3	1	2	2	6	3	2	1	2	3	2	1	2	1	3	1	1	1	1	5	1	2	4	2	4	4	3	7	2	1	6	2	2	3	1	3	1	1	1	6	1
Mrap_01	1	3	2	1	1	2	1	1	5	1	4	2	3	2	1	1	2	4	1	1	2	1	1	5	3	1	2	1	1	2	1	2	1	4	1	2	1	1	3	3	1	3	3	2	3	2	2	8	1
Dlx3_01	1	6	3	1	1	3	1	2	2	1	5	6	4	2	1	1	1	4	1	4	4	2	1	1	1	1	2	3	1	1	1	1	2	1	3	6	2	2	1	1	1	1	2	5	2	1	1	2	2
Ttc27_01	4	1	1	2	1	2	1	1	1	1	1	1	5	2	3	1	1	1	1	1	2	1	5	1	1	1	5	2	3	2	1	3	2	3	1	3	2	1	1	2	3	1	3	1	1	1	1	3	1
Gm5127_01	2	4	3	3	1	2	1	1	1	1	1	5	2	1	3	2	1	3	1	2	5	2	3	5	1	3	1	4	1	2	3	2	1	6	1	2	1	3	3	3	2	6	1	1	1	1	1	2	1
4931400O07Rik_01	1	5	3	2	1	1	3	2	1	1	2	1	3	2	3	3	3	1	1	1	1	1	2	2	1	2	1	3	1	2	1	1	3	1	3	1	1	1	1	1	1	4	3	2	1	2	1	7	2
Gm6040_01	1	3	3	3	1	4	1	3	3	1	2	3	9	4	1	2	1	3	1	1	3	1	1	2	1	2	2	1	1	2	1	2	4	2	1	1	1	1	1	8	1	2	2	2	1	2	1	4	2
Gsap_01	5	1	2	2	1	8	1	2	3	2	4	1	10	4	1	1	3	2	2	2	3	2	2	1	1	2	1	6	1	2	1	1	9	8	2	7	3	1	8	3	1	8	8	2	1	8	1	16	4
Rab3il1_01	1	2	2	2	1	6	1	1	1	1	1	2	2	2	2	1	1	3	2	1	2	1	3	2	3	1	2	2	1	1	1	3	1	2	1	1	1	1	3	2	1	4	5	3	1	4	3	4	3
Pramel11_01	4	3	1	5	1	2	1	1	2	1	3	3	7	1	1	1	1	1	1	2	3	1	2	1	1	1	6	1	1	1	2	1	1	3	1	2	2	1	1	1	2	1	1	2	1	2	1	3	2
Tbc1d4_01	1	3	3	2	4	1	1	2	1	2	3	3	2	1	1	1	3	2	1	2	4	1	1	1	1	1	6	2	1	1	2	2	1	2	3	4	1	1	1	2	1	1	1	1	2	3	1	7	4
Sdhaf2_01	2	3	5	1	5	14	4	3	3	1	5	1	10	6	1	8	6	3	1	3	5	2	3	3	2	2	3	4	1	2	2	2	5	3	2	7	1	2	4	3	1	2	4	4	1	6	4	7	1
Clec2d_01	19	27	11	8	14	15	11	31	7	8	14	10	39	41	8	9	19	4	8	8	34	9	7	12	8	1	3	9	5	9	8	6	27	34	15	4	11	3	57	78	16	12	27	18	5	12	9	61	19
Enpp3_01	1	4	4	3	1	5	1	3	2	1	1	4	3	3	2	2	3	1	1	1	2	4	3	1	2	1	1	1	1	1	1	2	2	3	4	5	2	2	2	3	2	1	2	1	1	1	3	7	1
Myh15_01	1	8	1	1	2	4	1	2	1	1	2	5	4	1	1	1	1	3	1	3	1	2	2	1	1	1	2	2	2	2	1	1	3	1	1	2	1	3	3	4	3	1	2	4	1	1	1	3	3
Slc13a3_01	1	3	4	2	5	3	1	4	2	2	3	1	8	1	4	1	2	1	1	1	3	1	3	1	1	1	2	1	1	1	1	1	1	1	1	5	1	1	1	3	1	2	2	2	1	2	3	12	2
Tcp10a_01	2	2	4	1	1	5	1	3	1	1	1	2	4	1	1	1	1	1	1	2	1	2	3	1	2	1	3	2	1	1	2	1	2	3	1	4	2	1	2	5	2	1	1	2	1	3	3	7	1
Polr2d_01	1	6	3	2	1	3	1	3	4	1	3	2	4	3	1	1	2	3	1	2	5	1	3	3	2	1	4	4	2	2	1	3	6	1	2	1	1	1	3	2	1	2	2	1	1	2	2	10	1
Cd74_01	50	33	11	13	8	50	42	2	21	26	13	32	161	5	30	19	21	22	11	22	34	6	13	20	6	4	11	18	25	15	3	3	63	17	24	21	4	6	164	66	56	18	105	106	13	70	36	128	36
Tpmt_01	1	2	2	1	1	5	1	2	1	1	3	2	4	3	1	1	2	1	3	1	5	1	2	2	1	1	1	3	1	1	1	3	1	6	1	2	1	1	3	2	1	1	2	1	1	2	2	4	5
Eif4ebp1_01	4	8	9	3	7	14	1	8	8	4	14	5	20	5	5	5	3	10	6	14	14	1	12	12	3	3	5	9	6	3	5	4	12	11	4	7	5	8	11	12	9	8	8	7	8	19	6	30	7
Rhox6_01	3	2	8	1	5	3	2	1	1	1	1	2	4	6	3	2	2	2	1	1	4	1	3	1	1	1	1	1	1	5	1	2	2	2	1	2	2	2	1	3	3	1	3	2	2	1	1	6	1
Szrd1_01	8	6	12	9	9	5	1	11	2	2	10	6	21	12	5	5	11	4	4	4	15	5	7	4	7	3	6	11	2	3	1	2	13	12	7	7	3	4	12	17	3	19	7	8	2	4	4	19	3
Olfr744_01	2	3	2	1	2	1	1	4	1	1	1	1	2	2	2	5	1	1	1	2	2	1	1	1	1	1	2	1	1	3	2	2	4	3	1	4	1	1	2	1	4	1	2	3	1	1	1	2	1
Gm46013_01	2	6	1	2	2	1	1	2	1	2	1	2	8	4	3	2	2	1	1	4	5	1	3	2	3	1	2	2	1	1	2	1	1	2	2	3	1	3	8	2	1	1	2	4	1	4	1	4	1
Naprt_01	7	7	1	1	2	7	4	4	1	1	3	4	2	4	2	2	4	1	1	2	4	1	4	3	1	3	1	3	1	1	4	2	3	2	3	6	5	2	5	9	3	1	3	4	1	3	1	4	3
Izumo1r_01	1	2	1	1	2	4	1	2	1	1	4	7	1	1	1	2	5	3	1	2	1	1	1	1	1	2	1	2	2	1	2	1	2	2	1	4	1	1	5	1	2	3	1	1	1	1	1	7	3
Rasgef1c_01	1	4	3	1	3	5	2	2	2	1	2	6	2	6	4	1	1	2	3	3	5	4	3	1	1	1	3	2	1	1	3	1	1	1	1	1	1	1	1	2	2	6	3	2	1	6	1	4	2
Insl5_01	5	1	2	1	3	4	3	4	3	1	3	2	14	3	1	4	4	2	1	2	4	1	1	3	2	1	7	2	1	2	2	2	7	1	4	5	2	3	2	5	2	1	1	2	1	6	2	3	3
Hsf2bp_01	1	1	4	1	1	1	2	2	3	1	3	2	4	2	1	2	3	1	1	1	3	1	2	1	1	1	1	1	1	1	1	1	2	1	1	2	1	1	1	5	1	1	1	1	1	1	1	2	2
Lce6a_01	1	2	1	4	3	4	1	3	3	1	2	2	6	1	1	3	4	1	1	2	2	1	2	1	3	1	2	4	1	1	1	2	1	1	1	3	3	1	1	7	1	3	3	1	1	1	1	5	3
Zfp90_01	2	2	4	3	3	7	1	3	1	1	4	4	4	1	2	2	6	1	3	4	2	1	3	1	2	1	2	4	1	3	1	1	2	1	1	4	1	1	2	5	2	2	1	1	2	3	1	3	4
Tbpl1_01	3	6	1	1	1	1	1	1	2	1	2	1	4	4	1	3	5	1	1	3	1	1	3	1	3	1	3	3	1	2	3	2	5	2	4	3	1	1	6	6	1	2	2	4	1	1	1	4	3
Slc16a10_01	1	5	5	2	3	5	2	4	1	1	3	2	5	2	1	1	3	1	1	2	2	1	2	1	1	1	2	3	1	2	1	1	4	4	4	6	1	1	4	4	1	1	2	1	1	3	1	3	2
Rsu1_01	4	6	1	7	4	5	3	7	4	3	8	13	7	4	3	3	3	2	2	7	3	1	1	1	1	2	2	4	2	2	2	2	3	7	5	7	5	2	1	5	4	2	6	4	1	6	2	7	7
Tex261_01	4	2	2	2	1	1	3	6	1	1	3	3	5	2	1	1	4	1	1	1	2	1	3	1	1	1	1	3	3	2	1	1	4	6	2	4	1	1	1	7	2	2	2	3	1	1	1	1	3
Dennd2a_01	1	7	4	1	2	4	6	1	1	1	6	4	7	3	3	3	5	2	2	4	6	1	2	1	1	1	1	4	2	1	1	1	2	3	1	2	5	1	4	6	2	3	4	3	2	5	4	5	1
Ptgdr_01	1	1	1	2	2	2	3	3	1	1	2	4	2	1	1	1	1	3	1	1	3	1	2	1	3	1	1	2	1	2	2	2	1	4	2	2	1	1	2	1	1	1	1	4	1	3	1	2	1
Psme3ip1_01	3	2	8	4	3	6	3	5	1	4	6	6	8	6	3	3	2	2	1	5	7	1	3	2	2	1	3	5	1	1	2	1	9	8	5	6	1	2	3	9	1	1	5	2	1	3	2	16	3
Vps35_01	5	8	2	2	8	9	2	7	3	1	2	8	18	13	5	5	5	1	3	3	8	1	5	2	2	1	4	9	2	5	2	3	8	6	5	4	1	2	11	14	1	4	3	6	2	8	3	13	4
Gtpbp2_01	3	5	4	1	3	3	3	4	5	1	3	3	24	6	2	5	2	3	2	5	10	3	5	6	3	2	4	6	2	2	4	1	3	5	4	4	3	5	10	11	3	3	7	6	3	13	3	31	9
Fpr-rs7_01	1	1	1	3	3	3	2	1	1	1	1	1	6	5	1	2	3	1	1	3	2	1	1	2	1	2	3	2	1	2	1	1	2	3	2	3	1	3	1	1	1	4	1	1	1	1	1	1	1
Olfr286_01	1	6	7	1	4	1	2	1	1	1	1	4	4	2	1	3	3	2	3	1	4	1	1	1	1	2	1	4	1	2	1	1	3	2	4	1	1	3	1	3	4	1	2	1	2	1	1	3	3
Sidt1_01	3	8	8	1	2	6	3	7	1	3	6	3	16	11	1	2	9	1	5	5	11	2	5	3	1	2	4	7	3	2	3	3	9	9	1	5	6	1	7	16	1	7	2	4	3	5	3	12	3
Rcn3_01	4	5	1	2	1	7	4	3	3	1	4	7	11	1	1	3	6	5	1	3	7	1	2	2	7	2	2	4	4	1	1	3	3	2	3	3	9	2	3	8	8	3	7	2	4	9	1	8	5
Aldh7a1_01	4	1	4	3	3	1	1	1	3	2	4	4	9	3	4	1	3	1	1	5	3	2	6	3	1	1	3	7	1	2	1	1	3	6	2	2	3	5	3	2	3	4	4	5	1	3	1	5	3
Ilf2_01	3	4	3	3	4	6	5	2	1	2	4	1	5	3	1	2	4	1	1	1	2	1	3	1	1	1	2	1	1	1	1	1	2	4	2	4	1	1	3	5	3	6	1	1	1	1	1	5	4
Vipr2_01	1	2	1	2	1	2	2	2	2	1	1	2	4	2	1	1	1	2	1	2	1	1	1	1	1	1	2	2	1	3	1	1	1	2	1	1	1	2	2	3	3	1	1	1	1	1	1	3	1
Retn_01	3	2	2	1	4	3	1	1	3	1	3	2	1	1	1	1	1	1	4	1	1	1	4	3	3	1	2	1	1	1	1	1	1	1	1	1	1	1	4	1	1	1	3	1	1	1	7	3	3
Dmrtc1c1_01	3	2	4	5	3	1	1	1	1	3	1	3	6	2	1	5	4	1	1	1	5	1	1	1	1	1	1	4	4	1	3	1	1	1	2	2	3	1	2	4	3	2	2	3	1	1	1	6	3
Vamp4_01	1	1	2	1	1	2	2	5	1	2	1	2	3	3	1	1	2	1	1	1	2	1	2	1	1	1	1	2	1	2	1	1	1	2	3	3	1	1	1	2	1	1	2	1	1	1	1	6	1
Olfr1058_01	2	1	5	4	1	1	4	2	4	1	2	3	8	2	2	2	3	2	1	6	2	1	3	1	1	2	1	2	1	3	2	3	2	6	2	2	5	1	1	3	1	4	1	3	1	1	2	4	2
Arr3_01	2	2	5	2	1	3	2	1	2	1	1	7	5	3	1	1	2	1	1	1	4	1	2	3	3	2	1	2	1	1	2	1	3	1	1	2	4	1	2	4	2	1	2	1	1	3	1	3	2
Eif1_01	46	57	35	31	29	32	25	55	27	24	61	51	140	91	30	24	73	19	15	30	81	22	43	38	16	22	70	76	18	23	27	14	102	68	58	47	30	9	102	111	25	37	88	52	13	78	28	130	37
Ugt1a7c_01	1	1	5	1	1	1	2	3	1	2	1	1	3	3	1	4	1	1	1	1	2	1	1	1	1	2	4	1	1	1	1	1	3	3	1	1	1	1	2	1	2	1	1	1	1	2	2	3	1
Golga5_01	3	5	2	2	1	3	1	4	3	3	7	2	9	4	1	2	4	1	3	3	3	1	4	2	1	1	2	7	2	1	1	1	4	2	3	3	2	1	3	5	3	2	4	3	1	1	1	6	5
Icam4_01	1	1	2	1	2	5	1	1	1	1	3	1	8	2	1	2	1	1	1	1	3	1	3	5	1	1	3	1	1	1	1	1	1	1	3	1	1	1	2	2	3	2	4	1	1	5	1	4	1
Nit1_01	4	8	9	7	9	6	5	6	5	3	4	8	20	8	5	6	8	4	4	2	8	3	7	2	1	3	4	7	6	6	6	1	8	7	3	6	1	2	7	13	3	1	6	2	1	8	1	12	11
Tgfbr3l_01	1	3	2	1	1	2	2	2	2	1	1	1	4	6	1	1	4	1	1	1	2	1	1	1	1	1	1	4	1	1	2	2	4	1	1	1	1	1	1	2	1	3	4	1	1	1	2	3	1
Atf1_01	1	4	3	1	1	3	3	4	1	1	4	7	10	5	3	1	4	3	1	2	4	1	1	2	1	1	3	1	1	2	4	1	6	4	2	3	1	1	5	7	3	4	5	3	1	5	3	14	2
Atp8b3_01	1	1	1	1	1	1	1	1	1	1	1	1	2	2	1	1	1	1	1	1	1	1	1	1	1	1	1	1	1	1	1	1	1	1	1	2	1	1	2	1	1	1	1	1	1	3	1	4	1
Otx2_01	1	6	7	5	2	3	1	2	4	1	2	6	4	1	1	1	1	1	2	5	2	2	1	2	1	2	1	2	1	1	1	3	3	2	1	2	1	1	3	7	1	5	1	1	1	2	1	5	3
Shbg_01	22	5	2	5	1	5	1	4	1	3	2	1	3	3	3	1	3	2	1	1	1	1	3	5	1	2	1	4	1	2	1	1	1	1	1	2	1	1	2	1	1	1	1	2	1	3	1	5	1
Tent4b_01	3	2	4	3	2	4	2	3	1	1	3	1	10	4	1	2	3	2	1	1	3	1	2	1	3	1	1	3	1	2	2	1	2	2	4	2	1	1	4	3	1	3	7	1	3	4	1	6	1
Rab3a_01	6	6	6	2	1	7	2	2	4	1	3	3	5	1	1	4	4	5	2	5	7	1	4	4	3	1	5	3	1	2	1	3	2	9	3	4	3	1	5	7	2	3	5	5	4	3	1	10	2
Lmf2_01	4	5	3	3	1	2	1	1	3	1	2	5	3	3	1	1	3	1	1	1	4	1	2	1	1	1	2	7	1	2	1	2	4	1	2	2	1	2	3	1	1	1	3	3	1	4	1	10	3
Casz1_01	3	6	2	4	3	9	5	3	2	3	1	1	7	5	2	2	3	3	1	1	5	1	2	1	2	1	6	7	1	1	2	2	3	3	4	3	2	3	6	7	1	2	3	3	1	1	1	4	4
Unc5d_01	1	1	1	1	1	1	1	1	1	1	1	1	1	1	1	1	2	1	1	2	1	1	3	1	1	1	1	4	1	1	3	1	3	1	1	3	1	1	4	2	3	1	3	2	1	2	1	4	1
Gjb2_01	2	5	5	3	3	5	3	2	2	1	4	7	15	1	1	1	2	1	1	2	11	1	3	2	1	1	2	6	1	1	1	2	6	3	4	6	4	1	7	4	3	3	2	2	1	6	1	7	4
Adgrf5_01	4	13	15	6	5	24	2	2	10	3	9	13	3	7	8	12	12	9	9	17	2	1	3	2	5	4	3	12	2	1	5	1	8	8	12	2	5	3	5	7	1	18	3	1	1	1	1	10	19
Ufm1_01	2	5	3	1	1	2	2	5	2	1	2	1	2	10	1	2	1	3	1	1	1	2	1	5	1	1	3	1	1	2	3	2	3	5	1	1	4	1	2	6	3	1	2	3	2	4	1	2	2
Gm4922_01	3	2	4	1	4	4	2	5	3	1	1	4	3	1	2	2	3	1	1	3	1	1	1	1	1	1	1	3	1	1	3	1	5	1	2	2	6	1	1	1	1	1	3	1	1	1	1	7	1
Mtg2_01	2	4	4	1	1	3	1	1	2	1	3	2	3	6	2	3	3	3	2	5	4	1	5	3	1	1	3	3	1	1	5	3	4	6	1	1	3	2	4	6	2	3	1	2	3	5	2	5	4
Osbpl10_01	3	2	2	1	1	3	1	2	2	1	3	5	5	5	2	1	3	1	1	2	1	1	2	1	2	2	1	1	1	2	1	2	3	1	1	1	5	1	3	1	5	1	4	1	1	3	1	10	1
St6gal1_01	4	6	1	4	3	9	3	7	3	5	2	5	8	8	1	3	3	3	1	1	8	2	1	1	1	3	9	7	1	1	3	2	2	4	1	3	2	2	7	11	1	5	8	4	1	3	1	7	3
Olfr843_01	1	3	1	1	1	2	3	3	5	1	1	4	3	1	1	1	3	1	1	2	5	1	2	3	1	1	1	1	1	4	3	1	4	1	1	3	1	1	1	1	1	1	1	3	1	1	1	4	1
Slc7a11_01	4	7	1	1	2	2	2	1	3	1	2	1	6	2	1	5	8	2	2	1	2	1	1	3	1	1	2	1	2	1	1	3	1	3	1	5	1	1	3	1	1	3	3	3	1	3	1	6	4
Prodh2_01	2	6	1	1	3	6	1	3	1	2	1	1	1	1	1	1	4	1	1	1	3	1	1	3	1	1	1	1	1	1	1	1	1	1	1	3	1	1	3	6	1	3	2	4	1	4	1	4	4
Itga6_01	4	4	5	5	3	6	1	4	2	1	3	7	12	3	4	4	3	1	2	1	3	1	4	4	1	1	1	4	1	4	1	1	6	3	2	2	3	1	5	8	4	8	6	4	2	7	1	7	2
Gm6570_01	7	16	6	7	7	5	4	12	7	4	12	2	21	12	6	4	10	1	4	3	15	3	7	1	5	2	5	8	3	2	4	4	14	7	7	4	3	2	11	16	6	6	12	12	4	12	4	20	4
Trak2_01	1	3	1	1	1	2	1	1	3	1	1	2	3	2	1	2	1	1	2	2	1	2	5	1	1	1	3	3	1	1	3	1	3	2	1	3	2	1	1	3	1	1	2	1	2	2	1	4	1
Gemin8_01	1	3	3	4	3	3	3	2	2	2	1	2	5	3	1	2	1	2	1	1	4	1	1	1	1	1	3	4	1	1	4	2	1	5	2	2	1	1	5	4	1	2	2	2	1	3	2	10	1
Tvp23b_01	1	3	1	2	1	3	3	1	2	1	1	1	6	5	1	1	1	1	1	2	3	1	2	1	2	2	2	2	3	2	1	2	1	1	2	1	1	1	2	2	1	1	1	3	1	1	3	4	1
Pou5f2_01	5	5	3	1	1	4	2	1	1	1	3	3	8	2	4	1	2	2	4	2	4	1	5	1	1	2	1	4	2	1	1	2	3	5	1	1	1	1	3	3	2	3	5	3	1	4	1	9	1
Akap6_01	1	1	3	1	2	5	1	4	2	1	1	3	6	4	2	2	5	1	3	1	2	1	3	1	1	1	1	5	1	1	1	1	3	3	2	1	2	1	2	2	1	1	1	2	1	2	1	5	3
Xpo6_01	3	4	4	6	3	2	1	2	2	2	4	1	8	5	1	1	8	2	1	1	7	1	2	4	3	1	3	1	1	2	1	1	5	4	4	3	1	1	2	15	1	2	1	1	1	4	2	9	4
Adgrg1_01	7	10	5	5	5	3	5	10	3	3	16	5	40	17	4	4	13	3	1	1	12	4	3	8	4	3	14	8	2	3	4	5	26	20	3	7	7	1	8	22	3	4	3	4	1	5	2	10	3
Jcad_01	1	6	4	2	1	6	1	3	3	1	3	8	4	3	2	2	3	6	1	3	4	1	2	1	1	1	1	3	2	1	2	2	4	3	2	5	1	4	2	3	3	7	2	2	1	1	1	6	7
Pcbp4_01	3	4	7	1	2	2	1	1	2	3	5	1	4	2	1	2	1	1	1	3	7	1	1	3	1	1	4	4	2	2	1	2	2	1	1	3	4	1	5	2	1	1	1	1	3	1	2	8	4
Adamtsl3_01	1	4	1	1	1	1	1	1	1	1	3	4	1	2	2	1	1	3	1	1	3	1	2	2	1	1	1	3	2	1	1	1	2	3	1	2	2	2	1	1	3	1	4	3	1	1	1	1	2
Inpp5f_01	1	2	2	2	1	1	1	1	3	1	1	3	5	1	1	1	1	1	1	2	3	1	1	1	1	1	2	2	1	1	1	1	3	4	1	4	1	1	1	6	1	1	1	1	1	1	1	6	2
Dph7_01	1	6	1	2	1	5	3	3	1	1	2	1	2	6	1	1	3	1	3	2	4	2	1	1	1	2	5	1	1	1	4	1	1	2	3	3	4	3	6	7	5	3	4	1	2	1	1	3	2
Hdhd5_01	3	2	1	2	3	1	1	2	1	1	1	3	7	1	1	3	4	2	1	1	4	1	1	1	1	1	2	1	1	1	2	1	1	3	1	1	1	2	2	4	1	2	2	1	2	1	2	4	5
Taco1_01	4	3	5	5	3	7	4	1	2	1	2	7	4	6	1	3	3	1	2	3	7	1	1	3	3	1	5	3	1	3	2	2	2	5	3	4	3	1	2	9	3	1	2	4	1	5	2	9	1
Ints2_01	4	3	2	2	1	5	1	1	2	2	1	2	5	1	2	3	2	3	1	1	3	1	4	1	1	1	1	1	1	1	3	1	4	1	2	5	2	1	5	10	2	3	3	2	1	3	1	6	4
Usp46_01	2	2	3	1	1	5	1	4	2	1	4	1	3	1	1	1	3	2	3	1	3	2	1	2	1	1	1	1	1	4	3	3	1	3	1	6	1	1	1	1	1	2	1	1	1	1	2	9	4
Slc4a10_01	1	5	3	2	1	6	3	5	2	1	2	3	4	1	1	2	1	3	2	2	1	1	3	3	1	1	1	4	1	1	1	1	1	1	1	1	1	1	1	8	1	5	2	2	1	4	1	6	4
Cop1_01	8	8	2	8	2	3	1	4	2	1	5	4	14	2	1	1	4	2	3	1	4	1	4	3	1	1	4	3	3	2	7	5	9	6	2	3	1	2	8	6	4	3	3	2	1	2	2	9	3
Ndnf_01	5	9	1	3	1	10	1	3	7	2	5	8	10	2	4	5	1	6	3	8	5	1	1	1	2	4	2	4	4	1	3	2	4	5	3	4	4	2	4	3	4	4	3	1	1	2	1	9	4
Gigyf1_01	3	2	4	3	2	4	2	1	2	1	3	4	9	5	1	3	2	1	1	1	2	1	2	3	1	1	4	2	1	2	1	3	5	4	3	2	2	2	6	5	2	2	3	1	1	2	4	7	1
Scara5_01	1	6	2	1	3	1	1	2	1	1	2	3	6	1	1	1	3	1	1	1	7	1	2	1	1	1	5	4	5	1	2	2	3	3	1	3	3	3	3	1	3	1	3	6	1	3	4	6	1
Zscan26_01	5	1	6	2	3	11	3	3	3	1	5	5	9	10	4	2	3	3	1	2	6	1	3	3	1	5	7	1	2	4	1	1	4	5	3	3	2	2	7	6	4	3	3	5	1	1	2	11	2
Faah_01	4	7	3	3	5	4	1	5	4	3	6	1	6	9	1	1	3	4	1	5	7	1	5	5	2	2	2	5	1	2	1	7	6	5	3	1	3	2	4	11	2	1	3	6	2	6	1	9	3
Impact_01	7	4	1	2	2	3	4	5	1	2	2	2	6	6	1	1	4	1	3	1	3	1	1	1	1	1	1	7	4	1	2	2	3	3	4	3	1	2	3	5	2	4	1	4	2	3	1	3	2
Fbxo44_01	2	4	2	1	4	7	4	1	2	1	3	6	6	10	1	5	2	1	1	1	2	1	4	2	4	1	4	3	1	3	1	2	5	3	1	5	1	1	3	6	2	3	2	1	2	3	1	8	5
Olfr1301_01	2	3	3	1	1	2	1	1	1	1	2	1	7	5	2	1	3	1	1	2	1	1	2	1	1	1	2	5	1	2	1	1	1	1	1	6	1	1	1	4	2	4	6	2	1	1	1	5	1
Gpr35_01	1	1	1	1	1	4	1	1	1	1	1	4	8	3	1	1	2	2	1	2	2	1	1	4	1	1	2	1	1	1	1	1	3	1	1	2	1	1	1	1	1	1	5	1	1	10	1	7	2
Olfr1240_01	2	5	1	4	2	3	1	2	1	1	1	2	6	4	3	3	2	2	1	1	4	1	3	1	1	1	4	2	1	1	4	1	2	2	1	1	1	1	4	6	2	1	5	2	1	4	1	3	4
Ak3_01	5	3	1	3	5	4	3	6	1	1	4	5	6	12	3	2	12	1	1	1	4	1	3	2	1	1	7	6	2	2	3	1	5	6	3	2	5	2	6	7	2	6	2	5	1	4	3	7	5
Lrrc36_01	3	4	3	2	2	1	2	10	1	1	4	2	6	26	1	1	6	1	2	2	7	2	6	1	1	1	8	8	2	3	2	1	9	10	3	5	1	1	9	11	1	3	3	4	1	1	1	6	1
Pgpep1_01	4	4	3	3	6	4	2	4	1	1	5	6	7	3	2	1	1	1	2	1	2	1	2	5	2	2	1	2	3	2	2	1	4	1	2	2	1	2	4	3	4	2	4	5	3	1	3	8	4
Olfr1095_01	1	5	2	2	1	4	1	1	4	2	5	2	6	1	1	1	1	1	1	5	5	1	1	1	1	1	3	1	2	3	1	4	4	3	2	1	1	1	1	1	1	1	1	1	2	1	1	3	1
Tbrg1_01	6	6	1	4	1	2	1	2	1	4	9	3	18	8	1	2	4	1	1	1	4	3	2	4	2	1	1	1	1	3	1	1	8	4	2	5	2	2	6	10	3	1	2	3	1	5	1	10	8
Prr5_01	2	2	2	1	1	5	1	1	4	1	2	1	3	1	2	2	3	2	3	1	1	2	1	1	1	1	2	2	2	4	3	1	2	1	1	1	1	2	2	3	1	3	1	1	1	1	1	6	1
Eef2kmt_01	4	4	1	1	2	6	1	1	2	2	2	3	4	3	1	3	2	1	1	2	3	1	2	2	2	4	4	1	1	1	1	2	1	5	1	2	1	1	3	6	1	1	4	2	1	3	2	4	1
Mfn1_01	3	5	1	2	4	2	1	6	3	1	8	3	10	14	2	3	4	1	1	2	2	1	3	2	2	1	5	5	1	2	2	2	3	2	1	3	3	1	4	7	3	2	2	1	1	6	1	10	2
Psrc1_01	2	2	2	1	3	2	2	3	1	3	1	3	3	4	1	1	2	1	1	1	5	1	3	1	1	1	1	3	2	1	1	1	1	1	1	2	3	2	4	9	1	3	3	1	1	2	1	4	2
Acss3_01	2	3	2	1	1	5	3	3	2	1	1	1	2	4	1	1	1	1	1	1	3	1	3	1	1	2	2	1	1	1	1	2	2	3	1	1	1	1	1	5	2	1	1	1	1	3	1	2	3
Zfp740_01	1	3	3	2	1	4	2	4	4	1	3	8	9	4	2	3	3	3	2	3	4	1	5	1	1	1	2	9	1	1	3	5	6	5	6	4	2	1	5	3	1	2	4	2	1	6	3	6	1
Gpx5_01	1	1	1	1	2	6	1	2	1	1	2	3	2	4	2	4	5	2	1	2	3	3	2	1	1	1	3	2	1	1	1	2	2	1	2	3	5	1	2	4	4	1	3	1	2	6	1	4	6
Pnlip_01	1	2	1	1	3	3	1	1	1	1	1	1	2	1	1	3	3	1	2	1	3	1	1	1	1	1	1	2	2	1	1	2	2	1	1	1	1	1	1	2	1	3	1	1	1	2	1	3	2
Gm10209_01	1	1	1	1	1	1	1	1	2	1	1	1	6	1	1	1	1	1	1	1	1	1	1	1	1	2	2	3	1	1	2	1	1	1	2	1	1	1	1	2	5	1	1	1	1	1	1	3	1
Tspan6_01	2	4	2	4	1	2	1	1	1	1	4	1	1	4	3	1	1	1	1	1	2	1	1	1	1	1	1	2	1	1	1	3	2	1	1	1	1	5	1	1	2	1	3	1	4	1	1	4	4
Ttc36_01	1	1	1	1	1	2	1	3	1	1	4	1	1	2	1	1	1	1	1	1	3	1	1	1	1	2	1	2	1	1	1	1	1	2	1	1	1	1	1	6	1	1	1	1	1	1	1	2	1
Rorc_01	2	4	1	1	1	3	3	3	1	1	1	2	3	1	1	1	2	1	1	1	3	1	4	2	2	1	1	4	2	1	1	1	1	2	2	4	1	1	1	1	3	1	1	1	3	2	2	3	1
Pias2_01	2	8	4	4	2	3	1	10	3	1	1	4	4	1	2	2	4	1	2	1	2	1	2	2	2	3	5	5	1	2	2	4	7	6	4	3	1	1	6	5	1	3	4	5	1	4	3	3	5
Trim66_01	3	3	7	2	1	3	4	1	1	1	2	2	4	3	4	1	1	1	1	2	4	1	1	1	1	1	1	6	3	4	3	1	1	3	1	3	3	1	2	5	1	1	3	3	1	3	1	3	1
Adh4_01	3	1	1	1	1	3	1	2	1	1	6	2	6	3	1	2	1	1	1	5	3	1	1	2	1	1	1	2	1	2	3	2	3	3	1	2	5	2	5	2	1	3	2	1	2	2	1	4	1
Zscan4c_01	1	2	1	1	1	2	1	1	1	1	1	2	6	3	1	2	1	1	2	2	2	1	1	1	1	1	1	1	1	1	1	1	1	2	1	1	1	1	1	3	1	1	1	1	1	3	1	2	1
Slc16a13_01	3	6	4	1	2	1	2	1	1	1	2	4	7	4	1	2	1	2	1	3	6	4	3	1	5	1	3	2	1	3	1	4	1	4	1	1	1	1	4	8	2	1	3	4	1	5	1	4	3
Jarid2_01	2	1	1	3	1	7	2	6	1	3	2	4	8	4	2	4	4	5	4	1	4	1	2	4	4	1	3	2	1	4	1	1	10	4	1	2	1	2	5	7	3	4	11	4	1	3	1	16	2
Dph6_01	2	5	3	2	3	7	1	3	1	1	6	6	3	1	1	1	3	1	1	4	4	3	2	1	4	1	1	1	2	3	3	2	1	5	2	2	3	3	6	8	1	4	6	5	2	4	1	10	1
Mvb12b_01	6	7	4	7	2	4	1	2	4	1	3	6	4	5	2	1	2	3	1	3	6	1	3	1	1	3	2	2	3	3	1	3	5	9	1	1	1	3	6	3	2	3	6	2	1	1	1	7	2
Phf11a_01	3	4	7	2	5	3	2	1	3	4	4	4	6	1	1	2	1	5	1	1	6	2	2	4	1	3	3	2	2	3	1	2	5	8	3	5	2	3	2	5	1	2	5	1	1	5	3	12	1
Larp7_01	2	3	1	2	1	4	1	1	1	1	5	2	4	1	1	1	2	1	3	2	3	1	1	1	1	2	2	6	1	3	2	2	3	2	2	1	3	1	4	10	1	2	2	1	2	2	1	6	3
Clstn1_01	1	4	1	2	4	2	1	2	2	1	4	1	6	4	2	1	2	2	1	3	3	1	2	2	1	1	1	2	1	1	1	3	6	5	1	1	1	1	3	5	2	2	1	2	2	2	1	1	3
Myo16_01	1	2	1	1	4	3	1	1	3	1	3	3	2	2	1	1	3	1	1	4	5	1	1	1	2	1	5	5	1	1	1	1	3	1	2	1	1	3	2	3	1	1	2	6	1	1	1	5	1
Plod2_01	2	5	1	2	1	6	1	1	6	1	1	5	3	3	1	2	3	1	2	3	1	3	3	1	1	1	3	1	1	1	1	3	1	1	4	2	6	2	1	4	1	4	1	1	3	1	2	8	4
Arid4b_01	2	6	3	2	3	2	1	3	1	3	5	3	11	1	2	5	4	1	2	5	6	2	5	1	2	4	5	5	1	3	1	2	6	3	3	5	2	3	5	5	2	2	4	6	1	4	2	12	2
Pop1_01	2	6	6	4	1	2	1	3	1	1	2	1	8	2	2	1	2	1	1	3	1	1	1	1	1	1	2	2	1	2	1	3	2	1	1	7	1	1	4	4	1	4	1	1	1	1	2	11	3
Krtap4-16_01	1	3	1	1	1	2	1	1	2	1	2	2	3	1	1	1	2	3	1	1	4	1	1	1	1	1	1	1	1	1	1	2	1	2	1	1	2	1	1	2	3	1	1	1	1	1	1	1	3
Syndig1_01	3	1	5	3	2	2	3	1	2	1	2	6	2	1	1	2	2	1	1	2	2	2	1	1	1	1	3	5	1	1	1	1	4	1	2	2	4	1	2	2	3	3	2	1	2	1	3	5	1
Picalm_01	10	21	15	6	7	3	4	7	4	5	13	12	39	11	9	6	13	9	4	4	9	5	5	9	1	3	6	12	4	2	3	2	20	15	3	11	7	2	18	17	8	13	18	11	2	28	5	48	6
Olfr770_01	12	3	1	2	1	5	1	1	3	1	2	1	2	5	1	1	1	2	2	3	1	1	2	3	1	1	4	3	1	3	1	1	2	2	3	1	2	3	1	1	1	1	1	2	1	1	1	7	1
Asb12_01	1	2	1	1	1	4	1	1	1	2	2	1	3	1	1	1	2	1	3	4	1	1	1	2	1	4	2	1	2	1	2	1	2	1	1	3	1	1	2	3	1	3	4	1	2	1	1	4	4
Nkain2_01	2	1	1	4	1	2	2	1	4	1	3	3	5	3	2	1	4	2	2	3	2	1	8	1	1	1	2	2	2	3	3	1	1	3	1	4	1	2	2	4	5	3	2	1	1	1	1	6	1
Lrp2_01	1	4	2	2	2	2	1	2	2	1	4	4	4	3	1	2	2	3	3	2	5	1	3	1	2	1	1	2	2	1	2	1	3	3	1	3	1	2	1	2	1	1	1	1	1	1	3	4	3
Retreg2_01	2	7	1	1	4	2	1	4	1	2	2	1	3	3	1	5	5	2	2	2	2	1	1	1	2	1	1	1	3	1	1	1	3	3	1	3	1	4	3	1	3	2	7	1	1	1	1	3	4
Med26_01	4	3	5	2	1	7	1	1	3	2	4	2	5	3	2	1	2	2	1	4	2	3	4	1	1	1	1	1	1	1	1	1	1	3	1	3	2	1	3	1	2	3	3	3	1	2	1	5	2
Prss59_01	1	2	2	1	1	3	1	4	1	1	5	5	5	3	1	2	4	3	2	2	7	1	3	1	1	1	2	2	1	1	1	2	1	1	1	2	1	1	2	1	1	3	2	4	1	2	1	5	1
Rab8b_01	2	3	1	1	1	2	2	1	2	1	1	3	10	3	1	1	1	2	2	2	4	1	1	2	1	1	3	3	1	1	1	1	7	2	5	1	2	2	1	4	1	4	3	1	2	5	2	9	4
Psph_01	2	1	2	3	1	7	3	1	1	2	2	2	3	3	4	1	4	1	2	3	6	1	3	1	2	1	4	4	1	3	1	1	4	2	2	1	1	1	7	5	2	1	7	4	1	1	1	7	1
Cmc1_01	3	6	2	4	7	1	1	4	1	2	2	1	8	4	2	3	6	1	3	1	8	2	4	4	1	1	1	4	1	4	3	3	2	3	2	3	4	3	4	5	1	5	3	4	2	2	2	8	1
Mettl21e_01	1	2	1	2	2	4	1	5	2	1	3	1	5	1	1	1	1	2	1	1	4	1	3	1	1	1	1	1	1	5	3	1	1	1	1	1	1	1	2	7	1	1	3	1	1	2	1	1	1
Klhl4_01	2	2	2	3	2	4	1	1	1	1	7	3	1	6	1	3	3	1	1	1	3	2	5	3	1	1	2	1	1	1	1	1	5	1	1	3	2	1	1	3	2	2	2	2	1	2	1	2	1
Ssxa1_01	3	4	2	2	2	2	1	3	2	1	7	1	4	3	1	1	3	1	2	3	4	2	1	2	2	1	1	6	1	1	4	1	3	1	2	3	1	1	3	5	2	4	2	1	2	1	1	5	2
Mapk1_01	7	3	4	1	2	3	7	7	3	1	4	5	17	14	3	6	12	2	5	2	10	5	7	2	2	3	5	6	1	1	5	6	16	11	5	9	5	3	13	13	2	6	9	8	1	4	5	18	11
Lamc1_01	2	2	1	3	4	1	1	2	1	1	6	4	4	1	1	2	1	1	1	4	2	1	2	4	1	2	1	4	1	2	1	1	1	1	2	2	3	1	1	5	1	3	1	2	1	3	1	4	4
Nedd4_01	6	18	6	4	1	5	3	10	5	2	6	9	20	15	8	7	11	6	5	4	10	2	3	6	9	5	5	11	6	3	2	3	13	16	13	9	8	4	11	17	5	6	7	5	2	4	3	8	10
Ankar_01	3	4	6	1	3	4	1	1	3	1	9	3	5	6	1	6	7	1	1	3	1	1	2	1	3	2	3	3	2	1	1	1	3	2	2	5	1	1	2	1	2	3	2	3	3	10	1	9	3
Smpd1_01	1	4	2	3	1	3	2	4	3	1	6	10	3	8	3	1	6	3	1	4	12	1	2	7	2	1	5	2	5	1	7	1	8	5	11	3	2	1	5	12	2	2	3	4	1	1	2	7	4
Nop16_01	3	7	2	2	4	5	2	2	2	4	6	5	10	5	3	3	4	2	1	4	6	2	2	3	2	3	4	4	2	2	1	1	7	6	3	5	3	1	10	8	3	2	3	5	4	9	1	12	6
Slc45a4_01	2	2	2	4	3	1	5	3	1	1	3	4	2	6	2	4	2	1	1	1	3	1	2	1	5	2	4	6	1	2	1	1	6	4	2	5	7	2	3	4	5	1	3	2	1	2	1	4	1
Atp1b1_01	14	31	4	7	10	10	12	24	5	7	31	5	46	51	6	4	27	7	1	5	22	13	27	14	9	12	20	30	2	5	12	6	59	44	35	20	14	1	20	46	2	6	4	14	1	9	1	28	9
Cacna1c_01	4	10	4	3	3	3	2	1	5	1	3	6	6	2	4	3	5	1	2	3	6	3	5	1	1	1	1	3	1	1	3	1	5	2	3	4	2	3	3	6	3	4	3	1	1	4	1	7	2
Rps23_01	10	25	10	18	14	16	12	17	15	13	23	13	43	28	9	5	23	7	3	7	18	9	16	8	10	2	18	24	9	8	12	6	25	27	18	20	21	3	33	41	12	12	14	19	7	16	8	60	9
Brs3_01	1	4	4	5	1	1	1	3	1	1	5	2	1	2	1	1	5	3	1	1	2	1	1	1	1	1	2	3	1	1	2	3	1	1	1	2	1	1	3	3	1	3	2	1	1	2	1	3	1
Prm1_01	6	4	2	3	2	6	1	4	4	1	3	7	13	10	2	2	6	5	3	3	11	1	4	3	2	2	1	6	2	3	3	1	8	6	3	6	1	3	7	5	3	2	7	6	1	9	2	18	5
Pik3cd_01	7	6	6	1	1	5	1	1	2	3	2	2	10	1	1	4	3	1	1	4	8	1	1	2	5	1	1	5	2	1	2	1	4	1	1	3	5	1	4	4	3	6	7	6	2	4	3	21	2
Adgrg7_01	4	4	1	3	2	2	2	1	1	1	1	3	5	1	1	3	1	1	1	4	1	1	2	1	1	1	4	3	2	2	3	2	5	2	2	3	1	1	4	3	1	1	5	3	1	3	1	11	1
Cnr1_01	1	3	3	1	2	2	1	1	2	1	2	1	3	1	3	4	1	1	1	4	1	1	1	1	1	1	1	1	1	1	1	1	1	2	1	3	4	1	1	2	2	1	2	1	1	1	1	6	4
Tasor2_01	3	6	7	2	1	7	2	6	3	2	5	6	8	2	4	4	5	2	4	5	14	2	5	5	4	2	4	1	1	1	1	2	9	6	4	4	3	4	7	4	2	3	8	4	1	3	3	22	6
Lrrc40_01	1	1	1	1	3	7	2	2	3	1	1	4	5	4	1	6	1	2	1	5	1	1	2	1	1	1	2	2	1	1	2	2	1	4	3	3	2	1	2	2	3	2	3	2	1	3	1	6	2
Gpr108_01	7	8	4	3	4	5	3	3	4	1	3	5	17	3	3	3	5	2	3	6	14	1	3	2	4	1	7	8	1	1	3	2	12	5	3	5	4	1	11	10	6	7	10	6	1	4	1	21	5
Olfr655_01	3	5	3	1	1	4	1	1	2	1	2	2	1	1	2	3	3	1	1	3	1	1	2	1	1	2	3	3	2	1	2	2	1	2	3	3	3	2	3	6	1	5	2	1	2	1	1	3	2
Slc10a2_01	2	1	2	1	2	5	1	3	2	1	1	1	6	2	1	2	3	2	1	4	2	1	2	1	1	1	2	3	1	1	3	2	2	2	1	3	1	1	1	3	1	1	6	1	1	4	1	4	1
Fbxl8_01	7	6	2	3	1	2	1	1	1	2	2	2	2	1	2	1	4	2	1	1	3	1	1	1	1	1	3	1	1	3	1	4	1	1	3	4	5	1	1	1	2	4	1	1	1	1	1	3	1
Agtrap_01	3	4	6	2	1	2	1	2	1	1	5	1	1	2	1	1	1	1	1	1	5	1	5	1	1	1	2	3	2	1	1	1	1	4	1	1	1	1	3	8	1	1	1	1	1	4	1	2	4
Spata17_01	2	8	3	2	2	4	4	7	7	2	9	2	12	14	1	5	4	1	1	5	6	3	8	2	2	1	12	13	1	4	7	6	8	9	5	5	6	2	13	9	4	1	3	7	1	3	1	14	3
Rps14_01	38	64	53	40	54	56	37	48	29	25	68	43	121	70	22	19	69	27	20	46	77	20	56	31	23	15	50	64	15	19	28	21	83	51	61	41	53	16	72	91	26	27	53	43	20	42	42	126	41
Spata25_01	3	1	2	2	2	3	1	3	1	1	2	2	1	2	1	3	1	1	2	2	6	1	2	2	3	1	1	2	1	2	1	1	1	2	1	1	1	1	3	7	1	4	1	5	1	1	1	4	1
D17H6S56E-5_01	9	9	2	15	10	3	8	12	1	6	18	6	24	17	1	5	23	1	1	1	19	8	3	2	6	1	8	8	1	3	3	6	16	17	9	8	19	3	46	45	2	1	13	7	2	2	4	17	3
Olfr1220_01	2	4	1	1	2	3	1	1	5	1	3	3	2	1	1	2	1	1	1	1	2	1	3	1	1	2	1	1	1	1	2	1	4	6	1	1	2	1	2	3	1	1	3	1	1	1	1	2	2
B3gat3_01	3	6	3	2	3	5	2	3	3	5	6	2	23	8	1	2	2	1	1	3	2	1	1	2	1	2	6	6	1	2	1	3	6	9	8	1	2	4	2	9	4	4	3	5	2	5	1	11	1
Slco5a1_01	1	4	2	2	1	1	1	2	3	2	2	2	5	1	1	1	3	1	2	1	4	2	1	1	1	1	2	2	1	1	2	1	3	3	1	1	1	1	2	3	5	5	2	2	2	2	1	3	1
Krtap15_01	2	1	3	1	3	5	1	2	1	1	3	2	5	1	2	2	1	1	3	1	1	1	3	3	1	1	2	1	1	1	1	2	3	2	1	3	2	5	5	4	1	1	5	1	1	2	3	5	1
Tmem45a2_01	1	1	3	1	1	6	1	2	4	1	1	1	5	1	3	1	1	2	1	1	2	1	3	1	1	1	2	1	1	1	1	1	3	1	1	2	1	1	3	3	1	2	1	1	3	1	1	3	3
Lamp1_01	8	14	16	15	12	12	14	23	9	8	16	20	51	42	8	15	21	12	4	5	22	4	13	7	11	4	14	24	7	9	13	12	21	14	10	12	12	6	15	25	5	17	24	20	1	20	7	48	8
Zbtb46_01	1	2	1	2	1	2	1	2	1	1	1	2	4	1	1	1	1	2	1	1	2	1	1	1	2	1	1	1	1	1	1	1	2	1	1	3	1	1	1	1	1	3	1	1	1	1	1	1	1
Fbxw11_01	9	7	4	3	4	9	2	3	3	1	8	1	20	11	4	4	13	3	1	3	9	4	5	5	1	4	3	7	2	1	1	3	14	6	7	4	3	1	7	16	6	3	13	4	2	8	3	19	9
Mapk8ip2_01	1	2	1	1	1	5	1	1	1	3	3	3	12	1	1	1	2	2	1	2	3	1	3	2	1	1	2	5	1	1	1	4	1	5	1	1	1	1	1	5	6	1	2	1	2	6	2	4	4
Prmt8_01	2	4	1	4	1	3	1	4	1	1	1	4	5	2	1	3	1	2	1	3	2	1	6	2	1	1	1	1	2	1	1	1	2	4	3	1	5	3	3	4	3	1	2	1	1	1	1	2	1
Defb42_01	1	3	2	1	2	7	2	3	1	1	3	4	8	3	1	1	3	1	5	3	4	1	4	3	1	1	2	4	7	2	1	2	2	1	1	5	1	1	3	1	2	2	4	1	1	3	1	8	1
Kif26b_01	1	5	2	7	1	4	1	1	3	1	2	2	6	3	1	3	5	1	1	2	7	1	2	2	2	1	5	4	2	1	4	3	5	3	2	2	3	2	6	3	3	3	1	2	1	2	2	6	2
Ltbr_01	3	8	2	3	2	4	1	1	1	2	2	2	7	3	3	1	6	2	5	1	4	1	1	2	1	1	2	4	1	1	1	2	9	4	2	2	4	5	3	6	2	3	2	1	1	2	2	8	5
Xpc_01	2	3	3	2	1	4	1	3	2	1	4	3	9	4	2	2	2	4	2	1	3	1	1	1	1	1	4	5	1	3	1	1	1	4	2	1	2	1	4	3	2	1	4	1	1	4	1	3	1
Gmds_01	1	6	2	3	5	3	2	9	1	3	3	3	4	6	3	1	3	2	1	3	1	1	4	4	1	1	4	5	1	2	2	3	5	3	3	1	3	1	7	3	3	7	3	2	3	2	1	9	1
Irf9_01	13	6	1	7	12	5	9	9	2	4	13	5	56	26	4	3	13	4	2	8	11	5	10	2	6	1	8	8	5	5	3	3	17	20	11	9	6	3	18	22	4	9	18	7	1	9	1	27	7
Alkbh7_01	3	7	4	2	3	7	1	3	4	1	5	2	14	3	2	4	4	1	5	4	3	3	1	3	2	1	3	3	1	3	4	1	2	1	3	1	4	1	1	4	2	2	4	1	1	1	1	4	3
Tspan2_01	1	2	3	1	1	1	1	3	4	1	1	3	9	2	1	2	2	1	1	3	1	2	2	1	2	1	4	1	2	2	1	1	2	5	3	2	1	2	3	4	3	1	3	3	1	1	1	3	2
Rnase1_01	1	6	5	3	1	3	1	3	1	1	4	6	2	3	1	3	4	2	1	6	3	1	1	2	1	1	1	1	2	4	1	1	3	2	1	3	2	2	3	5	2	2	1	2	1	3	1	9	3
Dnal1_01	5	7	2	3	3	8	7	8	1	2	9	4	8	10	1	2	5	1	1	2	5	1	2	3	1	2	4	4	1	1	5	1	6	3	2	4	1	2	7	12	1	2	4	5	1	2	1	2	3
Slc22a21_01	5	7	3	1	1	4	2	5	4	1	9	3	13	9	1	3	4	1	2	4	4	1	5	2	1	4	2	5	2	1	3	1	5	7	5	3	3	2	5	5	4	2	2	4	1	4	1	7	3
Esrra_01	1	7	4	3	1	3	2	3	2	2	4	3	5	4	1	2	4	5	3	5	3	2	1	1	1	3	3	2	1	1	3	1	6	2	1	2	2	1	7	4	2	3	4	4	1	1	4	6	2
Spef2_01	6	7	1	10	11	4	4	7	1	1	4	3	8	14	1	3	4	1	1	6	2	3	3	1	4	1	8	10	1	3	3	1	5	7	8	4	1	1	10	7	1	2	7	6	1	1	1	3	2
Zfp146_01	2	2	6	2	4	4	1	5	2	2	3	1	9	3	2	3	4	2	5	2	6	1	4	5	3	3	1	3	3	2	2	4	4	7	2	3	1	1	4	7	2	8	2	1	2	5	3	6	4
Clasrp_01	1	4	2	3	1	2	2	2	3	1	1	2	1	4	1	1	4	1	1	2	3	1	1	4	1	1	1	4	1	1	1	1	1	1	1	1	3	2	3	3	2	3	4	1	1	2	2	1	3
Amer1_01	4	3	2	4	1	4	2	2	5	3	4	5	5	4	3	1	1	1	1	3	5	1	6	5	3	1	2	2	1	1	1	2	9	3	6	4	8	1	5	5	6	8	2	3	3	5	1	6	1
Olfr1451_01	1	3	3	1	1	1	1	1	1	1	2	4	4	1	1	1	1	1	1	3	3	1	3	2	1	1	3	3	1	2	1	1	2	2	2	1	2	1	4	4	1	1	3	5	1	2	2	5	3
Olfr722_01	2	4	4	2	1	4	1	1	2	1	1	2	7	1	1	2	3	1	1	3	3	1	3	4	2	1	1	2	3	1	2	1	1	1	1	3	1	3	2	1	1	1	2	2	1	1	1	4	2
Taar8c_01	1	1	1	3	1	1	1	1	1	1	2	1	4	1	1	4	3	1	2	1	2	1	1	2	1	1	2	1	1	1	1	2	1	1	1	3	1	1	2	1	1	1	1	1	1	2	1	1	3
L3mbtl3_01	4	2	5	2	1	4	2	6	3	1	2	5	5	2	1	1	7	1	2	1	3	1	3	4	2	1	1	3	1	1	4	1	1	4	1	3	2	1	3	3	1	4	6	1	4	4	1	5	3
Slc38a8_01	2	1	1	3	3	2	2	1	1	1	1	2	4	2	1	1	2	1	1	1	4	1	3	1	2	1	2	2	1	1	2	1	2	1	1	2	1	2	1	3	1	2	1	3	1	2	1	4	1
Rbm20_01	1	1	2	1	1	5	3	3	2	1	1	7	1	2	1	2	3	2	1	1	2	1	2	1	1	1	2	2	1	4	2	1	1	5	2	1	2	1	1	2	1	1	2	1	1	1	1	6	3
Olfr103_01	3	5	2	1	1	3	1	1	1	1	6	1	5	6	1	4	1	2	1	2	1	1	1	1	1	1	3	4	1	1	1	1	3	2	1	2	1	1	2	4	1	3	4	1	1	1	3	5	4
Frrs1l_01	3	1	1	2	1	4	2	1	3	1	1	1	6	2	1	2	3	1	2	1	1	1	1	1	1	1	3	5	1	1	1	1	2	1	2	1	1	1	1	2	2	1	2	1	1	1	1	2	1
Mpp1_01	1	7	4	5	3	5	1	6	2	3	3	10	14	4	5	3	5	3	2	3	7	1	3	1	4	2	3	4	2	1	1	4	5	3	4	1	5	2	3	3	5	4	5	2	1	15	2	14	4
Cwc25_01	2	6	2	3	1	11	2	2	5	1	8	4	8	7	1	3	2	2	1	2	7	1	3	4	2	2	4	2	1	1	2	1	7	3	3	5	5	1	3	5	5	1	11	1	1	5	1	11	2
Slitrk4_01	1	1	1	1	1	61	2	1	1	1	2	2	2	4	1	2	1	1	1	1	2	1	1	2	2	1	1	2	1	1	1	1	2	3	1	3	2	1	1	2	1	3	1	2	1	2	3	2	2
Gm30732_01	3	2	1	1	1	5	1	1	1	2	2	2	11	1	1	1	1	3	1	3	1	1	2	1	1	1	1	2	1	3	1	1	2	2	1	4	2	1	2	2	1	1	1	3	1	5	3	5	1
Ceacam2_01	1	3	1	1	3	3	1	2	1	1	6	2	5	5	1	3	3	3	3	4	2	1	2	4	1	1	2	1	1	2	1	1	3	2	1	1	1	2	4	2	2	1	3	1	1	1	2	4	3
Rbm24_01	8	1	2	3	4	2	2	4	1	1	4	2	10	8	1	2	4	1	1	3	5	1	2	1	4	1	1	3	1	1	1	1	5	4	4	1	1	1	4	10	2	1	2	5	1	3	2	6	1
1700057G04Rik_01	3	5	2	2	1	6	2	2	2	1	2	1	13	1	1	2	2	1	2	2	4	1	3	2	4	1	2	3	2	1	1	3	6	4	1	6	2	3	1	8	3	4	3	1	1	4	3	9	2
Gm11127_01	2	7	5	3	2	2	3	1	3	1	2	3	4	5	2	2	4	1	1	1	5	1	4	3	2	3	3	2	1	2	1	1	5	2	1	1	1	1	4	3	1	1	4	3	1	3	1	3	2
Tpsab1_01	3	4	2	1	1	1	2	1	1	1	1	4	2	3	1	2	1	1	1	1	3	1	2	1	1	1	1	2	1	1	1	1	1	1	1	1	1	2	2	1	1	1	2	1	1	1	2	3	1
Eif6_01	4	2	5	3	6	7	4	6	2	5	12	7	30	5	4	2	7	2	4	5	11	4	2	5	1	2	6	8	1	3	4	6	13	5	6	9	6	1	12	11	9	7	15	6	2	14	1	15	6
Cyp2c29_01	1	1	1	1	1	6	1	2	1	3	2	3	4	2	1	2	1	1	1	1	2	1	1	1	1	2	1	4	1	1	1	2	1	2	1	1	1	2	2	1	3	2	1	1	1	2	1	2	1
Vmn2r76_01	1	2	5	1	1	4	1	1	3	1	2	1	5	3	1	1	2	3	1	1	1	1	1	1	1	2	1	1	1	1	1	1	2	2	1	2	1	1	1	5	1	1	3	2	1	2	2	5	1
Shisal2a_01	3	5	2	4	2	6	4	4	1	1	2	2	2	2	1	1	1	1	1	1	3	2	3	2	2	1	10	4	2	1	1	1	3	2	6	2	2	1	2	4	2	2	5	1	1	2	1	5	4
Pttg1_01	7	12	3	7	10	1	6	8	3	1	6	10	25	18	3	2	17	2	5	2	14	3	3	5	3	3	5	8	2	6	3	6	11	17	15	6	8	1	7	20	3	7	8	7	3	8	6	22	7
Gm15262_01	1	3	4	3	4	1	2	3	2	1	2	2	2	3	1	1	5	2	3	3	1	1	2	1	1	1	1	3	1	2	3	5	1	2	2	4	2	3	3	4	7	2	1	1	1	2	2	9	1
Ptges_01	9	3	1	2	8	3	2	5	2	5	1	2	11	12	3	3	3	2	1	4	6	2	3	2	4	1	1	3	1	1	4	1	9	6	1	11	4	1	9	18	1	2	2	7	1	6	1	24	3
Oprd1_01	2	37	1	1	1	8	1	1	3	1	1	2	3	3	1	1	1	2	1	2	2	3	3	3	1	1	3	2	1	1	2	1	4	4	2	2	1	1	1	3	4	2	1	2	1	3	1	2	1
Apobec2_01	3	5	1	2	1	1	1	1	1	2	1	4	5	1	1	1	1	1	1	2	2	1	1	2	1	1	2	1	1	1	1	2	6	3	1	3	1	2	2	4	1	1	1	1	1	1	1	6	1
Slc25a3_01	7	18	14	13	17	23	13	22	9	10	32	27	39	32	8	9	22	4	4	6	18	9	18	12	7	8	23	25	3	10	10	9	28	25	17	16	17	4	27	40	16	10	38	33	3	28	11	50	11
Vnn1_01	3	4	6	8	6	5	1	3	1	1	6	3	18	5	2	1	7	3	3	2	5	1	4	3	2	2	2	6	1	2	4	2	9	12	1	6	7	2	3	10	5	1	5	1	2	5	1	7	3
Serpina3k_01	4	4	3	1	1	2	1	1	2	1	3	4	3	2	1	4	2	1	3	1	5	1	4	2	1	1	1	4	2	1	2	5	3	2	2	2	1	1	1	3	3	2	2	1	1	1	1	7	2
Krt83_01	1	4	3	1	1	3	1	2	1	1	2	2	2	2	1	1	3	1	1	5	3	1	2	1	1	1	1	1	1	1	1	1	2	5	1	1	1	1	3	2	2	3	6	3	1	2	1	7	1
Cpa1_01	3	3	3	1	1	3	1	1	2	1	3	4	3	1	1	2	3	1	1	1	4	1	3	5	1	1	1	3	1	1	1	2	2	2	1	4	1	2	3	3	3	6	4	3	1	3	1	10	2
Vmn2r66_01	1	3	1	1	3	1	1	1	1	1	1	1	3	3	1	1	2	1	1	1	1	1	1	1	1	1	1	2	1	1	1	1	2	1	1	1	1	1	2	1	1	1	1	1	1	1	1	3	1
F2rl1_01	1	4	2	1	1	3	2	6	1	1	3	1	8	3	1	3	2	3	1	2	3	2	3	4	1	1	2	1	2	1	2	1	6	2	1	2	1	1	1	6	4	1	5	1	1	6	2	6	4
Apol10b_01	1	1	2	1	2	2	1	2	1	2	2	1	4	1	1	1	1	1	1	2	1	1	1	2	1	1	1	2	2	1	1	2	1	1	2	2	3	1	4	1	1	1	3	1	1	1	1	4	1
Vmn2r69_01	1	3	2	1	1	4	1	2	1	1	3	2	1	1	1	1	2	1	1	2	7	2	1	1	1	1	1	1	1	1	1	1	3	1	1	2	1	1	1	1	1	1	1	3	1	4	3	4	1
Blzf1_01	3	2	5	1	4	4	2	4	1	1	1	2	11	6	1	1	2	2	1	1	2	1	1	1	3	1	3	2	1	1	1	1	1	6	2	6	3	1	2	2	1	1	5	2	1	2	2	4	4
Dctn6_01	5	8	3	4	2	3	4	6	1	3	5	4	17	9	1	7	5	2	1	2	5	1	7	3	1	1	2	3	4	1	2	2	9	3	3	7	5	4	9	4	2	4	8	3	2	1	3	12	4
1700022I11Rik_01	2	4	1	2	1	2	2	1	1	1	3	2	8	2	2	4	3	2	1	1	6	2	1	3	1	3	5	4	2	3	2	3	3	1	1	1	3	2	3	5	3	2	1	1	1	2	3	8	5
Gpsm1_01	1	1	2	2	3	3	2	2	2	1	7	1	4	1	1	2	1	3	2	2	4	1	4	3	2	1	4	4	1	1	3	2	3	2	2	3	1	3	2	4	3	1	5	4	2	2	1	6	6
H2bl1_01	1	2	1	3	1	4	1	1	3	1	1	1	5	1	1	1	2	1	2	1	1	1	4	3	4	1	1	1	1	2	1	2	3	1	1	1	1	1	1	4	4	1	1	2	1	1	1	2	4
Prss51_01	1	6	4	1	1	4	4	2	1	1	2	4	2	4	2	2	3	2	1	1	7	2	1	2	1	4	7	1	3	2	1	1	3	5	1	1	1	1	4	4	1	6	1	2	1	2	3	5	2
Birc5_01	3	4	1	1	1	4	1	2	2	1	1	3	3	4	2	2	1	1	3	2	6	1	1	2	1	1	2	1	1	3	1	1	2	5	1	1	2	1	4	4	3	2	3	3	1	1	3	8	2
Olfr17_01	1	1	2	1	2	2	1	1	1	1	1	1	6	1	1	3	2	2	1	2	6	1	1	2	1	1	1	3	2	1	1	1	6	2	2	2	3	1	5	1	3	5	1	1	2	1	3	4	3
Grin2d_01	3	4	3	2	2	3	1	1	1	4	2	4	4	3	1	4	3	1	1	3	5	1	3	2	1	1	2	1	1	1	2	1	4	3	1	4	1	1	2	1	1	3	1	2	1	3	2	5	1
Ssb_01	2	6	4	6	7	9	5	4	2	4	10	5	29	6	8	1	10	3	4	3	12	5	4	5	6	2	7	7	1	8	7	2	13	12	8	6	6	2	14	18	2	4	9	8	4	7	3	11	6
Septin5_01	1	6	4	1	1	2	6	3	3	2	1	3	1	4	1	5	2	2	1	3	5	4	1	3	1	1	2	4	1	1	2	1	3	7	8	1	2	1	4	5	3	2	3	1	2	1	1	4	4
Prr22_01	1	3	4	1	1	1	1	1	1	1	1	7	9	1	1	2	4	1	2	3	4	1	3	2	2	1	1	3	1	1	2	2	7	5	1	2	3	1	3	2	2	3	1	1	2	1	1	7	3
Rbm42_01	6	4	2	5	4	6	3	4	3	4	7	3	24	14	6	3	6	1	3	8	6	2	3	1	3	3	4	9	1	4	4	2	6	5	4	4	2	3	11	12	4	4	6	8	3	7	3	15	4
Mta3_01	5	8	3	7	4	4	2	3	3	1	5	3	13	9	2	1	2	4	1	6	2	2	6	2	2	1	7	4	5	1	2	3	9	5	2	2	1	1	10	5	2	3	6	6	1	2	5	13	2
Wdr66_01	1	11	1	3	2	4	1	4	1	1	3	1	4	6	1	1	1	1	1	1	4	1	1	1	1	1	4	7	1	3	1	3	10	7	5	2	4	1	3	8	2	2	2	5	1	1	1	5	1
Vmn1r62_01	1	3	2	1	1	1	2	1	1	2	1	1	1	1	1	2	1	1	1	1	6	1	1	1	1	1	1	1	1	2	1	5	3	1	2	1	1	1	2	3	2	1	2	1	1	3	1	4	1
Vmn1r101_01	2	2	5	3	2	2	3	1	1	1	1	4	1	1	1	1	3	3	2	1	4	1	2	4	3	1	3	1	1	3	8	2	3	4	1	2	1	1	6	1	2	1	3	3	2	1	1	4	1
Gpr52_01	1	1	1	3	4	3	1	1	1	2	1	1	5	3	2	1	2	2	1	1	3	1	3	3	1	1	1	1	1	1	3	1	2	2	2	1	2	1	3	4	3	1	1	1	1	3	1	8	3
Lrriq1_01	4	6	2	4	3	3	2	4	1	4	6	1	6	4	1	2	3	1	1	2	1	1	1	2	2	1	3	6	1	2	3	2	6	4	1	1	2	1	2	9	1	1	2	1	2	1	1	6	4
Arhgap39_01	6	6	2	3	3	5	5	6	3	1	7	4	12	12	1	1	3	2	1	2	1	1	2	1	3	1	4	7	1	1	4	2	7	5	3	5	5	1	4	7	1	4	4	6	1	5	2	7	2
Dhcr7_01	3	8	1	3	1	2	2	9	1	1	2	4	9	2	4	1	2	1	2	5	4	2	1	3	1	2	6	2	2	1	3	3	2	3	2	4	1	2	5	3	2	2	5	4	1	2	1	10	4
Nsd3_01	4	8	3	11	5	15	6	13	3	6	12	7	21	11	1	3	9	3	1	6	9	2	5	6	5	5	6	9	2	4	4	3	12	6	11	9	3	1	17	13	8	11	9	6	2	4	4	30	5
Clec11a_01	1	1	2	1	2	3	1	1	1	1	2	6	8	3	1	3	3	1	1	1	2	2	1	1	2	2	1	1	1	2	1	1	1	4	1	1	2	1	1	3	2	1	1	2	1	1	2	1	1
Lpl_01	3	1	1	1	1	5	1	3	1	1	4	3	8	1	3	2	3	1	1	3	2	1	1	1	1	2	2	2	3	1	1	1	1	1	1	2	1	1	2	6	1	4	1	2	1	1	1	4	3
Zfp236_01	3	5	1	3	5	5	1	4	5	1	5	4	7	1	2	1	3	1	1	3	5	1	1	1	1	1	3	1	1	1	1	1	3	5	2	5	1	1	1	5	3	3	2	1	2	3	2	10	7
9930021J03Rik_01	3	7	3	1	2	2	1	5	2	2	4	6	5	4	2	2	1	3	1	1	5	1	1	1	1	2	2	2	5	1	1	1	7	2	3	4	1	1	2	6	2	1	6	3	1	2	1	6	3
Alas2_01	1	3	2	2	1	4	1	2	1	1	2	1	4	1	1	2	1	1	1	1	1	1	1	1	1	1	4	5	1	1	1	2	4	2	1	2	1	2	2	3	1	1	5	2	1	1	1	5	1
Vps29_01	3	3	1	3	1	5	1	2	1	2	1	5	5	1	1	1	2	1	1	3	3	2	1	1	1	1	2	5	1	1	1	1	2	2	2	2	1	1	4	4	1	1	1	2	1	1	2	5	5
Defb10_01	2	2	4	4	3	6	2	3	3	1	5	1	3	1	2	2	4	1	1	3	2	1	1	1	1	1	5	3	1	1	5	1	4	3	2	1	4	1	1	5	2	1	2	3	1	3	2	4	3
C2cd2l_01	1	4	2	5	2	4	2	3	1	1	4	2	6	2	3	4	1	1	2	1	1	1	1	1	1	2	2	5	1	1	1	1	2	3	1	1	1	1	1	2	1	2	2	2	1	1	1	2	1
Esp15_01	1	4	1	4	1	3	1	3	2	1	1	5	3	4	1	3	2	3	3	2	1	1	1	1	1	2	1	1	1	1	1	1	3	2	2	1	5	3	1	1	1	2	3	2	1	4	1	5	3
Metap2_01	10	6	6	8	7	3	6	6	6	6	8	4	31	19	2	7	8	4	3	1	12	3	2	4	7	3	7	11	2	2	1	9	14	8	10	4	5	1	12	10	5	1	5	9	2	4	5	21	2
Sox3_01	2	1	1	1	1	3	2	1	1	1	2	1	2	2	2	1	5	1	3	3	5	1	1	1	1	1	2	4	1	1	2	1	1	1	3	2	2	1	1	2	1	1	2	1	1	5	1	2	2
Pnpo_01	4	2	2	4	4	4	1	2	1	2	9	2	9	4	2	3	3	2	1	2	4	2	3	2	1	1	1	3	1	2	1	2	2	6	6	1	4	1	3	4	4	4	12	1	1	4	1	4	2
Prol1_01	2	2	2	1	2	1	2	2	4	1	2	3	1	2	1	1	3	1	1	2	2	1	1	1	1	1	3	1	1	1	1	1	2	1	2	1	2	3	1	2	2	1	2	1	1	1	1	3	1
Kif5b_01	9	10	3	5	3	6	8	6	5	8	9	11	21	18	7	8	10	4	2	7	13	1	3	5	10	1	9	11	4	4	5	1	10	8	4	2	7	1	21	17	3	7	13	7	1	7	4	13	4
Gjc2_01	2	1	4	1	2	4	2	1	2	1	1	2	5	2	1	1	1	3	2	1	2	1	1	2	2	2	3	3	1	5	1	1	2	4	1	2	1	1	1	2	3	3	3	1	1	1	1	4	1
Galnt18_01	1	4	7	3	4	7	7	17	5	3	11	5	16	23	5	5	4	5	3	5	9	1	2	1	3	1	2	10	2	2	5	4	8	11	3	2	3	2	7	18	4	8	11	7	1	3	1	12	12
Col11a1_01	3	5	5	3	1	8	1	3	2	1	3	1	5	1	2	1	2	3	2	1	2	1	2	1	1	1	1	2	1	1	1	1	3	2	5	1	1	1	2	3	1	2	4	2	1	1	1	4	1
Prrc2b_01	7	11	8	5	4	12	6	8	1	2	9	8	14	18	6	7	5	5	2	7	12	2	5	1	1	4	14	13	1	3	6	4	15	9	11	3	3	5	13	24	8	10	8	6	1	8	3	15	6
Eif3m_01	5	13	9	8	8	17	3	13	11	2	10	8	15	12	5	4	14	8	1	6	15	4	7	5	7	1	7	9	2	2	5	2	14	10	8	10	8	5	10	16	4	8	14	12	1	12	3	32	10
Tmem177_01	3	8	2	1	2	5	3	4	2	1	2	3	9	1	1	3	3	3	2	2	1	1	1	1	5	2	3	1	1	3	1	4	1	4	1	1	5	3	8	5	4	2	1	4	3	2	1	7	4
Mrpl33_01	7	7	3	5	7	2	8	9	2	4	12	7	24	12	4	1	13	2	2	4	12	6	4	4	2	3	6	5	3	4	3	7	11	14	5	4	2	1	11	19	4	3	14	3	2	8	2	15	7
Plek_01	8	8	2	4	1	4	1	3	4	3	3	7	18	1	1	4	2	4	1	2	9	1	2	9	3	1	6	5	2	6	1	1	9	4	2	7	4	1	13	2	4	10	19	8	1	17	8	32	1
Hjv_01	1	2	1	1	1	3	1	1	1	1	1	2	2	1	1	1	1	2	2	1	3	1	3	1	1	1	1	2	2	1	1	2	1	3	1	2	1	1	2	3	3	1	1	3	1	1	1	1	2
Narf_01	2	4	3	1	3	3	3	3	3	1	1	3	9	2	2	1	2	1	1	5	3	1	1	1	1	3	2	2	1	2	2	3	4	3	2	4	4	2	2	3	3	2	3	6	1	3	2	9	1
Cyb561d1_01	3	5	6	3	5	6	4	1	1	3	8	4	11	4	1	4	4	1	1	4	5	3	4	2	1	2	4	5	1	2	3	2	6	6	3	3	1	1	3	7	3	2	5	1	1	4	4	7	4
Pramel17_01	1	3	2	3	1	2	1	3	2	2	4	3	1	1	2	1	1	1	1	3	2	1	2	1	1	1	2	1	1	1	1	1	1	1	1	1	1	1	1	3	3	2	1	1	1	1	1	4	2
Cntnap4_01	4	4	1	3	2	4	1	1	1	1	3	4	3	2	1	6	1	1	1	5	4	2	3	1	2	1	1	5	1	3	4	1	3	2	4	1	1	2	1	4	1	2	3	1	2	2	1	4	1
Tnfsf10_01	3	5	4	3	2	4	3	4	1	5	11	5	16	11	1	6	6	4	1	6	4	2	1	4	1	1	2	1	2	2	3	1	6	5	1	3	2	1	10	13	2	3	3	4	1	5	1	13	10
Pygb_01	10	16	9	3	7	11	7	17	4	3	12	10	22	19	3	4	9	2	3	2	9	2	13	2	8	4	9	4	2	3	4	2	16	13	6	5	9	1	7	20	6	4	6	9	1	5	4	12	6
Pacsin3_01	4	5	1	3	3	10	2	1	1	4	11	5	13	10	2	1	7	1	3	3	6	2	3	3	1	2	4	6	1	1	2	1	2	11	3	4	7	2	7	6	2	5	4	2	1	3	1	8	6
Uqcc2_01	4	8	3	4	2	6	2	5	2	7	8	4	11	9	4	5	3	1	1	4	9	3	3	1	4	4	8	9	2	6	9	3	6	6	3	7	5	3	11	6	5	6	6	10	2	4	2	11	7
Pde5a_01	5	14	5	6	3	13	2	4	9	2	7	11	13	6	7	10	5	5	6	8	7	4	8	3	5	1	6	4	3	2	3	7	3	6	6	4	5	1	4	10	7	7	5	5	2	3	2	8	10
Tpbgl_01	3	5	1	3	3	2	1	2	1	1	1	6	7	5	1	6	5	1	3	6	2	1	2	4	5	1	3	4	1	2	2	2	4	2	3	8	3	3	2	6	4	2	1	1	1	4	3	9	4
Kdm4c_01	1	1	1	3	2	3	1	7	3	1	3	2	8	1	2	2	2	4	1	1	4	2	4	2	1	1	2	4	1	3	2	2	5	3	1	4	2	1	2	5	3	1	5	2	1	4	2	7	5
Ssx2ip_01	3	4	2	1	1	1	1	1	1	1	1	6	8	3	6	1	3	1	2	1	3	1	2	1	1	1	2	2	1	1	1	1	7	5	3	1	2	1	4	5	2	4	3	1	1	2	1	7	1
Rrp1_01	9	11	7	9	3	12	9	14	6	4	14	13	43	19	6	4	14	4	6	4	15	7	16	1	6	3	4	14	4	5	6	7	25	14	12	11	12	2	19	24	7	6	11	11	5	17	9	17	6
Pdzd2_01	2	7	10	1	1	6	1	4	9	2	6	5	6	1	1	4	3	6	5	5	2	2	1	1	2	1	4	3	1	1	1	3	1	3	1	4	1	3	2	11	2	5	3	2	1	4	1	8	9
Fzd5_01	2	7	3	5	1	6	1	1	2	1	2	3	10	5	1	2	6	1	1	4	6	1	2	1	2	1	3	4	3	2	2	1	5	2	3	3	3	1	10	4	2	3	2	2	1	4	2	6	4
Nadsyn1_01	3	4	5	1	2	2	1	6	4	3	2	2	8	2	2	1	3	2	1	2	3	2	3	2	3	1	1	2	1	3	3	2	4	1	1	1	1	1	3	2	3	2	2	3	1	6	1	6	8
Ctxn3_01	1	1	1	2	1	1	1	1	2	1	2	4	4	3	1	1	5	1	1	1	3	1	1	1	1	2	1	1	1	1	1	4	1	2	1	1	1	1	2	1	2	2	1	1	1	3	1	3	2
Mfsd8_01	2	4	2	1	4	6	1	5	3	1	7	3	8	5	4	1	1	1	1	5	7	1	1	2	1	1	4	2	2	4	5	3	3	5	1	2	1	3	2	5	3	1	2	1	1	3	1	11	3
Atp4b_01	1	4	1	4	1	2	3	3	1	1	1	1	2	2	1	1	1	1	1	2	1	1	4	1	1	1	1	1	1	1	1	1	1	1	1	1	4	1	1	1	1	3	2	2	1	1	1	6	1
Uqcr10_01	3	6	3	4	3	4	4	11	5	2	14	11	12	13	4	9	9	1	3	4	12	1	7	1	1	2	3	8	1	1	1	4	3	5	4	7	3	5	11	16	1	3	7	5	1	11	3	10	7
Vmn2r116_01	1	1	1	1	1	2	1	1	2	1	1	3	2	2	1	1	1	1	2	1	1	1	1	1	1	1	2	1	2	1	1	2	1	1	1	1	1	1	1	1	1	1	1	1	1	1	1	7	1
Ppp2r2b_01	1	6	5	9	2	4	2	1	3	1	2	3	3	2	2	2	1	2	2	1	5	1	2	4	2	2	2	4	2	1	1	1	3	6	1	2	1	2	2	1	1	5	5	2	2	1	1	6	1
H6pd_01	6	9	8	4	2	5	5	1	8	3	6	13	12	6	3	11	2	4	1	4	13	1	3	3	2	5	4	7	1	3	5	2	4	4	4	4	2	2	5	13	7	7	4	4	1	3	4	18	7
Pde3b_01	1	1	1	3	1	5	3	1	1	1	1	2	3	2	5	2	4	2	1	2	2	1	2	3	1	1	1	2	1	1	1	2	6	3	2	3	2	3	3	5	1	3	3	2	1	3	1	2	3
Nbl1_01	8	28	8	4	3	5	9	18	5	4	7	9	16	13	2	3	6	7	1	8	10	2	3	2	1	1	8	12	5	3	3	1	13	11	5	7	5	3	15	13	2	3	6	7	5	13	2	14	6
Olfr204_01	1	3	3	1	1	2	1	1	1	1	1	2	2	2	1	1	1	1	1	1	1	1	1	2	1	1	1	3	3	1	1	3	7	2	1	2	3	1	1	2	1	3	1	1	1	2	1	4	1
Ranbp1_01	6	13	3	4	9	6	5	6	2	2	4	5	29	16	2	7	9	4	1	4	11	2	3	7	6	2	8	3	2	3	6	2	10	10	6	12	5	2	11	21	5	3	12	10	1	8	7	24	5
Nr1h2_01	7	16	4	4	6	8	3	8	4	5	9	6	12	8	5	8	5	3	3	7	5	3	4	4	3	2	5	6	5	1	4	3	10	6	6	7	7	5	7	10	5	7	7	7	3	8	5	16	9
Ttc41_01	2	3	1	1	1	2	1	2	1	1	5	1	3	1	1	1	1	1	2	2	1	1	1	1	2	1	1	1	1	1	1	2	4	1	1	2	1	1	1	4	1	2	1	1	1	1	1	4	2
Fbxw10_01	2	3	2	1	2	4	1	2	1	1	7	1	2	1	1	2	1	1	1	1	2	2	2	1	1	1	1	2	1	1	2	2	2	2	2	1	2	1	1	6	5	1	3	1	1	1	1	11	1
Sp5_01	1	4	3	1	3	1	1	4	1	1	2	2	5	3	1	1	1	3	2	1	5	1	1	1	1	1	3	4	1	2	1	1	1	1	2	2	2	1	2	3	1	2	3	1	1	2	1	3	4
Gm52009_01	1	4	2	4	3	1	1	2	1	1	3	4	4	1	1	2	5	2	2	1	8	2	1	2	1	3	4	4	1	1	1	1	6	3	2	1	4	1	1	3	5	5	4	4	1	2	4	5	1
Spink2_01	1	3	6	1	1	3	2	2	4	1	5	3	5	1	2	1	4	1	1	4	5	1	1	3	2	1	1	3	1	1	1	1	1	1	1	1	2	1	2	5	1	5	5	1	1	7	2	6	3
Sgms2_01	2	7	1	1	3	3	6	9	1	3	2	1	23	4	1	1	4	1	2	2	9	1	7	5	7	2	1	9	3	4	1	5	3	6	5	5	3	3	7	5	1	3	7	4	1	7	2	10	3
Stk38_01	4	5	3	1	4	5	2	5	1	1	2	2	5	7	2	1	5	1	4	1	2	1	4	3	2	1	4	5	1	1	1	2	4	4	3	4	1	2	7	4	5	1	3	5	1	1	1	5	1
5730409E04Rik_01	3	4	6	4	4	8	1	1	2	1	6	2	7	3	1	3	2	1	1	4	3	1	1	4	2	3	3	4	1	2	1	1	3	6	1	1	1	2	2	2	1	4	3	3	2	2	1	4	1
Rnf122_01	1	1	2	2	2	3	3	1	1	1	1	1	6	3	1	1	1	1	2	1	5	1	2	1	2	1	2	2	1	2	1	1	1	1	1	1	1	1	1	1	4	2	1	1	2	1	2	3	1
Ttn_01	1	2	4	2	1	2	1	1	1	1	1	3	4	1	1	1	1	1	1	1	2	1	1	1	1	1	1	1	1	2	1	1	2	4	1	4	1	1	3	1	2	1	1	1	1	1	1	3	1
Tnfrsf17_01	3	1	1	1	1	1	1	1	3	1	6	1	3	2	4	3	1	2	1	1	3	1	2	2	1	1	2	1	4	1	1	1	2	2	1	1	2	3	3	6	1	4	1	1	2	1	1	4	2
Fam120b_01	1	9	4	2	5	6	3	4	2	2	7	3	12	9	2	5	1	1	3	6	9	5	1	3	3	1	3	5	2	3	3	3	3	8	5	5	3	2	5	4	6	7	4	9	5	6	1	14	3
Src_01	6	7	6	2	2	5	1	4	2	1	4	11	10	2	2	1	2	1	1	1	8	1	3	2	1	2	2	2	2	1	5	2	8	4	4	8	4	1	7	5	1	1	5	1	1	8	1	7	3
Bmp10_01	1	1	3	2	1	3	1	3	1	1	2	1	1	1	1	1	1	2	1	1	7	2	4	1	1	1	2	4	1	3	1	1	1	1	1	3	2	1	1	4	1	2	1	4	2	2	3	4	1
P4ha3_01	2	2	4	2	2	5	2	1	1	2	2	2	6	4	1	1	2	1	2	2	1	3	2	2	1	1	1	4	1	1	1	2	4	3	1	5	3	1	2	1	1	3	3	1	1	3	1	2	3
Uts2b_01	2	2	1	1	2	3	1	1	1	1	1	1	3	5	1	2	2	2	1	1	2	2	1	1	1	1	1	2	1	1	1	2	1	1	1	2	1	1	5	1	1	3	3	1	2	1	2	7	3
Lrmp_01	1	3	2	2	1	2	1	1	2	1	2	1	3	1	1	1	1	1	1	1	1	1	1	1	1	1	1	3	1	1	1	2	1	1	2	1	3	1	3	4	1	2	4	1	1	3	1	3	2
Usp10_01	1	5	2	1	1	5	5	1	1	1	2	1	4	5	1	1	1	1	2	2	1	1	3	2	1	1	3	2	1	1	1	1	1	3	1	2	2	1	2	2	1	1	4	1	1	1	1	1	1
Akip1_01	2	4	1	4	5	2	2	4	1	1	4	3	9	4	1	1	5	4	2	1	5	1	1	5	1	1	4	5	1	1	3	2	3	1	1	1	3	1	1	10	2	2	2	2	1	1	2	9	1
Nrde2_01	2	2	2	1	1	4	1	1	1	1	1	5	3	2	2	1	3	1	1	1	1	1	1	1	1	1	3	3	1	1	2	1	2	1	4	2	2	4	2	1	2	1	3	1	1	1	2	2	1
Sult6b1_01	1	4	3	2	1	1	1	2	4	2	1	3	2	1	2	1	3	3	1	1	3	2	3	1	1	1	1	2	1	1	3	1	4	5	1	5	2	1	3	4	2	3	1	2	1	3	1	3	1
Iqgap3_01	2	6	3	2	3	4	1	1	2	1	5	1	10	1	3	1	7	3	1	8	6	1	1	1	2	1	3	3	2	1	1	2	4	1	1	2	4	2	2	8	1	5	2	1	1	3	1	7	3
Tiparp_01	3	6	4	6	2	4	1	2	3	2	4	4	8	4	2	2	4	1	2	3	4	2	2	1	4	2	1	3	1	2	2	1	4	6	3	1	2	1	1	6	2	1	4	1	1	6	1	21	2
Ckmt1_01	4	3	5	1	9	4	4	15	4	1	8	1	18	14	2	3	8	1	2	3	7	1	2	3	3	1	5	10	2	1	5	1	10	6	3	8	6	2	8	23	1	1	8	10	1	2	1	7	4
Gnaz_01	3	4	3	2	1	3	4	1	1	1	2	3	5	3	1	1	5	1	1	2	6	1	2	2	1	2	1	1	2	2	2	1	3	3	3	6	6	1	6	7	2	2	1	1	2	2	1	10	4
Zc3h8_01	3	4	2	1	1	1	1	1	3	1	3	1	5	2	1	1	1	1	2	3	2	1	1	1	2	1	2	1	1	1	1	1	3	4	3	1	1	1	3	4	1	1	1	1	1	1	1	3	2
Slfnl1_01	1	3	1	1	1	2	2	1	5	2	2	2	3	6	1	2	1	3	1	2	4	3	1	3	2	1	3	2	1	3	2	1	2	2	4	2	4	2	2	2	1	2	2	1	1	1	1	3	2
Lgals4_01	4	1	1	1	3	3	1	2	2	1	5	4	8	3	1	1	2	1	2	2	2	1	2	4	1	1	3	3	2	1	1	1	8	3	2	4	1	3	3	2	1	2	4	1	1	1	1	3	2
A530032D15Rik_01	6	14	9	9	7	26	1	14	13	8	10	14	48	13	12	13	15	10	6	21	26	10	14	14	6	6	9	10	6	9	10	6	19	15	8	13	10	11	18	11	8	17	12	11	6	19	5	50	12
Arl8a_01	5	10	3	7	4	7	2	8	3	1	7	1	17	12	3	4	16	1	1	2	4	2	3	3	3	1	4	6	1	5	2	6	7	10	4	8	2	4	5	12	2	4	2	5	1	10	1	18	2
Cd38_01	1	1	3	1	1	3	1	1	1	1	1	2	6	2	1	4	1	1	1	2	2	1	1	2	2	1	2	2	1	1	1	1	1	1	1	1	2	1	2	1	1	1	1	1	1	1	1	4	2
Wwp2_01	2	3	4	6	5	5	1	1	1	3	3	2	8	5	1	2	1	1	1	1	8	1	1	2	2	1	1	2	1	1	1	2	1	4	4	2	1	2	1	7	1	5	7	6	1	1	1	6	2
Vmn1r202_01	1	2	1	1	1	1	1	1	1	1	1	3	3	2	1	2	3	1	1	1	2	1	1	1	1	1	1	2	1	1	1	1	1	1	1	4	1	1	2	1	1	1	1	1	1	1	1	4	2
Aadacl2_01	1	2	1	1	1	3	1	1	1	1	2	3	1	4	1	1	1	1	2	1	2	1	2	2	1	1	2	1	1	1	1	1	3	1	1	3	1	4	3	2	1	1	2	4	1	1	1	2	1
Rnaseh2a_01	4	2	2	6	1	2	1	1	1	1	5	3	2	3	1	4	1	1	1	2	1	1	5	1	2	2	1	2	1	1	2	1	2	2	4	3	2	1	2	1	2	3	1	2	1	3	1	10	2
Map3k7_01	2	1	1	2	1	2	1	2	1	4	5	5	6	3	3	1	3	1	2	3	3	1	1	1	2	1	7	8	2	4	1	5	4	4	4	1	1	1	2	1	4	2	1	4	1	3	1	4	1
Nudc_01	15	19	5	19	18	6	17	25	3	6	23	5	46	23	3	3	24	8	3	7	22	7	12	7	4	9	22	23	1	7	14	11	24	30	19	15	11	4	28	39	2	3	23	15	1	10	1	25	6
Muc15_01	2	1	1	1	3	3	1	2	1	1	4	4	4	1	1	3	1	2	1	1	4	1	1	1	2	1	4	2	1	1	2	1	2	1	1	1	4	1	1	4	3	2	3	1	1	1	1	3	1
Csnk2a1_01	6	10	9	1	8	8	5	3	6	1	6	14	14	14	3	4	9	4	4	5	8	1	5	3	1	4	13	4	4	1	6	1	11	12	8	2	1	3	14	10	5	1	4	7	1	6	3	15	3
Pcdhgb5_01	1	2	4	1	1	3	1	3	2	3	4	2	7	2	1	1	4	1	1	3	1	2	1	1	1	1	4	2	1	2	1	1	5	4	3	3	1	1	2	5	3	2	4	2	1	1	1	3	1
Ppic_01	3	8	3	2	2	7	1	4	1	1	1	6	3	6	2	4	4	1	2	2	2	2	1	1	1	2	2	6	2	1	3	1	4	5	3	1	4	4	4	8	1	1	2	1	2	1	1	7	1
Gfer_01	1	1	1	4	2	4	1	8	3	7	4	1	11	5	2	4	2	1	2	1	4	2	1	5	1	1	4	5	2	1	1	1	7	4	5	6	1	1	6	5	2	1	3	1	3	4	3	4	2
Tex13d_01	1	3	3	1	1	2	1	1	1	1	1	1	2	1	1	1	2	1	1	1	1	1	1	1	2	1	1	1	1	1	2	2	1	1	1	1	1	1	1	4	1	1	3	1	1	1	1	3	1
Rps27l_01	1	1	1	4	3	2	4	6	2	2	4	4	12	2	1	2	8	2	4	1	3	1	1	4	2	1	3	5	1	3	2	2	13	8	3	5	4	1	10	8	1	3	7	3	1	2	2	8	6
Atp13a2_01	2	6	2	3	3	7	2	4	3	2	5	3	8	4	4	5	1	2	1	3	1	1	1	3	3	1	1	5	3	2	1	2	9	4	7	1	1	1	1	4	1	2	9	7	1	2	3	6	1
Vdac1_01	1	7	2	3	2	9	2	3	4	3	6	4	9	5	4	1	9	2	3	1	8	2	4	5	1	1	3	6	1	3	2	1	1	3	6	4	1	1	4	7	1	5	7	5	3	1	1	13	4
1700094D03Rik_01	4	6	3	16	17	5	5	19	2	2	16	3	17	46	1	2	13	2	1	4	11	5	12	5	2	6	20	21	1	8	6	5	9	11	4	7	5	2	28	32	4	3	9	13	2	1	3	6	6
Osbpl7_01	2	4	1	4	5	5	4	3	4	1	3	2	8	3	1	3	1	1	3	1	8	1	1	1	1	1	1	3	2	3	1	3	4	3	4	4	4	3	1	6	2	1	3	3	1	1	1	9	2
Serpind1_01	1	3	3	1	1	6	1	2	2	1	2	5	7	2	1	1	1	1	1	2	5	1	2	2	1	1	1	5	1	1	3	2	2	2	1	1	1	1	2	3	2	2	1	1	1	1	2	4	1
Klhl32_01	1	6	1	4	1	3	2	4	1	1	2	2	9	3	1	2	3	2	1	1	2	1	1	1	3	1	1	6	2	2	1	1	1	4	2	2	2	2	2	6	1	1	6	2	1	3	1	6	2
1700123O20Rik_01	1	4	1	7	3	5	1	1	3	1	2	6	15	2	4	5	6	3	4	2	12	3	4	1	1	3	5	8	1	2	3	2	8	6	3	4	4	6	10	7	4	3	3	3	1	4	2	6	3
Chga_01	2	3	2	2	1	4	1	3	2	1	6	1	6	1	1	1	2	1	3	3	5	3	1	1	1	1	1	3	1	1	2	2	4	3	7	3	4	1	2	4	2	4	4	5	2	1	1	4	2
Uts2_01	1	2	1	1	1	3	1	1	1	1	2	2	2	1	1	1	1	1	1	2	2	1	2	1	1	1	2	2	1	1	1	1	3	1	1	1	2	1	2	1	1	1	1	1	1	2	1	2	1
Hoxa10_01	2	4	2	1	1	2	1	2	1	1	1	2	6	1	1	2	1	1	1	2	2	1	1	1	1	1	2	1	1	1	2	1	1	1	1	1	1	1	1	1	2	1	1	1	1	2	1	1	1
Ccl2_01	3	5	1	2	2	3	6	2	4	12	3	5	53	2	2	3	5	3	1	3	12	2	3	12	6	3	2	5	4	2	1	2	15	4	1	3	4	1	9	5	4	2	39	4	1	23	14	94	4
Ppp4r2_01	3	3	1	2	3	8	5	3	4	2	5	2	18	11	3	4	6	1	4	4	5	1	1	3	5	3	5	1	2	1	2	2	4	2	3	5	2	1	6	10	3	1	5	5	1	5	2	7	1
Slc30a3_01	1	1	5	1	1	2	1	2	3	1	3	1	3	2	1	1	3	1	1	1	1	1	2	3	2	2	1	2	1	1	1	1	1	4	1	3	4	2	1	2	2	2	1	1	2	2	1	5	2
Ppp3cc_01	4	5	1	2	2	2	2	2	3	1	10	3	3	3	2	1	4	1	2	6	5	2	7	3	1	1	2	4	3	2	1	3	3	5	2	3	2	1	5	4	2	5	4	1	1	1	2	12	2
Tent5c_01	3	3	1	1	2	1	2	3	1	2	1	3	7	2	2	1	3	1	1	1	4	1	3	4	3	1	4	8	2	1	1	1	11	2	4	2	3	1	1	6	2	1	1	2	2	6	1	7	1
Uck2_01	1	1	3	4	1	3	2	2	1	2	2	3	6	3	1	1	1	1	1	1	4	2	1	2	1	1	3	1	1	2	1	3	5	1	3	2	2	1	3	3	1	1	4	4	1	5	1	5	1
Selenot_01	12	14	13	5	5	12	4	11	5	5	5	6	29	22	5	9	10	2	5	6	16	2	3	2	4	3	6	13	2	5	3	4	10	14	11	11	7	2	17	17	10	6	17	11	3	8	3	29	7
Zbtb7c_01	2	3	3	1	4	1	1	1	1	1	1	1	7	3	1	1	5	1	1	1	1	1	3	1	2	1	1	1	1	2	1	2	4	4	1	1	1	2	4	1	1	4	1	1	2	2	2	5	2
Malt1_01	3	3	1	1	2	4	2	1	3	1	2	1	5	1	3	3	2	1	1	1	1	1	3	2	1	1	1	1	2	2	1	1	1	1	1	1	1	2	3	3	2	2	1	3	1	4	1	9	2
Ttf2_01	1	1	2	1	4	1	1	2	1	1	1	2	3	1	1	1	3	2	1	1	1	1	2	1	1	1	2	2	1	1	2	2	2	1	1	2	1	1	1	2	2	3	2	1	1	1	1	1	1
Kansl3_01	1	8	5	2	4	4	1	6	3	1	4	5	12	5	1	1	1	6	1	3	4	1	3	2	1	2	4	5	1	3	4	3	6	3	3	3	3	1	2	5	2	5	5	4	2	6	2	12	5
Vamp5_01	2	3	1	7	3	4	1	4	1	1	4	1	6	4	2	3	1	1	2	3	1	1	5	1	1	1	6	1	1	1	3	1	5	2	1	2	3	3	1	4	1	2	4	5	1	1	2	6	1
Adgrg5_01	3	6	1	1	3	6	1	1	1	1	1	1	6	3	1	4	1	1	3	1	7	1	2	4	2	1	3	2	1	2	4	3	3	2	2	2	1	1	1	7	2	7	2	3	1	1	1	9	2
Pcdhb10_01	4	4	1	1	1	2	3	1	1	1	1	1	3	1	2	3	2	1	1	1	2	1	1	1	1	1	1	1	1	2	1	1	2	3	1	2	1	1	2	2	3	2	1	3	1	4	1	2	2
Ncdn_01	6	6	2	2	4	3	3	2	2	1	7	3	12	2	1	1	3	3	1	2	3	1	1	7	1	1	2	5	1	6	1	7	5	1	3	5	2	2	5	14	2	6	1	3	2	1	3	8	4
Tmem91_01	1	3	1	1	1	3	1	3	1	2	1	1	4	2	2	1	2	2	3	3	2	1	3	2	2	1	1	1	2	2	1	1	5	1	1	2	3	2	2	1	3	4	2	1	1	1	1	2	2
Fthl17b_01	3	2	8	1	3	4	1	4	1	2	4	10	12	2	3	7	1	1	5	5	8	2	4	2	5	2	2	1	1	2	1	2	5	1	3	1	5	4	3	5	1	1	3	5	3	3	2	6	5
Icam5_01	2	1	1	1	1	1	3	1	1	1	1	3	2	1	1	3	1	1	1	1	2	1	1	1	1	1	2	1	1	1	1	1	1	1	1	1	1	1	1	1	1	1	1	1	1	2	1	1	2
Syngr3_01	3	3	2	2	1	5	2	1	2	2	1	1	5	3	2	1	2	1	1	5	4	1	1	1	1	2	3	2	3	1	2	2	4	3	2	1	2	1	2	2	3	3	3	1	1	3	3	7	4
Bche_01	1	3	2	2	1	2	3	6	2	1	3	3	1	3	1	1	1	1	1	1	2	1	1	1	1	1	2	3	1	1	1	1	1	1	1	1	1	2	3	2	2	1	2	1	1	1	1	4	2
Crip2_01	15	17	9	9	12	17	8	24	19	2	19	16	12	31	9	11	22	12	2	7	18	4	13	8	9	5	13	23	5	6	7	7	16	19	23	9	11	5	16	34	10	15	12	11	2	8	2	20	13
Gne_01	4	5	5	1	1	1	1	7	1	2	8	4	5	5	2	2	5	1	2	3	3	1	4	1	1	1	7	4	1	2	1	3	5	7	5	2	3	1	5	12	3	3	1	2	1	2	2	6	2
Wdr45b_01	4	4	9	2	2	8	1	2	1	2	2	4	7	2	1	2	1	2	1	1	3	4	1	2	1	2	2	1	2	3	1	4	3	6	2	2	2	1	3	6	2	1	3	3	1	3	1	4	4
Trim80_01	1	1	1	1	1	3	1	1	3	1	2	1	3	1	1	1	2	2	1	3	2	1	1	1	1	1	1	2	1	2	1	2	2	4	1	4	1	1	4	1	1	2	1	1	1	1	1	2	1
Epop_01	1	8	1	4	2	4	1	5	2	4	5	4	7	1	2	5	5	2	4	2	7	1	2	2	1	1	4	4	1	1	1	1	4	2	1	4	3	2	6	1	2	3	5	2	5	2	1	11	2
Gdf6_01	1	7	2	1	17	6	1	3	1	1	1	3	7	1	1	1	1	1	3	1	5	1	1	3	1	1	1	1	1	4	1	1	6	3	2	3	3	1	3	2	1	1	2	1	1	5	1	10	1
Krcc1_01	4	9	1	1	7	4	1	6	2	1	14	5	6	14	2	3	4	1	1	2	5	3	6	6	2	1	2	6	2	2	6	1	5	4	10	5	4	1	9	10	1	2	13	1	2	5	1	13	6
Tmem204_01	1	4	4	4	1	2	1	1	4	2	2	2	1	2	2	1	4	1	3	2	1	1	2	1	1	1	1	1	1	1	1	1	1	2	1	2	2	2	1	3	2	3	1	3	1	1	1	5	4
Fitm1_01	1	3	1	1	1	3	1	2	1	1	2	1	3	1	1	1	2	1	1	4	2	1	2	1	1	1	1	4	1	3	1	3	2	1	1	1	1	1	3	1	1	2	5	2	1	1	1	4	1
Gckr_01	1	1	2	1	1	2	2	1	2	1	2	2	1	4	1	3	2	1	1	1	3	2	2	2	1	2	2	7	1	1	1	1	3	1	2	1	1	1	2	3	1	2	1	2	1	3	1	7	1
Dydc1_01	1	1	3	2	3	1	2	1	1	2	3	1	4	1	1	4	1	1	1	1	4	1	1	1	1	2	1	1	1	3	1	1	4	1	1	1	2	1	5	1	1	1	1	3	1	1	1	3	1
Fiz1_01	2	4	1	2	1	2	3	4	4	3	1	1	5	1	1	3	1	1	2	6	1	1	1	1	1	1	3	3	1	3	2	1	5	1	1	1	1	1	9	2	1	3	3	1	1	2	3	7	3
Sleeping Beauty Transposase_01	1	2	1	1	1	3	1	1	1	1	1	3	2	1	1	1	2	1	1	2	2	1	1	1	1	1	1	1	1	1	1	1	2	1	1	1	1	1	1	2	1	1	4	2	1	1	1	8	3
Cnpy4_01	4	4	1	3	8	3	3	3	1	1	2	3	6	6	1	5	6	1	1	2	1	2	5	1	1	3	7	4	3	3	1	1	5	2	1	5	1	3	4	6	4	1	3	1	1	4	1	9	2
Sptlc1_01	1	5	4	4	1	3	1	2	6	2	7	3	9	8	2	3	3	7	1	1	7	1	7	1	1	4	3	3	2	1	4	1	4	4	3	6	1	1	6	14	2	4	3	4	3	5	2	15	4
Baiap2l1_01	1	1	6	4	2	4	6	6	1	1	10	5	8	7	3	2	5	2	1	3	4	1	5	3	1	2	4	3	1	1	2	1	1	3	4	1	3	1	3	7	2	1	6	3	1	2	1	9	4
Dnaja4_01	6	13	4	8	7	7	10	19	5	6	16	2	15	31	2	2	5	1	3	3	12	7	6	3	3	6	13	14	2	6	9	8	14	12	7	8	12	1	14	19	3	3	6	7	3	1	1	12	9
Heatr1_01	2	3	4	7	2	10	3	1	2	1	3	1	12	5	6	1	5	4	1	2	5	1	1	2	2	1	2	2	4	1	2	1	7	9	1	5	1	1	2	6	3	8	5	4	4	5	1	13	3
Apcdd1_01	3	2	2	3	1	8	1	2	1	1	2	7	5	5	2	1	7	2	2	3	5	1	1	1	1	1	2	2	1	1	2	2	2	2	1	1	2	1	3	2	4	4	2	2	1	2	2	4	4
Capn8_01	1	2	1	1	1	2	2	1	1	2	4	1	1	1	1	1	1	2	1	1	1	1	1	2	1	1	1	1	1	1	1	2	1	1	1	1	4	2	1	3	1	1	1	2	1	1	1	1	1
Ube3c_01	1	1	1	1	2	2	2	1	1	1	4	3	4	3	1	2	5	2	1	2	5	1	3	1	2	1	2	1	1	3	2	1	5	2	2	4	3	1	6	4	1	2	4	1	1	4	2	8	2
Tfdp1_01	2	2	2	1	1	6	2	3	3	1	6	3	4	2	1	1	2	2	1	3	8	1	1	5	6	3	4	4	1	2	3	2	7	2	3	2	2	2	6	6	1	2	4	2	1	4	2	9	4
Sez6_01	1	1	4	1	3	2	1	3	4	1	4	3	2	4	1	2	1	1	2	1	5	1	1	1	1	1	1	2	2	1	1	2	3	1	2	4	4	1	3	2	1	3	5	2	1	1	2	7	4
Pcdh12_01	2	5	2	1	1	2	1	1	1	1	2	5	3	1	4	1	1	2	3	4	1	1	3	1	1	1	2	4	2	1	1	1	2	1	2	3	1	1	3	2	4	4	3	2	2	2	1	7	2
Ccm2l_01	2	4	3	1	3	8	4	2	4	1	3	7	8	1	4	5	3	2	3	4	6	2	3	1	2	1	1	4	1	2	4	1	7	4	3	8	1	1	3	8	1	9	5	4	2	3	1	15	7
Tmem63b_01	2	3	1	2	2	1	2	1	3	1	2	4	5	3	1	1	1	4	1	4	2	1	1	1	1	1	1	1	2	1	1	1	4	3	5	3	3	2	3	6	6	2	4	4	1	3	1	4	3
Naif1_01	4	4	1	1	2	10	2	3	1	1	5	3	3	2	1	1	2	1	2	2	4	2	1	1	1	1	1	3	2	3	1	1	2	1	2	1	4	2	2	3	1	3	3	2	1	2	2	8	3
Sp110_01	8	15	12	15	8	18	7	12	9	11	15	15	53	14	1	7	26	5	4	12	26	6	4	17	8	1	9	13	2	10	8	4	16	12	7	16	12	8	27	26	10	8	23	16	5	29	18	55	11
Krt5_01	2	1	1	2	1	1	1	1	1	1	3	1	3	1	1	2	2	1	1	3	2	1	1	3	1	1	1	1	1	2	1	1	1	4	2	2	2	1	1	1	2	1	2	1	1	5	1	2	1
Lmnb1_01	2	2	2	3	1	1	3	1	1	2	1	2	11	2	2	4	1	2	1	3	1	1	1	2	1	1	3	4	1	1	2	3	1	6	2	1	1	1	5	3	1	1	5	1	1	5	4	12	3
Tmem167_01	3	3	4	1	1	5	3	3	1	3	5	2	10	3	1	3	8	3	4	1	2	1	3	1	5	2	5	4	5	1	1	2	10	3	4	4	4	1	6	10	3	2	4	1	2	2	4	11	3
Dpy30_01	5	8	4	6	3	7	8	17	2	1	9	3	21	23	1	2	10	2	2	5	7	7	2	1	3	3	7	9	2	4	5	4	9	8	14	1	8	1	8	15	1	4	7	6	2	7	3	13	5
Klhl22_01	1	3	3	3	3	4	1	4	1	1	7	4	6	6	1	4	4	1	1	3	6	1	1	1	1	5	3	2	1	2	1	3	2	6	6	1	1	1	3	2	2	3	2	1	1	3	1	6	4
Gjd3_01	2	3	1	2	3	2	1	1	1	1	2	2	5	6	1	1	4	2	1	1	1	3	4	2	2	1	1	2	1	1	1	1	3	2	1	2	1	1	1	1	2	1	2	1	1	1	1	9	1
Lage3_01	3	6	3	3	4	7	1	3	2	1	5	4	6	3	2	1	1	3	3	3	4	1	5	1	2	1	4	2	2	2	3	1	9	7	3	2	1	1	2	10	1	1	2	4	1	2	1	4	2
Dennd4b_01	4	5	1	2	3	7	1	7	1	2	1	3	14	3	1	2	1	4	2	4	2	1	2	2	1	1	1	2	1	1	2	3	5	6	2	3	1	1	5	2	5	1	4	5	2	3	2	4	2
Lrrc75b_01	2	2	3	1	2	7	2	3	1	1	3	1	7	1	1	1	5	3	3	3	2	1	1	1	1	1	2	3	1	1	1	2	1	1	1	2	3	1	1	1	5	2	1	1	1	4	1	6	4
Ctf2_01	2	2	1	2	1	2	2	1	2	1	2	2	4	4	1	1	1	1	1	1	1	1	1	1	1	4	2	2	1	1	1	1	4	2	1	1	2	1	2	3	2	3	3	1	1	1	1	5	1
Pltp_01	6	17	12	11	6	11	5	22	6	5	18	19	18	27	6	8	14	8	9	8	12	2	5	1	3	5	8	20	2	3	5	4	9	12	13	4	15	1	17	21	6	8	13	11	2	4	3	15	16
Il23r_01	2	2	1	2	1	1	1	1	2	1	1	5	3	2	1	1	1	1	1	1	3	1	1	1	1	1	3	1	1	1	1	1	2	1	2	2	1	1	1	3	3	2	1	2	1	3	1	3	1
Ints6l_01	2	6	1	5	4	3	2	3	2	3	5	4	2	8	3	1	3	1	6	2	7	1	2	2	1	2	6	7	2	2	1	3	6	7	5	4	1	1	2	8	4	1	3	1	1	5	1	5	4
Mri1_01	2	6	4	2	5	3	2	4	4	3	3	1	8	4	1	4	2	1	4	3	6	2	3	2	1	1	1	5	5	3	4	5	4	4	4	5	7	2	5	8	3	4	2	1	2	3	2	5	1
Strn3_01	2	2	6	2	3	6	5	6	2	1	5	8	18	8	3	4	7	3	8	4	11	1	2	1	2	2	2	6	2	3	1	2	12	6	5	3	1	3	5	7	7	3	7	6	2	5	5	22	7
Slc14a1_01	6	11	8	3	10	8	4	5	5	1	10	11	21	11	6	1	6	3	4	6	14	6	7	5	1	1	8	3	1	7	3	4	19	14	9	7	7	2	17	13	5	6	11	2	2	8	1	22	5
BC005537_01	4	6	1	4	4	3	7	6	2	5	9	10	35	22	4	1	11	2	2	3	12	5	7	7	1	6	5	10	1	4	2	5	20	8	12	5	5	1	11	25	6	10	14	10	2	7	3	11	5
Acsm3_01	2	2	2	1	4	5	1	5	2	1	2	5	4	1	2	2	1	1	1	2	4	1	2	2	4	1	3	6	1	1	2	1	1	3	1	3	1	1	1	3	1	1	3	1	1	2	1	7	2
Zfp36l1_01	37	67	17	21	40	24	33	40	19	17	57	37	149	78	25	19	43	17	8	20	72	23	29	21	16	13	48	52	8	9	14	16	75	67	43	46	37	3	76	130	26	17	28	35	10	20	12	74	24
Mrpl22_01	2	7	7	2	2	5	3	2	1	1	5	8	12	2	4	5	3	3	4	5	5	1	3	5	1	1	6	8	3	2	5	2	6	2	2	2	5	4	9	5	7	3	4	5	3	5	2	16	1
Uqcrh_01	7	24	8	11	17	19	15	24	7	9	30	23	44	45	2	5	17	3	7	8	15	8	20	11	8	7	16	32	3	8	7	8	30	21	21	20	12	4	27	32	13	11	15	10	4	19	5	34	9
Tmem26_01	1	1	2	2	1	3	1	1	1	1	3	5	4	1	1	1	8	2	1	1	3	1	1	1	1	1	1	4	1	1	1	1	2	2	2	2	1	1	3	1	1	1	3	1	1	2	1	5	1
Sardh_01	3	3	1	2	3	5	1	1	3	1	5	3	4	2	3	6	2	2	1	3	6	1	4	6	1	1	4	3	3	1	3	2	4	1	4	5	2	1	3	3	2	4	2	1	3	2	1	9	2
Hook1_01	1	3	1	2	3	3	1	3	1	1	2	1	5	4	1	3	3	7	1	2	5	1	4	1	1	1	1	2	1	3	2	1	3	1	3	2	3	1	4	2	4	4	1	2	1	3	1	5	2
Gosr2_01	3	10	1	2	1	6	3	4	2	2	3	1	15	11	1	3	4	4	1	2	13	1	1	2	1	1	2	4	1	3	2	2	5	7	4	2	4	1	12	12	3	6	8	4	1	4	2	6	1
Plekhh2_01	3	3	7	2	4	5	1	4	6	1	1	5	8	5	1	3	6	1	4	2	3	1	2	1	3	1	1	6	1	1	1	1	3	3	1	1	1	6	1	6	1	4	5	1	1	2	1	13	6
Dnajc16_01	2	2	3	1	4	6	1	3	1	1	2	5	3	5	1	1	2	4	1	1	5	2	2	3	1	3	3	5	1	1	2	3	4	6	4	1	3	2	7	6	2	6	5	1	1	2	2	7	2
Ehd3_01	3	4	3	1	1	4	4	1	2	1	4	2	1	2	1	1	1	1	1	1	3	1	1	1	2	1	4	1	1	5	1	1	4	5	1	4	3	1	5	5	3	3	3	1	1	1	1	7	1
Kiss1r_01	2	5	5	1	2	7	1	1	2	1	2	3	3	6	1	4	4	1	1	4	5	1	3	3	2	1	1	3	1	2	1	1	8	3	4	5	3	1	2	2	2	1	5	2	1	3	1	4	4
Ctbp2_01	4	7	2	2	3	2	3	1	1	1	7	7	14	4	2	1	1	2	4	2	4	1	3	2	1	1	5	5	1	1	1	1	6	1	4	2	1	2	1	6	1	3	3	6	2	4	1	2	3
Tafa5_01	5	6	5	8	11	13	4	7	4	1	6	11	15	7	2	3	3	3	5	7	7	3	4	5	4	3	7	9	1	4	2	1	6	7	5	5	2	3	9	8	3	8	7	4	5	4	4	15	6
Zfand4_01	1	4	1	1	2	3	1	2	1	3	3	1	3	5	1	1	2	1	1	4	6	1	1	2	1	2	4	5	1	1	4	1	2	3	2	1	1	1	2	2	2	1	1	1	1	4	1	2	1
Cat_01	11	13	10	17	23	6	2	21	2	4	25	6	11	43	5	2	29	1	5	7	13	4	19	4	1	12	27	39	1	4	9	12	20	22	34	4	14	3	13	36	4	6	3	7	2	2	3	7	8
Ece2_01	1	3	1	3	1	5	1	3	1	1	3	2	4	1	3	1	1	1	1	1	4	1	1	2	1	1	2	4	1	1	2	3	4	1	1	3	1	1	1	4	2	2	1	1	1	2	1	7	2
Slc52a2_01	1	1	3	2	1	2	2	1	1	1	2	6	7	2	1	5	4	1	1	3	5	2	2	2	4	2	3	2	1	1	3	1	7	5	3	3	6	2	4	5	1	4	2	1	2	5	5	6	8
Rps27a_01	18	38	16	20	27	34	20	26	10	22	35	28	86	41	28	14	34	15	9	25	40	12	34	27	28	18	27	37	10	16	12	11	30	44	36	24	23	7	51	38	17	15	55	33	13	32	26	103	23
Slc28a1_01	2	1	2	1	2	2	2	3	1	2	1	3	5	5	2	1	2	1	1	1	6	2	1	2	1	1	4	2	3	1	2	2	5	1	1	1	1	4	2	4	3	2	2	1	2	1	1	2	1
Ppp2r3a_01	1	2	1	6	1	7	1	1	1	1	3	2	1	1	3	2	5	1	3	2	5	1	3	1	1	2	2	4	1	1	1	1	1	2	1	1	1	1	5	2	1	4	3	2	1	3	2	2	1
Gatb_01	1	2	2	3	1	5	1	1	1	1	1	1	6	2	1	2	5	1	1	3	1	1	1	1	1	1	3	2	2	1	1	1	2	5	1	2	3	2	1	3	3	1	3	2	1	1	1	4	3
Hesx1_01	1	1	3	7	1	3	3	1	1	5	6	2	3	6	2	3	5	3	2	30	5	1	3	4	1	3	3	4	1	1	1	1	7	6	4	2	1	2	3	2	2	4	7	3	2	3	4	9	2
Sun5_01	1	1	2	2	1	3	1	1	1	1	2	3	2	1	1	1	3	1	2	2	3	2	1	2	1	1	4	1	1	1	1	1	2	2	2	2	1	2	1	5	1	1	2	1	2	1	1	3	1
Foxd4_01	1	1	1	1	1	4	4	1	3	1	1	3	4	3	2	2	7	3	3	2	5	1	3	3	2	1	2	2	1	1	2	2	3	1	2	1	1	4	6	4	1	3	1	2	1	3	1	7	4
Ubash3a_01	1	1	1	1	1	4	1	3	1	1	2	4	3	1	1	1	1	1	1	2	2	1	2	1	1	2	1	1	1	1	1	1	2	1	1	1	1	1	1	1	1	2	1	1	1	1	2	2	1
Cacnb2_01	1	1	3	6	2	3	1	1	1	1	1	3	7	3	1	2	3	1	2	4	3	1	1	1	1	2	1	1	1	1	1	1	1	1	2	2	2	2	2	3	1	2	1	1	1	1	1	5	1
Nudt8_01	1	3	4	1	9	1	2	6	3	1	3	3	6	4	1	3	8	1	1	1	1	1	2	5	1	2	3	2	1	1	2	2	1	1	6	3	1	2	6	7	2	1	3	4	1	4	1	5	3
Gm20498_01	5	2	2	1	3	2	1	6	1	5	7	4	6	5	1	3	8	2	2	5	1	1	4	3	2	2	3	7	2	4	4	3	3	4	2	4	3	2	3	2	1	2	4	3	3	3	1	13	1
Clcn4_01	2	4	1	1	1	7	2	1	1	1	1	5	6	1	1	3	1	2	1	1	4	1	1	1	1	1	3	1	1	1	2	2	4	4	1	3	1	1	1	3	1	1	3	1	1	1	1	3	3
Clec3b_01	5	15	4	6	1	11	5	4	8	5	1	11	4	10	3	4	12	7	6	3	6	1	6	1	2	4	7	12	17	4	1	6	5	2	2	1	10	2	6	4	16	6	1	1	2	3	3	11	6
Arhgef1_01	8	9	5	5	10	19	4	8	8	1	8	13	17	5	8	7	12	6	6	9	10	3	3	8	2	3	9	8	2	3	2	5	19	10	12	4	3	7	13	10	7	10	11	9	8	12	7	38	9
Rint1_01	2	5	4	2	4	4	1	4	1	3	4	4	3	4	3	4	3	2	1	2	5	1	5	5	1	1	3	9	3	1	2	2	3	4	2	6	1	2	4	8	5	1	7	4	2	4	3	5	2
Bckdk_01	1	6	1	3	3	8	1	2	1	1	3	2	4	3	3	4	5	2	1	2	3	1	1	1	3	1	1	4	1	1	4	1	5	1	5	3	2	1	6	2	4	4	2	1	1	2	1	4	1
Rnf181_01	3	13	5	7	6	4	4	5	5	3	11	5	16	10	2	3	9	3	2	6	9	4	4	1	3	1	7	18	2	1	2	3	11	10	7	3	10	2	12	12	7	6	9	3	1	2	1	12	3
Pdk3_01	1	5	4	4	2	2	2	2	2	3	10	4	10	6	1	3	8	3	2	2	5	2	6	3	3	3	3	8	1	4	4	1	10	6	4	6	4	1	5	6	4	1	2	4	3	8	5	14	1
Coq10a_01	2	8	5	5	3	4	2	1	1	1	7	8	12	5	1	1	2	2	3	1	3	2	3	1	2	2	4	6	1	3	1	1	4	1	2	3	1	2	6	9	1	3	3	1	1	7	1	6	3
Ccr3_01	4	2	5	1	2	5	1	2	3	1	1	2	7	1	1	1	2	2	1	2	4	1	1	3	1	1	2	3	2	2	1	1	3	1	1	6	1	1	2	6	1	1	4	1	2	1	1	2	2
Ciao1_01	6	1	3	5	4	5	1	3	4	1	4	4	6	4	3	2	3	1	1	2	5	1	2	2	2	1	3	2	1	1	1	1	1	3	2	7	2	1	3	8	5	2	5	2	1	5	3	7	3
Sohlh1_01	1	2	2	3	1	3	1	1	2	1	3	3	2	2	1	1	2	1	2	1	3	1	2	3	1	1	2	1	1	1	1	1	2	3	1	2	1	1	1	1	1	2	1	2	1	3	1	1	1
Lrrc3c_01	1	1	1	1	1	4	2	1	3	1	1	3	7	4	1	1	1	2	2	1	22	1	1	1	1	2	1	2	1	1	1	2	1	1	1	3	4	1	3	2	1	2	2	1	1	4	2	3	2
9930111J21Rik1_01	12	11	2	6	7	5	9	12	7	9	21	9	107	18	8	6	25	5	1	4	18	1	6	7	3	3	7	1	2	8	4	9	21	19	15	10	8	2	22	15	2	5	9	12	1	21	9	47	7
Slc25a40_01	1	6	2	2	3	2	1	2	1	2	7	3	12	8	3	6	1	1	1	5	9	1	3	1	2	3	4	2	1	3	3	2	3	3	3	2	5	5	4	4	1	2	5	4	4	5	2	13	1
Hspa1l_01	1	4	1	2	1	2	1	1	3	1	2	1	4	3	1	3	2	1	1	2	2	1	4	2	2	1	2	4	1	1	1	1	2	3	1	1	1	2	4	2	1	2	3	1	1	3	1	2	1
Rp1l1_01	2	3	1	1	1	4	1	2	1	1	1	2	6	3	1	1	1	3	1	2	2	1	6	1	1	1	1	1	3	5	1	1	4	3	2	1	1	1	2	2	3	1	2	1	2	1	1	4	1
Wdr61_01	2	4	2	3	2	2	1	2	2	1	3	3	3	8	1	1	2	1	1	5	3	2	1	1	1	1	4	1	1	1	1	1	4	2	1	1	1	1	3	11	3	2	1	3	1	2	1	5	2
Bcl2a1c_01	2	1	2	1	1	3	1	2	1	1	3	1	5	3	1	1	1	1	1	1	2	4	1	3	2	2	2	2	1	1	1	2	2	1	2	2	1	1	4	2	1	1	6	2	1	2	2	5	1
Hint3_01	6	8	3	1	4	4	3	4	2	1	8	2	7	7	1	2	2	3	1	4	5	4	1	3	1	3	2	8	1	1	2	2	3	4	2	1	1	1	2	3	1	3	4	2	1	3	1	7	3
Polr2j_01	3	4	1	6	4	5	3	4	3	2	7	3	10	6	1	5	2	5	1	1	9	2	1	3	1	1	4	7	1	3	2	1	5	7	5	3	1	1	1	10	1	3	4	4	3	3	2	9	2
Tacc1_01	3	5	8	6	3	12	3	4	1	1	3	9	13	6	3	8	7	5	3	5	11	2	4	1	2	8	3	3	1	1	1	3	10	6	5	3	5	1	3	18	9	3	5	5	2	5	1	9	16
Kcnh5_01	4	1	2	5	1	6	1	1	2	2	2	2	6	1	1	1	3	2	2	1	6	1	1	2	1	1	1	1	1	2	3	1	1	1	1	6	1	2	4	2	3	1	3	1	1	1	4	3	2
Insm1_01	4	3	3	1	1	1	1	3	1	1	1	1	8	1	1	2	2	1	1	3	5	2	1	2	1	2	3	3	1	2	3	4	1	4	5	5	2	1	1	5	2	2	4	3	1	2	1	6	1
Tmbim7_01	2	1	4	3	1	1	1	1	1	1	1	5	1	2	2	2	1	1	1	1	4	1	1	1	2	1	1	3	3	1	2	1	3	3	1	2	3	2	2	5	2	4	1	1	1	2	1	5	3
Xiap_01	4	5	3	3	1	1	1	3	2	1	1	1	6	1	1	4	1	1	3	1	1	1	1	2	1	1	1	3	1	1	1	1	2	1	1	3	1	1	3	1	3	1	1	2	1	1	1	3	1
Map6d1_01	1	4	2	1	2	3	1	1	3	1	5	4	4	3	2	1	2	1	3	4	3	2	2	1	4	2	2	1	1	2	1	1	3	2	2	1	2	1	1	3	1	2	2	1	2	10	1	7	1
Nmnat3_01	3	6	5	2	2	7	2	3	4	2	2	6	9	4	2	2	7	5	3	2	5	3	4	1	1	2	4	4	1	3	3	3	7	4	4	11	1	5	8	7	4	9	4	4	1	6	1	17	4
Ccdc127_01	1	2	1	2	2	5	2	3	2	1	2	16	4	3	3	2	1	2	1	4	3	1	2	1	1	2	4	3	2	2	2	1	4	5	3	6	2	2	2	9	3	3	2	5	1	1	1	10	1
Prdm1_01	3	6	6	3	1	8	1	8	9	4	1	3	9	3	1	5	7	5	1	4	2	1	9	3	1	1	2	3	1	2	2	4	3	5	3	2	1	2	6	7	1	3	6	7	2	5	4	10	4
Olfr963_01	1	3	1	3	1	2	1	3	1	1	4	1	4	3	5	2	1	1	1	1	4	1	1	1	2	1	2	2	2	3	1	1	1	2	1	3	2	1	3	4	2	2	1	2	1	1	1	5	1
Cabcoco1_01	2	2	1	2	2	4	1	5	1	1	4	2	1	6	1	1	1	1	1	3	4	1	7	1	2	2	2	4	1	4	1	3	4	1	3	1	2	1	2	4	1	1	1	2	1	1	2	1	1
Cc2d2a_01	1	1	1	1	4	1	3	2	1	1	3	2	3	5	3	1	3	2	1	2	2	1	2	3	1	1	1	5	1	3	1	1	3	2	2	4	2	1	5	3	4	1	2	5	1	2	1	2	1
Cyp2s1_01	11	11	1	12	7	1	2	15	1	1	13	2	3	33	2	1	13	1	2	2	20	9	8	6	1	7	13	20	1	2	6	14	26	31	22	6	8	1	13	43	5	1	7	12	2	2	2	17	4
Ubr5_01	4	3	6	2	5	8	2	8	4	1	7	8	19	10	3	2	5	2	1	4	13	3	2	1	4	1	6	4	5	6	1	3	8	8	3	5	4	2	7	14	5	7	10	6	4	9	3	14	5
Snx31_01	1	1	1	1	1	1	1	1	2	1	2	2	3	1	1	1	1	1	1	1	4	1	1	1	1	2	2	1	1	1	1	1	2	1	2	1	1	1	1	2	1	1	3	1	1	2	2	3	2
Psma6_01	7	11	4	4	11	12	8	11	1	1	15	8	32	12	5	6	12	2	1	8	19	1	10	4	5	2	5	13	5	6	7	3	28	10	10	8	6	3	29	32	4	2	16	14	4	13	5	19	4
Pskh1_01	2	4	1	1	1	3	1	1	2	1	4	2	11	4	2	2	2	1	1	2	4	2	1	2	2	1	2	2	2	1	3	1	3	1	2	1	1	2	1	3	1	2	6	1	1	1	1	8	4
Vmn1r192_01	1	1	1	1	1	3	2	1	1	1	2	1	1	2	1	1	1	1	1	2	1	1	1	1	1	1	1	1	1	8	1	1	1	2	2	2	1	1	2	3	1	3	5	1	1	2	1	5	1
Ptgds_01	2	1	2	1	1	2	2	2	3	1	6	1	1	4	1	4	2	1	1	3	3	1	1	3	2	1	1	1	1	1	1	2	5	1	4	4	2	1	2	1	1	1	5	3	1	4	2	5	2
Nrn1_01	2	4	4	1	7	6	2	3	4	1	4	5	5	2	1	4	4	3	2	1	4	1	4	3	3	1	1	3	1	1	1	1	2	2	1	3	2	2	1	1	2	8	4	4	1	3	1	5	3
Pitx1_01	2	3	4	1	1	5	1	3	2	1	4	1	7	4	4	1	1	2	1	2	6	1	3	4	3	1	1	3	3	1	1	1	6	4	2	3	3	2	2	2	1	3	2	1	2	1	1	4	3
Tubg1_01	4	8	7	4	1	8	3	10	3	1	3	7	15	10	3	6	8	2	3	4	13	1	8	5	2	7	6	2	2	6	5	4	11	6	6	5	2	4	9	8	2	9	5	6	3	8	5	22	10
Mtss1_01	1	5	4	1	1	3	1	1	3	1	1	5	5	5	2	1	1	1	4	1	4	1	4	1	1	1	1	4	2	1	3	1	4	2	1	2	2	1	4	5	2	3	3	8	1	4	2	10	6
Emx1_01	2	2	1	1	3	3	1	2	1	1	1	1	4	2	1	1	2	1	1	3	3	1	2	1	1	2	1	1	1	4	1	2	1	1	2	1	1	1	2	1	2	7	2	3	1	2	1	3	4
2610507B11Rik_01	1	5	6	2	3	4	4	2	9	7	5	4	7	8	3	4	5	1	3	2	7	1	3	3	1	1	6	3	1	1	3	3	7	5	5	6	4	2	6	15	3	5	8	5	3	4	5	16	5
Dnmt3l_01	3	3	1	2	1	4	2	3	1	1	1	1	1	2	2	2	3	3	2	4	1	1	1	2	2	2	3	1	1	1	1	2	4	1	1	4	3	2	3	7	2	4	3	1	2	6	1	10	2
Nol3_01	2	14	7	2	11	20	4	3	5	3	7	6	13	5	2	3	7	6	4	4	2	1	4	2	2	3	6	7	3	5	3	5	9	6	3	6	2	3	5	10	4	5	2	3	5	2	1	9	3
Pclaf_01	1	5	3	1	2	5	3	1	1	1	1	1	4	2	1	1	1	2	1	3	2	4	4	1	1	1	1	2	1	1	1	1	3	1	1	1	2	1	3	2	1	4	2	1	1	1	1	4	1
Top3b_01	4	3	1	2	1	1	1	2	2	1	6	1	5	6	1	1	7	1	4	1	3	2	1	1	1	1	5	4	1	3	2	1	5	3	4	2	1	2	2	7	1	1	3	4	1	1	1	6	2
Ankrd55_01	3	3	2	2	1	4	1	3	2	1	1	4	8	1	4	1	1	1	1	2	2	1	1	4	3	1	3	1	1	2	1	3	2	3	1	2	1	1	3	3	1	1	1	1	1	2	1	4	3
Tex36_01	1	1	1	1	4	4	1	2	1	1	3	4	2	1	1	1	1	2	1	3	1	1	1	1	1	1	1	2	1	1	2	1	1	1	2	1	1	1	1	4	2	1	3	1	1	4	1	1	1
Tmem183a_01	1	5	2	2	2	2	2	5	3	1	4	4	9	4	1	6	2	1	1	3	6	2	1	2	2	1	1	4	1	5	4	3	5	2	1	4	4	1	2	2	1	3	3	4	1	1	1	10	2
Saal1_01	5	4	1	5	1	4	3	4	6	1	4	2	10	8	3	5	2	3	2	1	2	1	2	2	2	4	4	2	1	3	1	3	5	3	3	4	3	1	5	9	3	3	5	5	1	4	1	4	5
Sgo1_01	2	1	3	5	1	5	1	1	1	1	1	4	3	2	1	1	3	1	1	2	1	1	1	1	2	2	1	1	4	2	2	2	1	1	3	4	1	2	3	3	1	3	3	2	2	1	1	4	3
Mak_01	9	5	5	4	6	5	5	7	1	1	4	2	21	21	1	3	7	3	1	2	16	1	3	4	3	2	10	6	1	4	5	4	16	13	4	6	9	3	7	16	2	2	5	10	3	6	2	6	7
Olfr1124_01	1	4	6	3	3	6	1	3	4	1	1	1	8	4	2	2	3	1	1	5	2	1	3	2	2	1	3	4	1	1	1	4	3	4	1	2	1	1	1	5	3	2	1	1	1	1	1	7	3
Olfr391_01	1	4	3	3	1	4	1	1	1	1	1	2	3	2	1	3	2	1	3	1	5	1	1	4	1	1	2	1	2	1	1	1	4	1	1	1	1	1	2	2	1	3	1	1	1	1	2	5	1
Vmn2r65_01	1	2	1	2	1	1	2	1	1	1	2	1	1	1	3	1	2	1	1	2	4	1	1	2	1	2	2	1	1	1	1	3	3	1	1	5	1	1	2	2	1	2	2	1	1	1	1	3	1
Psmc3_01	6	3	3	5	7	1	2	2	3	2	10	1	12	6	1	1	3	3	1	5	7	2	3	2	2	1	3	5	1	1	4	3	5	4	2	3	1	1	4	5	3	3	2	2	1	3	1	9	2
Elmo2_01	4	3	2	1	3	6	1	3	3	3	1	5	12	2	2	7	2	1	1	1	4	2	4	2	4	3	5	6	3	2	1	3	5	3	6	3	4	1	4	8	3	5	7	2	3	5	2	11	4
Upk1a_01	2	1	2	6	2	8	1	5	2	2	3	6	7	1	1	1	5	1	1	7	2	1	2	4	3	1	2	5	1	1	4	1	5	2	2	1	6	1	2	4	3	4	2	4	1	2	2	13	5
Olfr731_01	1	4	1	1	4	3	1	2	2	1	4	1	8	1	1	1	1	1	1	4	1	1	2	2	1	1	3	2	1	1	1	2	1	1	1	3	1	2	1	1	2	1	2	2	1	1	1	3	1
Olfr924_01	2	3	4	3	1	2	1	1	1	1	2	7	6	1	1	1	3	1	2	3	4	1	1	3	1	1	2	3	1	1	2	1	2	4	1	2	1	5	1	5	2	5	6	1	1	2	1	6	1
Tspan12_01	8	4	6	3	1	6	1	5	5	1	2	8	8	8	4	3	5	5	1	7	2	1	2	2	1	1	4	7	2	2	1	2	7	4	7	6	1	1	5	9	4	6	7	3	1	2	3	2	5
Iah1_01	3	6	2	3	2	3	3	3	1	1	3	4	1	1	2	3	2	2	1	2	8	1	2	1	1	2	1	1	1	2	1	1	4	1	4	1	1	1	3	6	1	1	5	1	1	3	2	4	1
Gm14569_01	1	4	3	1	2	2	1	1	2	1	2	3	2	1	1	1	2	2	1	1	4	1	1	3	1	1	1	4	1	1	1	1	2	2	2	5	6	1	6	2	5	1	2	3	1	2	2	5	1
Defb20_01	2	3	2	1	1	2	1	2	1	1	3	1	4	1	1	2	2	2	1	3	4	2	2	2	3	1	6	1	1	1	1	1	4	3	2	1	2	1	5	2	2	2	4	1	1	2	1	3	2
Dll1_01	3	5	3	1	1	5	1	1	1	1	4	3	15	3	1	3	3	1	1	1	4	1	3	4	3	1	3	5	2	1	1	4	1	3	6	9	1	1	3	5	1	1	1	2	1	3	1	9	1
Anapc16_01	3	4	2	3	5	3	1	10	7	1	7	6	15	2	1	5	4	2	1	4	11	2	5	3	1	4	1	9	4	3	4	6	8	6	3	3	3	4	10	5	6	5	4	5	1	2	1	14	10
Ints9_01	1	3	1	3	1	4	2	1	1	1	3	4	6	1	1	4	1	1	2	1	3	2	2	2	1	1	1	2	1	1	1	2	4	2	3	1	1	1	5	5	1	3	2	2	1	1	2	3	1
Ess2_01	2	4	2	1	5	6	1	8	2	1	3	5	3	6	1	2	3	4	1	4	6	1	3	4	1	1	4	3	1	1	4	1	2	6	1	3	2	3	2	7	1	1	2	1	1	4	1	5	4
Chmp2b_01	9	4	3	7	2	8	5	10	6	1	7	6	24	6	1	2	6	2	2	1	8	2	2	2	2	2	3	7	2	2	4	2	12	8	5	2	3	1	10	7	1	3	3	7	3	3	3	12	4
Pknox1_01	1	2	3	4	3	4	3	5	4	3	3	2	5	3	2	1	1	2	1	1	3	3	1	1	1	1	1	3	3	1	3	2	4	1	3	8	2	1	3	9	1	4	5	2	1	2	3	5	1
Cenpn_01	2	4	2	8	3	7	2	3	1	1	2	7	5	5	1	1	1	5	1	3	4	2	1	4	1	1	3	5	1	1	1	1	2	1	4	4	2	1	1	2	1	4	6	5	1	4	1	7	2
Pdp2_01	3	1	6	3	3	4	3	2	1	1	3	6	4	5	6	4	5	1	1	3	6	2	2	3	1	3	3	6	2	1	1	2	2	1	2	5	4	1	2	2	3	2	3	2	5	1	2	6	2
Caskin1_01	1	2	1	2	1	1	1	4	1	1	1	2	2	1	1	3	3	1	1	1	1	1	1	1	1	1	1	1	1	1	2	1	3	2	1	1	3	1	1	1	2	1	3	1	1	3	1	1	3
Gtf2a1_01	6	4	5	1	3	4	2	4	2	4	8	6	19	6	1	3	5	3	1	4	4	2	5	8	5	2	4	2	2	2	1	1	7	7	5	6	4	3	5	14	2	4	5	5	2	11	5	15	8
Il13ra1_01	4	5	3	3	2	4	5	8	1	5	6	4	21	14	1	1	4	2	1	2	13	1	3	3	2	1	4	9	1	7	5	4	9	2	1	4	2	3	9	16	1	4	7	8	1	9	1	11	2
Supt6_01	3	4	2	5	4	6	5	4	4	4	2	4	13	5	1	5	7	1	5	10	4	2	4	1	1	6	5	2	5	2	5	1	13	3	3	3	7	4	10	9	1	6	8	5	1	7	4	14	5
Scgn_01	1	2	3	1	1	2	1	2	1	1	4	2	1	2	1	1	1	1	1	1	2	1	1	1	1	1	1	1	1	1	1	1	1	1	2	1	1	1	2	1	1	1	1	2	1	1	1	5	2
Zfp775_01	4	6	3	1	3	4	4	1	1	1	3	4	10	2	1	1	3	3	1	1	5	1	3	1	1	1	2	1	1	2	2	2	4	3	1	1	3	1	1	9	1	6	4	1	1	3	3	5	1
Ska2_01	3	4	4	1	3	2	1	4	1	1	4	5	3	2	1	2	2	1	1	1	3	1	3	1	1	1	2	5	1	1	1	1	4	4	4	2	1	1	1	5	3	3	1	1	2	1	2	5	1
Lurap1_01	2	1	1	3	1	1	1	2	1	1	4	1	3	1	1	1	2	1	1	1	1	1	2	1	2	1	4	1	2	1	3	1	2	1	2	4	1	3	1	1	1	1	3	1	1	3	1	3	1
Olfr615_01	1	2	2	4	2	3	1	2	1	1	3	2	3	1	1	1	2	3	1	2	1	1	1	2	1	1	3	3	1	1	1	3	1	1	1	1	2	1	3	3	4	4	2	2	1	1	2	10	2
Unc5c_01	1	1	1	5	2	1	1	1	1	1	2	1	2	1	1	4	1	1	1	1	2	1	1	1	1	1	1	3	1	4	1	1	2	1	1	1	1	1	2	1	1	1	2	1	1	1	1	1	1
Fga_01	3	4	2	1	1	3	2	1	3	1	4	3	4	1	1	1	5	1	1	1	3	1	1	1	1	1	2	3	2	1	1	2	7	1	2	1	2	1	1	4	1	1	3	3	1	2	1	8	1
Cyp4f40_01	2	6	4	1	4	4	2	2	2	2	2	2	6	4	1	2	3	1	5	3	3	2	4	3	1	2	3	2	1	3	2	1	3	1	1	2	3	1	3	1	1	3	4	4	1	5	1	8	1
Eri2_01	2	3	2	2	2	4	1	5	1	1	2	5	6	2	1	3	1	2	3	1	3	1	3	1	1	1	1	4	1	1	1	1	6	2	2	1	4	2	2	6	1	1	1	1	1	5	4	3	2
Trappc2l_01	1	3	2	1	2	3	3	1	1	2	3	4	4	2	3	4	1	1	3	1	5	1	5	1	2	1	1	5	2	2	3	2	2	6	2	1	2	1	3	6	1	3	2	2	1	3	1	4	3
Cd44_01	5	6	2	5	5	7	2	4	2	1	3	6	26	8	3	5	8	1	5	1	13	1	1	4	2	2	3	2	1	2	1	4	14	10	5	10	6	1	16	17	6	2	16	7	1	17	4	32	6
Leprot_01	1	5	1	1	1	2	1	3	1	1	3	1	5	6	2	3	2	2	1	1	4	1	6	2	3	2	1	2	3	1	1	1	4	2	1	1	1	1	2	3	2	3	4	2	1	1	1	8	5
Mterf2_01	1	1	1	1	1	5	2	3	1	1	2	3	6	1	1	5	1	1	1	4	4	1	3	2	1	3	1	2	3	3	1	2	3	6	1	7	1	2	6	5	2	1	4	5	1	5	1	3	1
Csde1_01	6	7	3	2	5	4	7	4	4	2	6	5	23	3	3	3	12	1	1	4	1	3	5	1	1	3	9	4	2	5	1	4	7	5	1	3	6	1	9	10	4	6	6	5	5	7	3	14	4
Tent4a_01	3	4	3	4	1	4	1	4	1	2	3	1	17	6	1	2	3	2	2	2	6	1	1	3	2	1	2	5	1	5	5	3	3	7	1	1	3	1	3	2	2	5	3	4	2	2	2	10	2
Olfr1461_01	1	3	1	4	1	1	1	2	3	1	2	5	3	1	2	1	1	1	1	2	2	2	1	2	1	1	3	1	1	1	2	1	3	2	1	2	1	1	1	1	1	1	1	1	1	3	1	2	1
Slc22a17_01	4	4	1	1	1	3	2	1	1	1	3	6	3	2	1	2	1	1	1	2	7	1	1	3	1	1	3	4	3	1	2	2	7	3	3	2	1	1	1	3	1	4	2	1	1	2	1	4	4
Cadm1_01	4	5	3	3	2	5	2	3	6	1	5	1	8	4	3	5	4	9	2	2	4	1	2	2	2	1	1	2	1	4	1	1	5	1	5	4	2	2	3	2	3	3	1	1	1	3	1	6	3
Abcd1_01	2	4	1	2	1	1	4	2	1	3	3	1	8	3	1	2	5	1	1	1	3	1	3	1	1	1	1	2	2	1	1	1	8	1	2	4	2	1	8	9	1	2	1	1	1	1	2	5	1
Gm8909_01	2	7	4	4	4	9	1	5	3	1	1	5	8	1	1	5	4	4	2	4	1	3	3	2	2	4	1	9	1	2	4	2	6	6	6	1	4	2	1	8	2	6	10	3	1	3	1	12	6
Cyp1b1_01	3	2	3	2	5	3	2	1	2	1	1	1	9	2	2	3	5	3	1	1	3	1	3	1	1	1	1	8	1	1	1	5	3	2	3	1	3	1	1	4	5	2	1	2	3	3	1	4	1
Tmem89_01	1	1	2	1	2	2	1	1	2	1	3	2	5	2	1	2	2	1	1	1	1	1	2	4	1	1	1	2	1	1	1	1	1	1	1	1	1	2	1	1	1	2	1	2	1	1	1	2	1
Olfr933_01	1	5	5	1	1	2	1	4	1	1	3	5	4	1	1	3	1	2	2	1	2	1	1	2	1	1	1	1	1	1	1	2	2	3	1	6	1	2	1	5	1	6	1	1	1	1	1	11	1
Cacna1i_01	3	4	2	1	2	6	1	5	1	1	3	3	6	1	1	2	2	1	1	1	1	1	2	1	1	1	2	4	1	1	2	1	2	1	3	4	1	1	1	3	1	3	4	1	1	2	3	4	2
Hivep3_01	3	2	1	1	1	5	1	2	1	1	1	4	1	5	3	1	1	2	1	1	1	1	1	1	1	2	5	4	1	1	2	1	1	53	1	2	1	1	1	5	1	1	1	1	1	5	1	3	1
Mxd1_01	4	9	2	2	1	2	2	5	1	4	4	1	69	3	1	1	7	1	2	2	10	1	2	10	4	4	2	3	1	8	2	1	31	3	2	2	2	1	17	11	5	4	18	9	2	29	2	47	1
Rspo1_01	1	2	2	4	3	1	1	4	1	1	3	6	5	2	1	2	3	1	1	2	1	2	1	2	1	1	4	1	1	1	1	2	1	1	3	2	2	1	1	4	3	1	1	3	2	1	1	6	1
Ubl4b_01	1	3	1	1	1	1	1	1	1	1	3	2	1	1	1	1	1	1	1	1	3	2	1	1	1	1	1	2	1	1	1	1	2	1	1	1	2	1	1	1	3	1	2	1	1	1	1	4	1
Ly6g6f_01	3	2	5	3	4	3	1	1	1	1	4	6	9	2	3	2	3	2	1	1	2	1	2	2	3	4	3	2	1	2	1	3	4	5	2	5	4	1	7	6	4	1	3	3	1	3	1	13	3
Srp54a_01	5	12	12	2	3	11	7	11	6	2	9	4	22	13	6	6	10	5	3	3	11	6	7	2	2	3	4	10	3	4	5	4	14	9	9	4	8	1	11	22	1	5	5	6	4	9	3	18	7
Sult1a1_01	3	4	4	3	1	11	3	4	5	5	5	4	7	4	5	1	6	1	4	2	4	2	3	3	2	1	5	4	4	1	1	1	4	1	4	4	5	4	2	8	3	2	3	2	2	3	2	11	9
Stmn4_01	3	6	6	1	1	4	3	3	2	1	3	3	8	1	1	5	2	1	2	6	4	1	2	1	5	2	2	4	1	2	2	1	2	5	2	4	4	3	3	6	1	4	7	4	1	1	1	3	2
Napa_01	2	5	1	3	1	4	1	2	3	2	5	3	1	8	3	1	2	1	1	4	5	3	4	1	3	1	4	7	2	2	1	5	10	6	3	1	2	2	7	9	4	3	2	3	2	1	2	4	4
Efs_01	2	3	2	3	1	3	2	4	3	1	2	1	2	1	1	2	2	1	1	3	3	1	2	1	1	1	1	3	2	3	1	2	2	1	2	2	3	1	2	1	1	3	3	3	1	1	1	4	3
Spock1_01	4	4	5	1	1	3	1	2	1	1	1	7	6	1	1	4	4	2	1	4	4	1	1	1	1	1	1	3	1	2	1	2	3	2	4	2	1	3	2	2	2	1	2	2	1	3	1	3	4
Cdkn1c_01	3	7	1	2	2	2	1	3	1	1	7	6	1	7	1	3	6	4	3	2	3	3	4	1	1	3	3	5	2	2	1	2	8	5	6	4	2	1	4	3	5	1	3	1	1	1	1	7	2
Nom1_01	4	2	3	1	3	4	1	4	3	1	4	2	5	1	1	3	3	2	1	1	4	2	2	1	1	4	1	1	1	1	2	1	3	4	2	3	3	1	1	2	2	2	3	1	1	3	1	5	1
Cyb561d2_01	2	4	1	3	4	6	1	2	1	1	5	4	2	4	3	1	11	1	1	4	5	2	4	4	1	2	1	1	1	2	4	1	1	5	5	3	3	3	3	4	4	2	5	1	2	2	2	9	3
Atp6v1g2_01	1	8	5	5	4	4	1	7	2	1	2	5	16	4	3	7	4	4	3	2	4	1	2	3	1	1	3	2	1	2	3	5	9	2	3	5	2	3	5	4	1	1	5	1	1	2	1	9	3
Gfap_01	1	5	3	3	1	1	1	2	3	1	4	3	2	1	3	4	4	1	1	1	4	1	1	1	1	3	2	1	1	2	1	2	3	1	1	3	2	1	6	1	2	5	3	2	1	1	1	7	6
Phxr4_01	7	3	1	6	2	6	4	3	1	3	1	4	5	1	1	2	2	4	1	1	4	2	1	1	1	2	2	1	1	1	2	3	5	2	2	1	2	1	5	4	1	1	2	1	1	4	1	9	1
Olfr1426_01	3	9	3	2	1	2	1	3	1	2	1	1	3	2	1	4	3	3	1	1	4	2	1	1	1	3	1	1	1	2	2	1	1	1	1	3	1	2	1	3	1	2	1	2	1	2	1	3	1
Plxdc1_01	3	2	2	2	3	5	1	2	3	1	1	1	3	2	1	2	1	2	3	1	2	1	1	1	2	1	1	2	1	3	1	1	4	1	2	3	1	2	1	2	1	3	3	2	1	4	1	2	1
Synj1_01	5	4	6	1	1	5	2	2	5	2	6	2	13	7	1	4	7	1	2	1	6	1	4	5	1	1	5	7	1	6	3	3	5	5	4	3	2	1	3	6	2	6	3	5	3	5	3	21	4
Tfip11_01	1	5	3	1	4	1	2	1	1	1	2	3	3	1	1	2	3	1	1	4	7	1	1	1	1	1	6	4	1	1	1	2	3	2	1	3	1	1	4	7	1	1	4	1	1	3	1	6	2
Hsd3b6_01	3	1	1	2	2	2	1	2	1	1	2	2	1	1	1	1	1	1	1	2	2	1	1	1	1	1	1	1	1	1	1	1	1	1	2	1	1	1	1	1	1	1	1	1	1	1	1	2	2
Spata21_01	1	3	1	1	2	1	2	2	7	1	4	5	4	3	3	1	1	1	1	3	2	1	3	3	1	1	1	1	1	2	3	1	3	3	1	1	1	2	1	1	2	1	3	3	1	2	1	4	3
Itfg1_01	3	7	2	3	2	1	3	5	3	1	5	6	5	10	2	7	6	2	1	3	6	2	4	2	5	6	5	4	4	2	4	2	8	4	5	3	7	1	5	10	1	2	5	4	2	2	1	8	1
Ublcp1_01	3	3	2	1	1	1	2	1	1	2	1	2	2	1	1	1	1	1	1	1	4	1	1	1	1	1	1	1	1	1	3	1	2	4	1	2	1	1	1	3	1	1	2	1	1	1	1	2	1
Adam9_01	2	3	5	4	1	8	2	4	6	1	9	6	14	12	5	5	8	2	2	2	6	3	2	3	4	4	6	5	1	5	2	2	12	7	6	8	3	1	6	11	5	2	11	7	3	19	7	29	6
Akt3_01	5	6	3	3	1	1	1	4	1	3	4	4	16	2	2	6	6	4	2	3	2	2	1	5	2	1	8	3	3	3	1	1	3	1	4	4	2	1	6	4	7	9	6	6	2	4	1	19	3
Haus5_01	2	6	1	4	1	1	2	1	4	2	2	3	4	1	3	2	5	2	1	4	7	1	3	2	2	2	4	2	1	1	3	2	2	6	1	3	1	1	2	5	3	2	3	4	1	6	1	11	6
Plcd3_01	1	3	2	4	2	8	2	2	1	1	4	6	9	3	1	5	5	1	3	3	1	1	1	3	1	2	1	2	3	3	3	2	3	2	8	3	4	4	2	3	2	4	6	1	1	4	1	8	1
Zmynd10_01	1	2	2	9	5	5	5	11	1	3	7	3	11	12	1	2	2	2	2	3	9	4	4	1	5	4	5	5	2	1	2	3	13	2	3	2	4	1	10	14	1	1	5	6	3	5	4	6	1
Sgo2b_01	1	5	4	1	3	1	2	1	2	1	1	1	1	1	1	1	4	1	2	3	2	1	1	2	1	1	1	4	1	1	1	1	2	1	1	5	2	2	2	2	4	1	3	1	1	1	1	9	1
Qrich1_01	7	4	5	4	7	11	2	4	4	3	1	10	23	14	6	5	6	3	3	6	6	3	2	5	2	1	12	9	2	3	3	4	11	6	8	4	5	3	7	14	1	5	4	6	2	6	1	22	4
Cdh22_01	1	3	4	1	1	4	1	2	4	1	1	1	4	1	1	3	1	3	1	1	2	1	2	1	2	1	1	1	1	4	3	3	3	3	3	1	2	1	3	2	4	3	2	1	1	1	1	5	3
Arhgap36_01	1	1	1	2	2	3	1	3	3	1	1	1	4	1	1	1	1	2	1	1	3	1	2	1	1	2	1	3	1	2	1	2	1	1	4	3	1	1	2	2	1	2	4	1	1	2	1	1	3
Chmp1b_01	13	12	4	9	5	13	5	7	6	4	6	11	16	10	8	7	14	2	2	6	5	2	3	1	4	1	6	10	6	2	8	4	8	6	8	8	7	4	10	11	10	7	4	11	1	8	3	17	2
Drc3_01	11	15	4	11	13	2	5	17	2	7	13	3	16	40	3	2	10	2	2	3	10	6	18	7	3	3	25	21	4	3	8	9	16	23	11	6	6	1	28	33	1	1	15	8	1	6	1	9	3
Vmn2r33_01	1	3	3	1	1	5	1	3	1	1	2	1	5	3	2	1	3	2	1	1	1	1	2	1	1	1	1	1	2	1	2	1	1	1	1	2	1	3	2	1	1	1	2	1	1	2	2	3	1
Wnt8a_01	1	2	1	4	1	3	1	2	1	1	1	1	3	3	1	1	1	2	1	1	4	1	1	1	1	1	2	1	1	2	2	1	2	3	1	1	1	1	4	3	2	2	1	1	1	1	2	3	2
Dync1i2_01	5	15	6	5	4	11	5	9	6	5	7	13	23	16	1	5	9	1	4	1	13	2	9	7	3	1	6	10	1	5	1	2	10	13	4	8	3	2	15	17	11	7	10	10	1	8	1	31	8
Best1_01	1	1	2	2	2	4	1	2	3	1	4	5	5	7	1	2	1	1	5	4	6	1	2	1	1	1	2	3	1	1	1	2	7	5	1	4	1	2	1	1	3	5	3	3	2	3	1	2	2
Hrob_01	1	2	2	1	1	3	3	1	5	1	1	3	4	1	2	1	4	1	2	2	2	1	2	3	1	1	1	1	1	1	1	1	1	1	2	4	1	1	1	2	4	4	2	1	1	1	1	5	5
Slc9b2_01	2	3	4	2	1	7	1	1	1	2	2	5	4	1	1	1	3	2	1	1	1	2	3	1	1	1	1	2	1	1	1	3	8	2	1	1	2	1	3	3	2	2	1	1	1	1	2	1	1
Olfr1501_01	2	5	3	1	2	8	2	1	4	1	1	2	3	2	1	3	3	1	1	4	2	2	4	1	1	1	1	5	1	2	2	1	1	2	3	1	3	4	1	2	1	2	3	1	1	1	3	9	5
Nanog_01	7	6	2	2	1	1	1	2	2	1	1	4	7	3	1	3	1	1	1	3	3	1	3	3	2	1	2	2	1	1	3	2	5	2	1	2	4	1	4	3	2	1	2	2	1	1	3	2	4
Chil3_01	1	4	7	1	1	5	1	4	1	2	4	7	2	1	1	1	3	1	1	3	2	1	1	3	2	2	1	1	1	1	1	2	3	3	3	3	3	1	1	2	2	3	4	3	1	4	1	13	8
Sucnr1_01	1	3	2	1	2	5	3	1	1	1	1	3	4	2	1	3	2	2	2	2	2	3	3	3	3	1	4	3	1	2	1	2	2	3	3	4	2	2	7	3	1	1	3	2	1	1	1	10	3
Prkacb_01	5	3	2	2	3	3	1	5	2	1	3	5	6	7	2	2	5	3	1	2	5	1	4	2	1	3	3	8	1	3	1	1	2	2	2	3	5	1	3	6	4	4	3	1	1	1	3	5	4
Elapor1_01	5	14	1	6	14	5	6	10	1	5	16	1	7	22	4	4	19	2	4	3	19	5	5	1	7	9	21	23	1	6	3	7	20	31	17	8	13	1	18	28	4	2	2	4	1	2	1	10	2
Asb18_01	3	1	5	4	3	2	1	2	1	1	2	3	2	1	1	1	2	1	3	1	1	1	2	3	1	2	2	2	1	1	2	1	2	3	1	1	1	1	3	1	2	3	2	3	1	1	1	4	1
Mcub_01	3	6	2	1	1	1	4	6	2	1	8	3	9	1	1	6	6	2	1	3	4	1	2	2	1	4	6	2	2	3	2	4	4	10	4	3	5	1	2	7	2	3	8	9	3	2	1	15	1
Gja3_01	1	3	1	1	1	4	1	2	1	1	3	2	4	3	2	1	1	1	1	4	3	2	2	1	1	2	1	1	1	1	1	1	6	1	3	2	1	1	3	6	1	2	1	1	1	1	1	2	2
Cyp4f13_01	2	3	2	3	2	3	1	7	1	1	1	1	9	6	1	1	1	1	3	1	5	2	2	1	1	1	3	6	1	1	2	1	3	3	2	2	3	3	3	10	1	1	4	1	2	3	2	9	5
Glud1_01	5	8	6	5	4	11	5	10	3	2	5	5	38	15	4	4	8	2	7	4	12	3	4	6	6	4	4	10	8	4	4	2	14	10	8	8	4	1	14	13	3	9	13	10	2	12	2	20	5
Fkbp1a_01	6	3	4	1	4	4	1	5	1	1	2	8	15	7	3	1	6	2	2	2	3	1	1	1	1	1	4	3	1	3	1	2	4	2	1	1	5	1	2	8	2	2	6	2	1	6	3	9	5
Cdc25b_01	1	3	4	2	2	5	1	3	1	5	2	1	5	2	1	1	3	1	1	2	5	1	2	1	1	2	2	4	3	1	2	4	2	3	2	4	2	1	2	5	2	2	1	1	1	2	1	3	1
Kars_01	9	5	7	7	6	6	6	8	3	6	5	1	17	6	3	1	9	2	1	4	11	2	5	2	2	5	4	7	2	3	5	6	8	6	7	6	2	4	20	14	4	3	9	7	1	6	3	29	5
Odc1_01	11	15	8	4	6	16	12	15	9	4	14	14	66	24	5	10	12	4	3	9	23	11	7	10	4	4	13	16	2	5	3	5	27	11	13	14	10	1	22	23	8	4	21	16	1	16	4	50	10
Pak6_01	3	4	2	1	3	6	1	3	3	1	2	1	6	5	1	1	2	1	1	4	8	2	1	4	1	1	2	3	1	1	2	1	5	4	1	9	2	1	6	5	1	1	1	3	2	1	1	5	2
Tmem88b_01	1	4	2	2	2	1	1	2	3	1	2	1	6	1	1	4	1	1	1	1	2	1	1	1	1	1	1	1	1	2	1	1	3	1	3	3	1	1	3	4	2	2	2	1	3	4	2	5	1
Cyld_01	3	6	7	3	2	6	3	4	1	3	4	4	10	4	3	2	2	1	1	1	9	2	4	2	2	1	7	2	1	1	3	1	6	7	5	10	2	3	6	5	2	4	6	7	5	3	2	11	6
Blk_01	3	4	4	1	2	2	1	1	1	1	2	3	6	2	3	2	3	2	1	2	4	1	2	1	1	1	2	1	1	3	3	1	1	4	1	1	1	1	2	3	3	2	2	2	1	3	1	8	4
Samd14_01	5	1	1	2	1	2	2	4	1	1	3	4	7	1	1	4	1	2	4	2	4	2	1	2	1	4	2	2	3	1	1	1	1	1	1	4	1	2	2	2	1	2	3	1	1	2	1	4	1
Tes_01	1	2	1	1	1	1	1	4	1	1	4	1	2	5	1	1	2	1	1	1	4	1	1	1	1	1	2	1	1	1	1	2	1	2	1	2	1	2	5	5	2	1	3	1	1	1	1	4	1
Ugt2b1_01	1	3	2	2	1	1	1	1	1	1	2	1	5	1	1	1	1	1	1	1	1	1	1	1	1	1	1	1	1	2	3	1	2	1	1	2	1	1	1	1	1	1	1	2	1	1	2	3	1
Snrnp200_01	8	10	6	8	5	10	1	3	5	4	7	7	17	12	3	1	5	5	1	3	7	4	7	7	1	1	6	7	1	1	4	2	5	8	1	2	5	2	13	12	5	2	7	4	2	3	1	19	6
Aprt_01	5	4	5	5	2	8	4	3	4	1	7	4	12	8	1	3	6	5	2	4	5	1	4	1	1	1	4	3	2	2	1	1	3	8	3	5	2	2	4	5	3	2	5	3	2	5	3	10	2
Hdac2_01	2	5	3	7	4	8	13	4	1	2	6	6	15	7	4	2	9	4	2	5	4	3	5	4	5	3	7	10	2	2	4	5	9	7	2	6	3	4	6	10	3	3	8	10	3	2	3	19	2
Olfr646_01	2	5	6	1	1	3	2	1	1	1	1	1	4	1	1	4	2	1	1	1	3	1	1	1	3	1	2	1	2	1	4	1	2	2	3	1	3	1	7	3	1	3	3	1	1	1	1	6	4
Prh1_01	1	2	2	2	1	5	1	2	1	1	6	3	1	3	1	2	2	3	2	4	1	1	2	3	1	1	3	4	1	2	3	3	3	1	3	5	3	3	4	6	4	1	4	1	1	3	1	9	1
Avpi1_01	6	10	2	1	4	5	6	9	3	4	5	7	29	12	1	2	10	4	1	5	24	2	6	5	3	2	10	11	4	4	4	5	19	11	8	3	2	2	11	28	4	5	8	12	1	6	1	17	4
Eya3_01	2	6	3	2	2	5	1	2	2	3	4	1	5	1	1	4	1	1	6	2	8	1	3	1	2	1	4	6	1	1	1	3	6	2	3	3	3	2	3	9	3	4	3	5	3	1	1	12	1
Asgr1_01	1	4	2	1	1	2	2	1	1	1	4	2	1	1	1	1	1	2	2	1	1	1	2	1	1	2	1	1	1	1	1	1	1	1	1	1	1	1	3	1	1	1	1	1	3	1	1	3	2
Ddx60_01	5	15	4	11	11	5	11	19	2	7	16	6	34	27	2	2	12	2	2	3	11	6	8	8	1	2	6	4	1	10	9	2	27	14	9	12	8	1	29	25	3	5	14	13	1	12	4	24	5
Snapc2_01	5	3	2	2	1	3	2	6	3	1	4	3	8	5	1	1	4	1	1	6	5	1	3	3	2	3	4	3	1	2	1	2	1	4	1	2	4	3	4	7	2	4	5	2	1	1	2	4	1
Hnf1a_01	1	1	4	1	1	4	2	1	1	1	2	3	3	2	3	3	1	1	4	1	1	1	1	1	1	3	1	2	1	1	3	1	2	3	1	3	1	1	3	4	3	3	2	1	1	2	4	2	2
Hrh4_01	2	6	1	2	2	6	1	2	1	1	4	4	8	1	2	2	1	3	2	1	2	1	1	1	1	1	3	1	1	1	1	1	2	3	1	1	2	1	2	2	2	2	1	1	1	3	1	7	1
Olfr1020_01	2	1	2	1	2	1	2	1	2	1	2	2	1	3	1	1	2	2	1	2	4	1	1	1	1	1	2	4	1	1	1	1	1	2	2	2	3	3	1	2	3	1	1	1	1	2	1	4	1
Grm1_01	1	2	1	1	1	1	2	1	1	1	1	1	7	3	1	1	5	1	1	1	1	1	1	2	1	1	1	3	1	1	1	3	1	3	1	1	1	2	2	2	1	1	1	1	1	2	1	1	2
Olfml2b_01	3	6	3	1	1	4	1	1	1	1	8	2	5	4	1	1	4	1	1	1	3	2	2	4	1	3	5	4	3	2	2	2	1	4	2	3	4	2	3	5	5	2	2	3	4	6	2	7	3
Smarcd1_01	3	10	5	3	1	1	3	3	1	1	4	2	7	3	1	5	4	1	2	2	1	1	4	1	1	1	1	3	3	1	1	2	3	3	1	2	1	1	3	3	1	3	3	4	3	3	1	7	2
Lrrc4_01	1	6	6	1	1	7	2	1	1	2	5	4	1	3	1	4	5	2	1	2	3	1	2	2	2	1	2	2	1	1	3	2	2	4	2	3	3	4	2	1	1	2	3	1	1	3	1	2	1
Trerf1_01	2	3	2	2	1	4	5	5	1	1	1	2	3	1	1	1	1	2	1	2	1	1	1	1	1	1	3	3	4	1	1	1	2	3	3	5	1	1	6	5	1	2	2	2	1	2	1	3	1
Crebl2_01	4	4	1	2	1	6	4	4	2	1	3	5	7	4	2	4	5	1	3	2	4	1	2	1	1	4	2	6	2	1	1	2	2	3	1	2	2	1	1	6	3	4	3	2	1	1	1	6	4
Fbxl6_01	1	3	6	1	3	2	2	3	1	1	6	2	6	2	1	1	2	1	1	2	4	1	2	1	3	1	3	4	1	1	3	1	1	6	3	3	2	1	4	4	1	7	3	1	2	2	1	6	2
Map9_01	2	1	1	1	3	2	2	1	2	1	1	1	4	4	1	1	2	1	2	1	5	1	2	1	1	1	1	3	1	1	3	1	1	5	1	1	4	1	1	6	1	3	4	1	1	1	1	2	3
Ccdc88a_01	7	5	3	1	1	2	1	2	3	2	1	3	7	1	1	3	2	1	1	1	4	1	5	2	1	1	1	1	1	1	1	1	1	3	1	4	4	1	6	6	1	2	3	1	1	2	1	8	3
Sphkap_01	2	6	2	1	5	5	1	3	1	3	3	4	4	3	1	2	46	2	1	2	2	3	1	1	1	1	1	3	1	1	1	1	1	2	1	4	2	1	1	2	1	1	1	1	1	3	1	4	1
Anp32a_01	5	5	2	2	6	3	4	3	6	2	8	6	6	7	2	4	9	5	5	2	9	2	5	3	2	5	4	8	4	1	1	2	8	13	9	2	2	2	14	14	2	8	2	5	3	4	4	18	7
Ttll7_01	4	2	2	1	1	2	1	1	2	1	4	1	7	5	2	1	2	2	1	1	1	1	1	1	1	3	1	3	1	1	2	1	4	5	4	2	1	3	2	4	1	4	2	1	3	1	1	3	2
Ckap4_01	3	6	4	3	3	1	2	3	5	3	3	4	5	7	1	4	10	4	3	4	11	4	1	5	4	5	4	8	3	1	1	4	9	1	5	4	2	3	3	6	5	4	4	4	2	1	3	16	3
Tanc2_01	4	5	2	2	2	5	3	6	1	2	4	1	8	7	1	2	3	1	1	1	7	4	4	2	5	1	7	7	1	6	4	2	4	6	2	1	1	1	6	4	1	1	1	3	2	1	1	8	5
Shld2_01	3	2	3	2	2	4	1	2	1	1	3	7	9	8	1	3	3	1	1	2	4	2	4	3	2	1	2	4	1	1	1	2	3	3	2	3	2	1	1	4	1	3	2	1	1	1	1	3	1
Syce1_01	1	2	1	2	1	1	1	3	1	1	3	1	5	1	1	1	1	2	1	1	1	1	1	1	1	2	1	2	1	1	1	1	1	2	1	1	1	1	1	1	1	1	2	1	1	1	1	3	1
Mamdc2_01	1	5	1	1	1	2	1	5	2	1	3	4	5	2	2	2	3	1	1	3	3	2	3	1	1	1	1	2	1	1	1	1	1	1	2	4	6	2	4	1	5	3	2	1	1	1	1	5	1
Hmcn2_01	6	1	4	4	1	3	1	2	1	1	1	2	4	4	1	1	3	1	1	2	4	1	1	1	2	1	3	4	1	1	1	1	3	2	1	3	5	1	3	1	2	1	5	1	1	5	1	5	1
Add2_01	1	1	1	2	1	3	1	1	2	1	1	1	1	1	1	1	5	1	1	1	1	1	1	1	2	1	1	2	1	1	1	2	2	1	1	2	2	2	1	3	2	1	1	1	1	1	1	3	1
Dock11_01	3	2	3	1	3	2	3	3	2	1	8	3	14	1	1	1	3	3	2	5	3	1	1	1	4	1	1	2	3	1	1	6	8	2	2	3	1	1	4	4	1	3	4	4	1	3	1	9	4
Ipcef1_01	2	5	2	1	3	6	1	3	2	1	6	9	8	1	7	4	6	1	2	2	6	1	2	2	3	3	1	2	1	2	1	4	6	5	5	1	2	1	3	3	1	1	8	3	1	5	2	5	2
Fbxo2_01	2	3	5	2	1	8	2	2	4	1	1	2	5	1	1	6	6	2	1	2	2	1	1	1	3	1	1	1	1	1	1	5	3	1	3	1	1	1	2	4	2	2	1	1	1	3	1	3	3
Runx2_01	2	2	1	1	1	3	1	1	1	1	1	3	7	2	1	1	4	1	1	1	4	1	4	1	1	1	2	3	1	1	1	1	3	1	2	1	1	1	4	1	1	3	2	4	1	6	1	8	3
Sgsm3_01	5	3	1	1	3	3	5	2	2	4	1	1	9	4	1	2	2	2	1	2	3	3	3	1	1	2	8	2	1	1	2	3	2	2	4	3	1	1	3	2	1	2	4	6	1	1	2	3	2
Map3k21_01	1	2	1	1	1	2	1	3	3	1	1	1	6	2	1	1	1	1	2	1	3	1	4	3	2	3	2	5	2	1	1	1	1	4	4	2	2	1	1	4	3	5	3	6	1	1	1	7	5
Rtn3_01	5	12	4	6	4	8	3	9	3	2	9	8	23	13	5	4	9	3	3	3	4	2	7	3	2	1	3	7	2	2	2	5	8	10	10	7	8	1	6	11	5	7	12	5	3	3	2	17	11
Jakmip2_01	1	11	5	2	1	3	1	5	1	1	2	1	8	1	2	1	3	4	1	2	2	1	3	1	1	2	4	4	1	1	1	1	2	1	4	2	3	1	1	2	4	4	1	4	1	1	3	9	3
Limd2_01	3	3	4	1	1	6	1	1	1	1	4	7	6	4	1	3	3	2	3	5	5	1	3	8	3	2	7	3	1	1	1	1	7	9	3	1	1	1	7	11	6	1	9	2	1	3	3	12	3
Skor2_01	2	1	3	3	4	5	1	3	1	1	3	2	4	3	1	2	2	1	1	4	1	1	1	1	1	1	1	2	1	1	3	1	1	2	1	6	2	2	5	6	2	2	3	1	2	4	2	4	1
Commd6_01	3	7	2	5	3	4	7	5	1	2	4	3	7	8	2	3	2	1	3	2	7	3	3	2	1	1	2	4	3	1	1	4	1	5	4	5	3	1	2	7	1	3	1	2	2	1	1	6	5
Fam98c_01	6	5	2	1	9	4	3	13	2	2	8	5	10	5	2	2	4	3	1	2	7	1	3	1	3	1	3	5	1	3	1	1	6	7	5	3	5	2	9	11	3	3	7	3	1	4	1	12	4
Grik1_01	1	6	2	1	1	5	1	3	3	1	2	2	1	2	1	1	3	1	1	2	2	1	1	5	1	1	2	3	1	2	1	3	2	1	4	2	1	1	2	1	2	1	1	2	1	1	2	4	1
Ghsr_01	1	5	3	1	1	4	1	3	1	1	2	2	4	1	1	3	3	2	1	1	5	1	2	1	3	1	4	1	2	1	1	1	4	3	1	3	1	1	1	4	2	1	1	2	1	4	1	5	1
Proser3_01	4	7	1	2	2	4	1	5	4	1	3	2	7	8	2	2	3	1	1	2	5	1	3	1	1	1	7	5	1	1	1	1	3	3	4	3	5	2	3	4	1	2	5	1	1	4	2	9	5
Cenpe_01	3	3	2	1	3	9	2	3	3	1	2	2	9	6	3	2	5	4	1	1	5	1	1	4	1	2	1	2	4	1	2	1	4	2	1	4	2	3	3	7	2	2	5	1	1	1	1	4	2
Sf3b5_01	2	5	5	4	4	7	12	5	6	2	8	9	12	4	6	3	8	1	4	3	14	4	7	4	5	2	8	4	1	2	3	5	6	4	4	2	13	5	5	12	3	7	7	5	1	5	2	12	5
Igfbp3_01	1	6	2	5	5	7	2	1	7	3	3	6	4	5	1	7	3	9	3	6	9	3	3	3	1	1	5	2	4	2	2	3	5	2	1	7	5	2	5	5	1	3	4	2	2	5	4	6	13
Hspe1_01	11	13	10	4	4	9	3	3	7	3	6	11	21	12	8	5	13	5	1	7	14	3	9	11	3	3	8	12	2	5	5	3	23	12	3	16	3	3	17	23	5	4	11	7	6	7	5	25	4
1700018G05Rik_01	1	2	1	3	4	6	1	2	1	1	1	2	10	1	1	2	3	2	1	1	2	1	2	1	1	4	1	2	1	3	2	2	4	1	1	1	1	1	1	3	1	5	1	2	1	1	1	5	1
Ddx11_01	2	4	1	1	1	1	1	1	1	1	3	1	3	1	1	1	4	3	1	2	2	2	2	2	1	1	2	1	2	1	1	1	1	2	2	4	1	1	2	2	2	1	2	2	1	3	1	5	1
Lmod2_01	1	2	2	1	2	2	2	2	3	1	1	1	5	2	1	1	1	1	1	1	4	1	1	1	1	1	1	1	1	1	2	1	1	4	1	1	5	1	1	2	2	2	1	2	1	4	2	4	1
Pcdhb18_01	1	5	4	1	1	5	1	1	1	1	1	1	2	1	4	1	2	2	1	1	1	1	1	3	1	1	1	2	1	1	1	2	2	1	1	3	3	1	4	2	1	2	2	3	1	2	1	2	4
Gm5798_01	4	8	4	5	6	7	4	3	2	7	1	9	13	8	6	2	7	3	4	8	6	2	4	7	1	4	4	6	1	3	5	4	12	9	4	3	2	3	5	5	17	2	8	2	2	4	1	18	8
Notum_01	4	1	3	3	2	6	1	3	2	1	1	1	2	2	2	2	2	2	1	1	5	1	3	3	1	1	3	7	1	1	1	1	3	5	1	3	3	1	1	5	1	2	1	2	1	4	1	7	1
Smim10l1_01	8	8	6	3	4	12	6	3	3	1	6	4	10	2	1	2	2	4	5	5	2	1	1	2	1	6	7	5	1	3	5	1	5	4	4	5	4	1	9	9	3	5	5	2	3	3	2	5	3
Arid2_01	6	3	6	4	5	8	2	6	1	1	5	7	17	10	2	1	3	7	1	2	11	2	5	2	1	3	6	5	1	4	3	1	11	10	4	8	5	4	7	5	5	4	2	1	2	4	3	10	2
Gfi1b_01	3	2	3	1	3	1	1	2	3	1	1	1	1	1	1	1	1	1	1	1	3	1	1	1	1	1	1	2	2	1	1	1	1	1	1	2	1	1	1	3	2	3	3	2	1	1	1	4	3
Pkp3_01	2	2	1	1	2	2	1	6	1	3	5	2	8	5	1	3	2	1	2	1	1	1	2	3	1	1	1	5	1	1	1	2	2	1	1	1	1	2	1	1	1	3	1	1	1	4	1	4	1
Laptm5_01	6	3	3	4	3	11	4	3	2	6	1	3	20	4	4	4	3	2	3	2	6	3	1	6	6	1	2	5	1	1	2	2	4	3	2	5	4	2	18	10	4	6	21	9	3	8	8	58	2
Gprc5b_01	7	5	1	1	1	3	2	2	2	1	3	3	3	5	1	3	2	1	1	1	6	1	1	2	1	1	2	4	1	2	1	1	2	2	1	2	1	5	3	4	2	5	3	1	3	2	2	2	1
Atp10d_01	3	2	4	1	3	1	1	1	1	1	4	4	2	1	1	3	1	1	1	2	1	1	1	2	1	1	1	1	1	1	1	1	1	4	1	1	1	1	1	2	1	5	1	1	1	1	1	1	1
Etv4_01	3	1	1	4	1	3	1	1	3	1	2	1	1	1	3	3	3	1	1	1	1	1	3	1	1	2	1	3	1	1	1	1	3	4	1	1	1	1	3	1	1	1	3	1	1	4	1	6	2
Tspyl1_01	2	2	1	1	3	2	1	1	3	1	1	1	4	5	1	1	1	1	2	1	4	2	2	3	1	1	1	4	1	1	1	1	3	2	1	3	1	1	4	5	1	6	1	1	1	5	1	2	1
Pmm2_01	1	3	1	3	1	4	1	2	1	1	4	3	10	5	1	2	3	1	1	1	1	1	1	1	1	1	2	4	1	1	3	1	5	6	1	3	3	1	3	6	2	3	4	3	1	2	1	3	4
Psmg3_01	2	1	2	1	1	6	1	5	1	1	2	2	5	5	1	2	2	2	2	2	1	1	1	2	2	1	1	1	1	1	1	1	4	2	1	1	1	1	1	3	3	2	1	1	3	2	1	3	6
Zfp324_01	2	1	3	1	1	2	1	1	1	1	2	3	3	1	1	3	1	1	1	2	2	1	1	1	1	1	1	3	1	1	1	2	2	1	1	3	4	1	2	2	1	1	1	3	1	1	1	2	3
Taf1_01	6	5	4	1	7	2	3	7	6	3	4	8	9	11	5	5	10	1	3	8	5	1	2	3	3	1	7	4	1	3	3	1	7	1	2	7	4	3	3	10	2	4	5	3	2	2	3	10	7
Arid1b_01	6	9	9	3	2	7	5	8	5	4	3	10	5	5	4	3	2	1	1	2	2	3	4	3	2	6	4	5	1	4	3	2	4	7	6	3	2	4	2	8	5	2	3	5	2	6	1	7	3
Pcbd1_01	4	2	4	5	3	6	2	2	1	1	5	4	6	4	2	5	3	1	2	1	5	2	6	4	1	1	5	6	1	2	1	1	6	5	5	4	5	1	5	8	1	2	4	4	1	2	1	5	1
Sdr39u1_01	7	5	4	4	2	5	1	7	3	2	5	1	4	3	1	1	2	4	1	2	6	1	5	1	4	4	4	5	1	1	2	1	2	2	3	4	7	3	6	7	1	3	4	1	1	2	1	15	1
3110009E18Rik_01	2	5	2	1	2	3	1	3	1	1	2	2	4	3	1	2	4	1	1	4	3	1	1	2	2	1	3	4	1	2	2	1	4	1	2	3	1	1	2	2	1	3	5	3	1	1	3	6	2
Fam102b_01	4	4	3	6	2	1	2	2	1	1	1	4	6	5	1	6	4	1	4	2	3	1	1	4	3	2	1	1	1	1	1	1	4	6	1	1	1	2	4	6	1	2	2	4	1	2	3	5	8
Poglut3_01	5	7	2	2	4	3	4	4	4	1	4	3	8	6	2	2	2	5	1	5	4	1	3	1	2	1	6	5	1	1	1	2	4	3	1	6	4	2	4	2	1	1	2	4	2	1	1	5	3
Chrnb4_01	2	7	3	3	1	10	4	2	5	3	1	3	8	1	1	1	2	1	1	1	2	1	3	1	4	1	1	1	1	2	2	3	1	2	1	3	2	2	1	3	1	1	4	4	2	1	1	11	5
Zfp251_01	5	2	4	2	2	2	1	2	1	1	4	2	3	1	1	2	2	5	3	1	2	1	1	1	1	1	1	1	2	3	2	1	3	3	1	5	1	1	1	1	2	5	1	3	1	4	1	4	3
Hivep1_01	1	8	2	3	1	2	2	5	1	1	1	1	12	6	4	1	1	2	1	3	3	1	1	1	3	1	1	5	1	2	2	1	5	1	3	4	1	1	4	6	1	1	4	1	1	3	2	5	2
Bak1_01	2	5	1	2	1	1	3	5	1	4	5	6	10	3	1	2	1	1	1	5	4	1	2	2	3	2	4	4	1	3	2	1	10	2	1	2	2	1	6	7	1	2	8	4	4	7	2	14	3
Olfr1077-ps1_01	3	1	2	2	1	3	1	1	1	1	3	2	4	1	2	4	1	1	3	4	3	1	1	2	1	1	1	2	1	1	1	3	2	2	2	2	1	1	2	3	2	2	2	1	1	2	3	1	3
Slc35f4_01	1	6	3	1	3	2	1	4	3	1	1	3	2	1	1	1	3	3	1	1	3	1	2	1	1	1	3	1	1	2	3	1	2	1	4	2	1	1	1	4	1	5	2	3	1	1	2	9	1
Gm52436_01	19	55	28	16	15	55	9	26	19	17	26	30	79	30	5	12	22	18	19	25	30	10	20	23	13	14	13	17	11	17	5	15	26	26	12	17	20	13	37	27	25	18	27	24	8	26	19	63	30
Ikzf3_01	2	4	2	1	2	5	1	1	1	1	1	1	8	3	2	1	1	2	1	1	4	1	2	1	3	2	1	3	1	2	1	2	4	2	1	1	2	1	3	2	3	2	5	3	1	4	2	5	3
Ube2r2_01	2	4	1	2	2	1	1	2	1	1	2	3	7	2	1	2	3	1	1	2	2	1	4	1	2	2	1	4	1	1	1	2	2	1	1	1	1	1	1	2	3	1	4	1	1	1	2	4	4
Il1f10_01	1	4	5	1	1	1	1	2	2	1	1	1	5	2	1	1	3	1	1	1	2	1	1	1	1	1	2	2	1	1	1	2	3	1	1	1	1	1	5	1	2	1	3	1	1	2	1	6	2
Arvcf_01	1	3	2	1	1	5	1	1	1	1	4	6	9	2	4	1	1	3	4	1	4	1	4	3	2	1	2	3	1	2	2	3	5	5	2	2	1	1	1	4	4	3	3	2	1	1	1	2	5
Atg101_01	2	2	3	1	1	3	2	3	4	2	2	4	5	6	1	3	3	1	1	2	5	1	2	1	1	3	2	3	1	2	1	2	2	2	1	1	3	2	4	3	1	4	3	1	2	2	1	4	2
Aldh8a1_01	1	1	1	3	1	2	3	2	1	2	3	2	6	1	4	4	2	1	1	1	1	3	2	1	3	1	3	1	1	2	1	1	3	2	1	2	1	3	2	1	4	5	1	1	2	2	1	5	1
Exd2_01	1	7	2	1	2	3	4	3	1	1	1	6	1	8	5	6	3	3	3	1	5	1	3	1	2	1	6	2	2	3	1	1	3	6	4	3	3	1	5	3	4	4	4	5	1	4	1	5	7
Spata31_01	1	5	3	1	1	4	1	1	3	1	3	6	6	1	1	1	1	1	1	2	1	1	1	1	1	1	2	4	2	1	2	1	5	5	2	1	3	1	1	3	2	2	1	4	1	1	1	1	2
Nfyc_01	1	4	3	2	4	3	3	5	1	2	3	4	12	9	4	2	3	1	2	4	5	3	2	2	1	4	1	3	1	3	3	2	6	2	2	5	5	3	2	12	1	2	4	5	1	6	1	10	6
Prkch_01	3	6	3	5	1	10	4	1	3	5	5	4	6	3	4	7	2	1	3	5	8	1	5	1	2	1	3	2	2	3	1	1	9	4	5	5	2	4	2	4	1	8	2	2	1	5	3	13	10
Ift122_01	1	5	5	4	1	1	1	8	2	1	2	2	3	2	1	1	1	1	1	2	2	1	1	1	2	1	1	1	1	1	1	1	1	3	2	4	1	1	1	3	1	3	1	1	2	3	1	4	2
Eef1akmt1_01	3	2	1	2	3	7	1	5	1	1	1	4	11	2	1	2	2	3	1	2	6	1	2	1	1	1	1	4	1	2	3	1	5	4	1	3	4	2	1	5	1	2	1	1	1	1	2	5	4
Elovl7_01	2	4	2	3	2	3	1	2	2	1	5	4	3	1	1	1	3	1	2	4	5	2	3	4	1	1	1	3	1	1	1	2	7	2	2	2	1	3	5	1	6	2	9	1	1	4	1	12	3
Rab1a_01	2	16	6	4	7	6	5	11	3	1	12	5	29	19	8	5	5	3	2	1	8	4	3	7	3	4	8	9	1	3	1	5	10	10	2	10	5	1	14	25	1	1	11	8	3	11	1	20	6
Kcna4_01	2	6	2	1	2	1	1	1	1	4	3	5	4	3	3	3	2	1	1	2	3	1	1	3	1	1	5	2	2	2	2	1	5	5	1	4	2	1	1	4	2	3	3	2	1	1	1	2	4
Rad9b_01	1	4	3	1	3	5	1	1	1	1	2	3	8	3	2	1	1	2	4	1	5	1	1	1	1	1	6	1	1	2	2	1	5	3	3	3	1	1	3	4	1	2	1	1	1	2	2	2	1
Adam2_01	4	2	2	1	1	4	2	2	1	1	3	4	3	1	1	2	2	1	1	1	2	1	1	2	1	1	1	2	1	1	1	3	1	3	1	1	1	2	2	4	1	3	4	1	1	3	1	3	1
Scgb2b10_01	5	5	2	1	1	11	2	3	2	2	4	4	7	2	2	2	4	3	2	4	6	3	2	5	1	1	4	2	2	3	4	4	4	5	2	3	2	1	1	6	1	3	8	4	1	4	3	8	2
Pnliprp1_01	3	4	1	1	2	4	2	2	1	1	1	3	2	5	1	1	1	1	1	3	3	1	3	3	1	1	1	4	1	1	3	2	3	4	1	2	3	2	2	3	1	2	6	5	2	3	1	10	3
Polr1c_01	5	6	2	4	7	6	5	7	3	5	4	3	13	11	6	2	4	2	2	2	9	2	5	5	2	2	5	9	1	2	1	1	10	13	2	5	4	1	3	11	2	7	7	9	1	9	1	15	3
Nucb2_01	1	5	2	4	5	6	2	2	4	1	8	8	8	2	1	4	4	1	3	4	6	3	2	3	5	1	3	3	1	1	1	2	9	6	4	4	1	1	6	14	2	7	10	6	3	3	2	13	4
Lrfn1_01	2	2	4	1	1	3	1	2	2	3	1	3	1	2	1	3	4	1	1	3	6	3	2	1	1	2	2	5	5	1	4	2	1	1	1	3	4	3	3	6	3	4	3	1	1	1	1	5	3
Pigq_01	4	5	4	2	4	6	4	5	6	1	7	4	8	14	4	2	3	3	2	2	5	1	6	1	3	2	7	5	3	2	3	1	6	9	4	2	3	3	3	9	1	3	6	2	1	6	5	5	5
Krt10_01	1	2	3	5	1	1	1	5	2	1	3	3	5	2	1	1	4	2	1	4	9	1	1	3	2	1	1	6	2	1	2	1	2	2	1	2	2	1	3	3	1	4	7	3	2	2	1	6	1
Etf1_01	10	14	3	9	11	13	14	16	5	8	14	7	49	17	4	5	16	4	1	4	29	5	4	3	2	6	12	10	4	8	8	2	22	21	8	5	11	1	33	34	7	10	17	16	3	21	8	40	10
Syt12_01	1	1	4	3	5	4	4	5	4	1	3	1	10	2	2	10	1	2	2	2	4	2	1	2	4	1	3	2	1	3	1	5	4	1	4	2	1	2	1	9	2	4	2	2	2	5	1	7	1
Mdfic_01	3	2	3	1	1	4	1	2	1	1	5	2	2	3	2	3	2	2	1	1	1	2	2	2	1	1	1	1	2	1	1	1	1	1	3	3	2	1	5	4	2	1	3	3	1	1	2	5	4
Hsd17b1_01	1	7	1	5	1	4	1	1	1	1	3	1	5	3	1	2	1	1	1	1	2	1	1	1	1	1	1	5	1	1	2	2	3	1	1	1	2	1	1	2	1	1	1	1	1	1	1	2	1
Gm9833_01	1	3	1	1	1	2	1	1	2	1	1	3	2	1	1	1	1	1	2	1	2	1	2	1	2	1	2	1	1	1	1	1	2	1	2	2	2	1	3	1	3	2	1	1	1	1	1	1	4
Cnot4_01	6	8	2	3	2	5	2	4	3	1	3	4	10	2	1	2	3	1	1	2	1	2	2	1	1	4	4	2	2	1	1	1	9	1	1	4	3	2	3	8	1	3	4	3	1	3	1	9	7
Elavl3_01	1	1	1	4	1	2	3	2	1	1	2	6	9	4	2	2	3	1	2	1	1	2	1	1	1	1	3	4	1	1	1	1	4	2	1	2	1	1	1	4	1	3	4	1	1	1	2	7	1
Sebox_01	2	3	1	2	1	3	2	1	3	1	1	2	5	1	1	1	1	1	1	4	2	1	1	1	1	1	2	2	2	2	1	2	5	1	2	2	3	1	2	1	3	1	6	1	1	1	2	8	1
Gprin2_01	1	3	4	1	2	3	1	1	3	1	2	1	5	3	1	1	3	1	1	4	6	1	5	1	1	1	4	4	1	2	2	5	1	1	1	1	3	3	1	1	3	1	3	1	2	2	3	7	2
Sf3b4_01	11	11	4	9	5	11	13	8	5	5	6	8	29	25	3	5	11	6	9	2	8	1	8	8	7	4	8	9	3	5	5	4	13	4	4	8	4	1	8	14	6	6	13	5	1	11	9	16	7
C2cd4d_01	1	4	2	1	1	2	1	1	1	2	3	2	5	3	1	2	2	1	1	1	2	1	4	1	3	1	1	1	1	2	1	3	2	1	1	3	1	1	2	1	2	1	2	1	1	3	1	3	2
Prkd1_01	2	3	3	2	1	4	1	3	2	2	4	4	2	2	2	1	1	1	2	1	3	1	2	1	1	1	3	4	1	1	3	1	1	1	1	2	2	1	4	5	1	1	1	2	1	1	1	3	3
Mfsd4b5_01	1	7	6	1	3	4	3	6	1	4	3	4	7	4	2	3	3	4	1	3	3	1	2	3	2	1	2	2	1	1	1	3	9	5	1	5	6	3	9	8	4	2	5	1	1	4	1	9	4
Zrsr1_01	3	5	5	3	3	8	2	6	5	7	10	2	8	11	5	4	3	2	1	3	6	1	4	2	1	4	1	2	1	4	1	1	6	6	2	2	1	2	4	6	4	11	2	4	1	2	1	10	10
Krt33a_01	1	3	4	2	1	2	2	3	2	1	2	3	5	3	2	3	1	4	1	5	2	1	3	2	1	1	3	3	1	1	1	1	1	2	5	6	3	3	4	6	2	2	8	2	1	1	2	6	3
Gripap1_01	1	3	2	1	1	3	1	3	1	1	1	2	10	3	2	3	4	1	1	1	7	1	1	1	2	2	5	2	1	2	2	1	1	3	3	3	3	1	4	5	1	4	4	3	2	1	1	10	1
Sh3glb1_01	6	4	5	6	2	7	6	8	4	3	4	11	40	10	6	4	9	6	1	4	10	3	5	5	4	2	4	10	2	1	4	5	14	6	6	15	1	1	9	3	5	5	9	12	3	7	6	30	10
Erbb4_01	1	5	2	2	2	1	2	1	1	1	3	3	4	1	1	4	2	1	1	1	4	1	2	1	1	1	2	5	3	1	1	1	3	2	1	2	1	4	2	6	2	3	2	3	2	4	1	3	1
Ndufa8_01	1	6	3	1	3	6	3	7	2	2	5	2	7	5	5	3	11	6	1	4	3	4	3	1	1	1	7	3	1	3	1	2	6	3	3	5	3	1	5	10	1	3	3	5	1	2	1	6	2
Trim3_01	2	8	3	4	5	5	1	7	26	4	6	5	7	10	1	1	9	4	2	4	5	2	3	2	3	4	10	7	1	1	2	5	11	10	10	4	1	1	1	5	2	3	1	8	1	1	3	6	5
Ppme1_01	6	2	3	2	2	1	2	1	1	1	4	3	12	9	3	1	7	3	3	3	5	1	2	2	1	2	6	1	3	3	1	2	6	7	2	5	1	1	5	7	3	2	5	5	1	8	3	12	7
Cyp4f18_01	4	5	4	2	8	3	1	3	3	1	3	6	8	6	1	1	2	2	4	4	4	1	3	2	4	1	3	6	3	1	1	1	4	2	4	3	3	4	2	4	5	6	4	7	1	7	3	16	4
Nkx2-4_01	1	1	1	1	2	4	1	1	1	1	2	1	3	1	1	1	1	1	1	1	1	1	2	1	2	1	1	2	1	2	1	2	1	3	1	1	1	1	1	2	1	1	1	1	1	1	1	3	1
Ppp1r16a_01	4	9	4	3	8	8	7	14	2	2	6	8	13	19	4	1	6	2	2	5	7	3	3	4	5	4	9	9	1	1	6	2	12	12	9	3	5	1	8	11	2	1	13	4	1	5	3	8	3
Smad7_01	4	7	4	3	5	8	2	6	6	1	7	12	23	9	6	8	7	1	5	5	6	1	3	2	4	4	3	4	1	1	3	2	4	3	5	3	3	4	4	3	7	9	7	3	2	10	2	7	10
Mthfs_01	2	13	2	3	6	6	4	2	1	1	10	5	11	6	3	5	4	1	1	4	4	1	5	5	5	3	7	7	2	2	4	2	7	8	2	6	5	1	9	9	2	3	9	8	1	4	1	11	4
Fam122b_01	2	6	2	1	1	5	1	3	1	1	1	1	5	3	3	1	1	1	1	4	1	1	1	1	1	1	3	4	1	1	1	1	1	1	2	1	2	2	1	2	2	3	2	1	1	2	3	4	7
Odad2_01	1	5	1	11	7	1	2	5	1	1	1	5	5	9	2	5	3	2	1	1	6	2	7	2	1	1	1	2	1	3	2	6	5	5	4	7	5	3	7	5	1	5	4	3	1	3	1	7	3
Phactr4_01	3	3	2	4	4	8	4	6	1	1	3	2	9	7	1	4	4	2	5	3	1	4	2	2	1	1	3	5	1	1	2	3	2	3	3	2	5	1	4	7	5	1	3	1	1	6	1	7	6
Rem2_01	5	1	5	5	1	4	2	1	2	1	3	4	8	1	1	2	3	1	2	2	3	2	2	2	2	1	3	3	1	1	2	1	1	4	3	1	3	1	2	4	1	2	4	3	2	3	2	6	4
Gm52229_01	1	3	1	1	2	2	1	6	1	1	4	3	2	1	1	1	1	2	1	1	2	2	1	2	1	1	2	2	2	1	1	1	1	2	1	1	1	1	1	1	1	1	1	1	1	2	1	5	3
Msl1_01	7	14	1	3	4	5	2	7	6	3	6	2	12	9	1	4	8	4	5	7	10	1	4	5	1	2	4	11	1	5	2	2	8	5	4	5	1	3	6	14	4	7	6	5	1	5	5	12	4
Olfr1198_01	2	7	7	1	1	4	2	2	1	1	2	5	3	2	1	1	3	1	1	2	3	2	3	1	2	1	1	2	1	1	1	1	7	4	1	6	2	2	3	1	3	4	1	2	1	4	1	6	3
Gm6408_01	6	3	3	3	1	3	2	6	1	2	4	3	9	3	1	2	3	1	1	1	7	1	4	2	1	1	4	2	1	2	1	1	6	1	2	3	1	3	2	3	2	6	4	3	1	3	1	6	6
Ankdd1b_01	1	1	6	2	2	6	1	3	1	1	2	5	5	1	1	5	2	1	3	4	3	1	1	3	1	1	3	4	3	1	1	2	1	2	1	5	1	3	2	7	1	4	5	2	1	2	2	11	3
Ttc21a_01	11	11	3	14	6	6	6	23	1	8	18	2	14	45	3	4	17	1	2	2	33	10	8	3	4	2	14	20	1	10	11	6	18	26	17	11	8	1	25	55	3	3	16	15	1	6	2	12	1
Neurod6_01	1	3	4	1	2	4	3	1	1	1	2	4	3	3	1	1	2	1	1	3	3	1	1	2	1	1	1	4	1	2	1	4	4	2	1	4	2	2	3	6	1	2	3	2	2	2	1	4	7
Rhobtb1_01	5	3	1	1	3	5	4	2	2	2	2	3	11	4	1	1	3	2	1	4	5	1	6	1	4	1	1	6	3	2	4	2	1	5	1	2	3	2	2	2	1	3	2	3	2	1	2	8	1
Itpk1_01	2	5	2	3	1	4	1	5	1	1	6	3	14	1	1	1	5	1	2	5	5	4	1	2	1	3	3	7	1	1	5	1	3	3	1	3	3	2	8	6	2	3	4	1	1	6	3	10	1
Olfr992_01	2	7	4	1	2	3	2	1	3	3	3	3	5	3	1	2	2	2	1	2	5	1	1	2	1	1	2	1	1	1	3	2	3	1	1	2	4	2	3	3	2	4	1	1	3	4	1	5	1
Sertad1_01	2	3	4	3	1	4	2	5	2	1	2	2	21	4	2	3	1	2	2	3	6	2	1	2	2	1	1	5	2	5	1	1	2	3	4	3	1	1	8	5	2	3	6	3	1	5	1	13	4
Hacl1_01	2	3	7	1	2	4	1	1	1	1	1	2	4	4	1	2	4	1	1	1	1	1	1	1	1	1	2	3	1	3	1	3	3	2	4	5	2	3	3	5	2	4	3	2	3	1	2	1	3
Gtpbp10_01	1	1	1	3	2	3	1	2	2	2	2	1	5	7	2	6	2	2	2	1	2	1	1	1	2	1	1	4	1	3	2	1	3	1	5	1	2	1	1	2	4	1	3	1	1	1	2	4	1
Gpr19_01	1	2	3	1	1	2	1	2	1	1	1	3	3	1	1	2	1	1	1	2	5	1	3	1	3	1	1	4	1	1	1	1	1	1	2	1	1	1	2	2	2	2	2	1	1	2	2	6	1
Cep70_01	1	4	2	1	1	4	1	3	1	1	1	2	3	1	2	1	1	1	1	2	1	1	1	1	1	1	2	4	1	1	1	2	4	2	2	1	3	1	2	3	1	3	3	1	2	2	1	1	1
Anp32b_01	5	5	2	6	6	3	5	2	4	2	6	7	17	9	1	1	8	5	2	3	6	2	3	3	4	3	6	4	6	3	1	1	8	8	2	5	2	1	13	6	2	3	7	10	1	2	2	20	3
Bsg_01	16	32	6	24	35	9	15	34	14	12	41	20	49	61	13	13	39	15	7	11	38	14	19	7	10	8	28	38	5	15	12	21	39	34	27	21	28	5	32	50	14	16	18	15	4	13	4	42	15
Ptgdr2_01	6	3	3	3	3	4	2	3	4	1	3	2	4	7	1	2	2	5	3	3	5	1	2	4	4	1	2	7	3	2	1	5	6	1	2	1	2	2	1	4	2	3	7	3	5	3	1	9	4
Vmn2r24_01	2	1	1	1	2	2	1	3	1	1	1	2	2	1	1	2	1	1	1	1	3	1	1	1	1	1	2	2	2	1	2	1	1	1	1	1	1	1	1	1	1	3	1	1	1	2	1	2	1
Aplnr_01	1	2	2	1	1	3	1	1	3	1	2	4	4	3	1	4	5	1	3	7	4	1	1	2	1	2	1	1	1	2	1	2	1	3	2	5	1	1	1	1	2	9	3	1	1	3	2	4	5
Tmem107_01	3	5	2	3	3	3	2	6	1	5	7	2	7	8	1	1	3	1	1	4	6	1	1	1	1	1	2	5	1	1	1	2	4	9	1	4	1	3	5	1	2	2	3	3	1	1	1	3	2
Hic2_01	3	2	3	2	1	2	2	2	4	1	1	3	8	1	1	1	1	2	1	2	2	1	3	1	1	1	3	3	1	1	1	2	1	2	3	3	2	3	1	4	1	1	4	2	1	1	3	3	3
Ncapg2_01	1	1	5	4	2	7	2	3	2	1	4	2	5	1	1	3	3	2	4	3	3	1	4	1	1	1	2	1	1	2	1	1	6	2	1	3	1	2	4	6	4	3	5	5	1	2	1	11	6
Bcat1_01	2	4	1	5	1	5	2	1	3	2	2	1	4	5	1	4	1	1	1	1	6	1	1	3	3	1	3	4	1	1	1	5	2	1	3	2	4	1	6	1	1	2	6	1	4	5	2	6	1
Lnx2_01	2	2	2	3	2	4	1	2	1	1	1	4	5	4	1	2	3	1	1	2	1	2	3	2	1	1	4	3	1	5	1	1	3	4	2	4	1	2	3	1	1	2	2	1	3	1	2	6	1
Lrrc39_01	1	6	1	2	1	4	1	1	1	1	2	1	6	1	2	1	1	1	1	2	2	1	1	1	1	1	3	1	1	1	1	2	1	4	1	2	1	1	1	2	1	3	4	1	1	1	1	2	1
Chaf1b_01	3	2	4	2	7	6	4	5	2	1	2	2	5	4	1	2	1	1	1	3	4	2	1	1	3	2	4	2	1	2	2	1	6	5	1	1	1	1	2	1	2	3	1	6	3	1	1	6	1
Ifna4_01	1	2	1	3	2	6	2	2	1	1	1	4	9	2	2	1	2	1	3	5	2	1	2	5	1	1	1	2	1	2	1	6	4	3	2	3	3	4	1	3	1	4	3	3	3	2	1	12	2
Olfr1141_01	1	2	2	3	1	2	1	1	1	1	1	2	4	5	1	5	1	2	1	2	6	1	1	1	1	1	1	2	1	1	1	2	2	3	1	3	2	1	1	2	2	1	1	3	1	1	1	4	4
Itm2c_01	6	12	2	2	3	4	6	4	4	4	9	11	20	18	4	6	7	2	1	6	9	2	4	5	1	4	10	7	3	2	5	4	13	8	13	4	3	3	8	15	10	4	8	5	4	3	5	20	4
Pole2_01	3	1	2	1	1	4	1	1	1	1	5	6	3	4	1	2	1	1	2	1	2	1	1	1	2	1	1	1	1	1	2	2	3	1	1	5	2	1	2	3	2	4	8	2	1	1	1	3	2
Sec22c_01	3	4	4	1	1	8	1	5	1	1	1	4	9	2	1	2	3	1	1	2	2	1	5	2	1	2	3	3	1	2	1	3	3	2	1	7	3	2	4	3	2	3	3	1	1	2	1	4	1
Ikzf5_01	2	5	2	5	1	3	1	3	3	1	3	3	2	5	1	4	4	1	2	1	2	1	3	3	1	1	1	3	2	1	2	1	6	4	1	3	2	1	3	2	3	3	3	2	1	1	1	7	1
Rbp3_01	4	4	1	1	2	1	1	1	1	1	3	4	4	3	1	2	4	2	1	4	2	1	1	2	1	1	3	2	1	1	3	1	3	1	1	1	2	1	4	4	3	3	1	2	3	4	1	5	1
Rep15_01	2	6	5	2	2	8	1	6	2	1	2	6	12	3	1	2	4	4	1	4	6	3	1	3	1	2	3	9	1	3	2	1	3	7	1	3	3	1	5	5	3	7	3	2	1	2	1	14	7
Ikbke_01	2	1	4	1	1	5	2	6	1	2	4	6	9	7	1	2	1	3	2	1	8	2	5	2	1	2	6	2	3	2	1	1	5	3	3	4	2	1	6	6	3	2	9	3	1	6	3	17	2
Mreg_01	2	7	1	3	2	4	1	1	3	5	1	2	8	4	1	2	3	4	1	3	2	3	3	1	2	1	1	1	1	2	1	1	2	1	1	1	1	1	6	6	1	2	7	1	1	3	1	4	2
Tcim_01	1	4	5	1	1	2	1	4	3	1	3	4	5	2	1	2	3	1	1	2	2	1	3	1	3	2	2	4	2	1	1	1	1	1	3	1	1	1	2	2	1	4	2	5	1	2	1	7	1
Dnajc5g_01	2	1	1	1	1	2	1	1	1	1	3	3	5	2	1	1	2	1	1	4	7	1	1	1	2	1	2	2	1	4	3	1	1	3	4	1	2	1	1	4	1	2	1	1	1	1	1	6	2
Rab14_01	7	14	13	7	14	14	11	14	6	10	22	6	30	20	7	10	13	10	10	6	15	9	8	8	2	1	8	13	3	9	6	8	18	17	9	5	5	6	7	21	12	13	21	9	5	7	5	32	10
Mslnl_01	1	4	3	3	1	4	3	1	2	1	3	3	5	4	1	1	6	2	1	6	3	1	1	2	1	1	1	2	1	1	1	2	4	3	3	2	4	1	1	5	3	3	2	4	1	1	1	5	3
Akr1c19_01	1	4	1	2	3	5	1	4	1	1	4	2	5	2	1	1	1	4	2	3	3	1	3	1	1	1	3	1	2	1	1	1	3	3	5	3	1	1	1	3	1	1	2	1	1	1	1	4	2
Tpp2_01	4	4	1	2	1	4	2	2	1	1	2	2	6	2	2	3	2	4	1	2	7	2	5	1	2	1	3	3	4	2	1	5	3	9	5	1	1	1	6	10	3	2	4	4	1	7	2	13	5
Ccdc8_01	1	5	6	1	2	7	1	3	2	1	1	4	9	1	2	1	1	2	1	3	5	1	2	1	2	1	4	2	1	2	3	4	5	5	2	3	1	2	5	3	5	4	1	2	2	3	1	5	1
Mlph_01	1	8	5	3	6	6	4	5	3	2	7	2	21	11	2	1	2	2	1	1	7	2	3	3	3	2	6	5	1	1	2	2	7	8	5	2	5	1	13	9	5	3	1	4	1	11	1	8	3
Sgpp1_01	5	4	5	1	4	4	4	6	3	1	7	7	17	14	1	1	4	4	4	2	11	2	1	5	2	2	4	8	3	3	3	1	5	7	5	5	3	2	6	10	2	7	6	2	3	8	1	10	7
Ldlrad2_01	3	3	4	1	1	5	1	1	3	1	1	5	6	1	2	2	2	2	4	2	2	1	4	2	1	1	4	1	1	2	3	1	2	2	4	3	1	2	4	1	1	1	1	3	3	3	1	7	1
Supt7l_01	2	4	3	1	4	5	2	2	1	3	4	3	6	7	1	1	1	3	2	3	1	1	2	3	1	3	1	1	2	6	1	2	4	1	3	5	2	1	3	2	3	2	1	1	2	4	1	3	2
Pde8a_01	2	4	3	1	2	1	2	2	2	1	4	4	3	6	2	1	2	2	1	1	2	1	4	1	1	1	2	2	1	1	1	4	2	4	1	1	2	1	2	1	1	1	1	6	3	1	1	6	2
Rad18_01	3	4	1	1	2	4	3	1	6	1	4	2	3	1	1	1	7	1	1	3	4	3	5	2	1	3	2	1	1	1	2	6	5	1	1	2	1	3	5	3	1	1	6	1	1	2	1	2	1
Srl_01	1	3	1	1	1	6	1	3	2	1	4	6	8	2	1	2	1	3	1	1	2	2	2	2	1	1	1	1	1	1	3	4	1	2	2	2	1	1	1	3	6	3	3	2	2	2	1	9	2
Gab2_01	3	6	4	3	2	5	2	5	1	1	1	3	7	6	2	3	8	5	4	6	7	2	6	4	1	3	3	3	1	1	2	1	2	5	1	1	4	1	3	4	1	8	2	2	2	5	1	15	3
Eps8l1_01	8	3	5	6	5	7	1	6	6	3	5	2	7	8	3	5	7	1	2	2	7	2	5	4	2	2	8	9	1	3	5	5	8	7	7	3	1	1	4	9	4	5	5	4	2	5	1	10	5
Prob1_01	5	10	5	6	9	7	1	10	3	2	13	6	11	17	3	3	11	1	3	6	10	2	7	4	1	6	9	11	1	2	4	1	6	17	10	5	5	4	13	14	1	5	7	9	2	2	2	8	5
Tubb2b_01	2	5	1	1	1	1	1	2	1	1	2	2	4	1	1	1	1	2	1	1	5	1	1	1	1	1	1	1	1	1	1	1	1	1	1	2	1	1	1	3	1	1	1	2	1	1	1	1	1
Sh3bgr_01	1	3	1	1	3	4	2	2	1	1	4	4	7	2	2	1	1	1	1	3	2	1	1	2	1	1	1	4	2	2	3	1	3	1	1	3	2	1	1	6	1	1	1	1	1	1	1	4	3
Tsen15_01	4	2	1	1	2	4	1	1	2	1	1	1	6	4	1	2	7	1	1	1	2	1	2	1	1	1	4	1	1	1	2	1	1	1	1	1	1	1	1	1	1	1	1	1	1	2	1	4	1
Fam98b_01	1	2	5	6	1	4	3	3	1	2	8	5	8	5	3	3	4	2	1	2	5	1	1	4	1	3	7	4	1	1	2	2	8	3	4	4	5	1	8	4	2	6	4	3	2	4	1	5	3
Wnt10a_01	1	2	2	1	1	3	1	1	1	1	1	2	3	1	1	1	1	2	1	1	3	2	1	1	2	1	1	2	1	1	1	2	2	2	1	2	1	1	1	1	5	1	2	1	1	2	1	1	1
Fmnl2_01	1	9	4	2	5	7	3	3	3	4	3	10	16	3	3	4	4	3	3	1	10	3	1	5	4	2	1	4	3	1	2	1	2	1	2	2	1	5	6	1	4	2	6	2	4	9	1	16	1
Cwc15_01	5	4	6	1	1	5	4	6	2	1	7	3	9	3	3	4	6	4	1	3	12	2	1	2	2	4	5	4	2	2	2	2	6	5	3	5	5	1	6	7	3	2	4	4	2	6	3	15	4
Btg3_01	4	7	1	1	1	8	1	3	4	1	8	4	5	3	1	1	2	4	2	6	7	1	2	2	2	5	1	4	3	3	1	2	9	7	2	4	3	4	6	8	4	6	2	1	2	3	3	13	9
Bad_01	3	8	1	5	6	1	2	6	4	1	3	3	10	8	1	2	8	2	3	3	13	2	3	2	1	1	5	6	2	3	2	1	7	3	3	5	1	3	7	5	4	5	6	9	1	4	3	7	5
Sctr_01	3	5	1	2	3	4	2	1	1	1	3	1	3	4	1	3	4	1	2	4	2	1	2	2	1	1	1	3	1	3	1	1	3	2	1	2	3	1	2	1	1	2	2	1	2	5	1	3	1
Ikzf1_01	2	3	1	1	2	2	1	1	1	1	2	2	8	1	1	2	4	1	1	1	6	1	2	1	1	1	1	1	1	1	1	1	3	1	1	1	1	1	3	2	3	1	1	2	1	1	3	7	1
Fasl_01	2	2	4	1	1	5	1	1	1	2	2	1	6	1	1	3	1	1	2	1	9	1	3	4	1	1	3	2	2	1	3	1	1	2	2	4	1	1	3	5	3	3	5	2	2	3	2	7	1
Il12a_01	1	3	3	2	1	4	1	3	2	1	3	5	7	2	1	2	2	3	1	3	2	1	1	1	1	1	2	1	1	1	1	1	4	1	1	2	2	1	1	1	1	2	1	1	1	2	1	2	1
Samd7_01	1	1	1	1	4	3	1	1	2	1	1	2	2	2	1	2	2	1	2	1	1	1	1	2	1	1	1	4	1	1	4	2	4	1	1	1	2	1	4	5	1	2	1	1	1	2	1	3	2
Smad5_01	3	7	4	2	4	1	4	6	1	3	5	3	11	8	2	4	5	4	2	2	5	3	2	2	1	3	8	5	1	2	3	5	10	6	6	1	1	1	9	14	1	4	5	4	1	6	2	6	4
Zranb1_01	5	4	1	4	1	9	2	2	2	1	1	1	5	6	2	2	3	3	1	6	5	1	5	2	1	1	4	3	1	5	2	3	7	3	5	1	1	1	3	4	5	3	1	1	1	4	1	6	4
Hoxa5_01	1	3	3	1	1	3	1	1	3	1	1	5	1	2	3	1	2	1	3	3	2	1	1	3	1	1	2	1	1	2	1	1	3	2	2	3	3	1	1	1	1	1	5	2	1	2	1	3	1
A1cf_01	3	6	2	4	1	2	1	3	2	1	3	6	2	3	1	3	1	1	3	1	6	1	1	1	1	1	5	3	2	2	1	2	6	3	2	3	1	1	1	5	1	1	1	1	2	3	2	7	3
Pcdhb4_01	1	2	5	1	3	2	1	3	3	1	2	3	1	2	1	1	1	1	1	1	3	3	1	1	1	1	4	2	1	1	1	1	2	1	4	4	1	1	1	1	4	3	1	1	1	3	1	4	2
Rsl24d1_01	4	4	3	2	2	2	1	4	4	4	5	3	5	4	1	4	7	5	6	3	9	1	3	3	1	1	3	4	1	2	2	3	4	4	3	2	4	1	6	8	2	3	3	2	1	2	3	17	6
Insyn2a_01	4	2	2	3	2	6	1	1	2	1	4	1	5	3	1	1	1	1	3	5	1	1	4	1	1	1	4	3	1	2	1	3	2	1	2	3	1	4	5	1	1	1	2	1	1	4	1	6	3
Snx11_01	3	3	3	5	6	1	3	7	2	3	8	6	8	12	1	3	4	1	1	3	6	6	3	4	2	1	6	10	4	1	6	2	11	8	8	5	4	3	8	16	2	1	3	4	2	2	1	11	5
Hmgn5_01	4	1	1	1	1	1	2	5	1	1	5	1	6	6	2	3	8	3	3	1	2	1	1	1	1	1	1	3	1	3	2	1	5	2	1	1	2	1	3	7	2	4	4	4	1	2	1	3	2
Gm45943_01	1	3	4	2	2	6	1	3	1	1	3	4	4	2	1	1	3	1	2	2	5	3	2	1	2	1	1	1	2	2	1	1	2	6	1	2	1	3	2	2	6	1	2	1	3	1	1	7	1
Crh_01	3	4	3	4	1	5	2	2	1	1	3	1	7	1	1	2	1	3	2	3	2	2	3	1	2	1	2	3	1	2	1	2	3	1	2	1	2	1	1	4	1	2	4	1	2	1	1	3	1
Gadd45a_01	6	6	1	1	2	4	3	2	1	1	4	4	33	1	2	4	3	2	3	4	4	1	1	1	1	3	2	3	1	2	1	1	8	4	3	4	1	1	3	6	3	1	6	2	1	4	1	10	2
Uros_01	1	2	1	1	1	2	1	1	1	1	4	2	6	1	2	2	3	1	1	2	1	2	2	1	1	1	1	1	1	1	1	2	3	1	1	4	1	1	1	1	2	2	1	1	1	1	2	3	2
Gzmg_01	3	2	1	1	2	1	3	1	1	1	2	3	3	1	1	6	2	1	1	3	2	1	1	1	1	1	1	2	2	1	1	3	3	3	2	3	2	1	1	3	5	4	2	1	2	1	1	4	4
Olfr1039_01	4	3	1	3	1	1	3	1	2	1	2	2	2	1	1	1	1	1	1	3	1	1	1	1	1	2	1	3	1	1	1	1	1	2	1	3	1	1	1	1	2	3	2	1	1	2	1	3	1
Rgmb_01	5	12	7	3	8	8	5	16	3	4	4	7	14	11	3	7	8	3	6	10	11	5	3	1	5	3	5	13	2	6	6	3	12	7	13	4	2	1	7	8	5	6	6	10	1	6	1	9	3
Olfr676_01	2	2	1	2	3	1	1	1	1	1	3	1	5	2	1	1	2	1	1	1	3	1	1	1	2	1	1	5	1	1	1	1	1	1	1	1	3	1	2	1	4	3	1	1	1	2	1	2	4
A630010A05Rik_01	1	2	1	2	1	1	1	1	1	1	1	1	1	2	1	1	3	1	1	3	1	1	1	1	1	1	1	1	1	1	1	2	1	2	1	3	1	1	1	3	1	1	2	1	1	2	2	1	3
Bax_01	2	7	4	3	6	4	1	5	1	1	7	5	14	8	3	3	8	1	3	1	6	1	3	2	2	3	2	6	2	1	1	2	3	6	3	6	1	3	6	9	2	1	6	6	2	5	5	11	6
Ulk1_01	3	3	1	3	3	1	1	2	3	1	4	3	4	1	1	2	2	1	1	1	2	1	4	2	2	1	3	2	2	1	1	1	2	2	5	1	1	1	2	2	1	2	1	1	3	3	1	6	3
Slc25a42_01	4	4	2	2	2	1	1	2	1	1	1	3	5	3	1	1	2	2	1	2	3	2	5	1	1	1	1	2	1	4	4	1	1	1	1	1	2	2	6	8	3	2	4	1	2	3	1	4	4
Pdzk1_01	1	3	5	4	1	3	1	3	2	1	3	1	5	1	1	2	3	3	1	3	4	1	1	1	1	1	4	2	1	3	2	2	1	3	1	1	4	3	3	3	5	1	4	1	2	4	2	10	2
Ptpn20_01	2	1	1	2	1	1	1	1	1	1	3	4	2	1	1	1	2	2	1	1	1	1	2	1	1	1	3	1	1	1	1	2	4	5	1	6	1	1	2	1	1	1	1	1	1	1	1	5	3
Trim30c_01	1	2	2	1	4	5	1	1	1	1	2	2	6	2	1	1	2	1	1	4	2	1	1	1	1	1	1	1	1	1	1	1	3	3	1	2	1	1	1	1	2	1	1	2	1	1	1	9	1
Olfr312_01	1	2	2	1	2	3	1	2	1	1	3	1	5	2	1	3	2	3	1	3	2	1	2	1	1	1	2	2	3	1	2	2	1	2	1	1	1	2	1	5	3	1	1	4	1	3	1	5	1
Slc44a2_01	4	4	3	5	1	11	1	2	7	2	1	3	4	8	5	5	12	2	2	8	6	1	5	4	1	2	6	3	3	2	1	1	7	6	4	4	3	2	5	10	4	8	5	1	2	2	2	24	4
Plekhh1_01	7	8	2	5	6	3	1	11	2	2	9	6	14	7	3	3	12	3	1	5	3	1	3	3	4	3	3	7	2	3	3	3	5	10	7	5	8	2	3	7	2	2	6	1	2	6	1	9	1
Aip_01	4	2	9	6	1	7	1	4	2	2	12	4	12	3	1	3	7	7	2	1	6	2	1	4	3	1	2	7	1	1	2	4	3	4	5	4	4	2	4	9	3	4	5	5	3	5	1	12	2
Glyctk_01	1	7	1	3	1	3	1	2	1	1	2	3	3	2	1	3	1	2	1	3	2	1	4	4	1	1	1	2	1	1	1	1	1	3	1	2	1	3	6	3	2	2	1	1	1	1	1	5	1
Vps37d_01	1	2	1	1	1	2	1	2	1	1	1	1	6	1	1	2	2	1	1	1	1	1	3	1	1	2	4	1	1	1	1	1	2	1	1	1	2	1	4	3	1	1	1	2	1	1	1	3	2
Pus1_01	1	3	1	2	2	4	3	3	2	1	2	3	8	3	1	4	2	2	1	2	2	2	3	5	1	1	3	6	2	2	1	1	3	3	1	2	2	1	7	4	3	5	3	2	1	2	1	8	5
Slc35b3_01	2	5	2	1	1	6	4	4	2	1	2	3	8	1	1	2	1	1	6	2	2	2	1	2	3	2	1	2	1	1	1	1	3	4	1	3	2	1	9	7	3	1	4	5	1	2	1	5	2
Prss30_01	4	2	1	2	1	3	1	1	1	3	2	5	3	6	1	2	1	2	1	2	9	1	1	4	3	1	2	3	1	2	2	3	3	3	1	1	2	1	6	5	1	4	1	2	2	2	1	7	2
Apmap_01	3	2	4	1	3	7	4	1	5	1	7	10	11	4	2	2	6	2	1	5	3	1	5	2	2	4	9	2	1	1	1	1	1	6	3	7	1	1	4	8	4	3	3	1	1	4	2	13	2
Birc6_01	4	2	2	3	7	9	5	1	6	6	9	4	14	14	2	5	12	1	6	4	10	5	10	4	3	1	6	4	1	6	4	1	9	4	8	5	4	1	9	10	7	5	9	5	5	10	5	16	4
Pcdhb11_01	2	3	3	1	1	6	1	1	1	1	1	2	3	3	1	2	1	1	1	1	1	1	3	1	2	1	3	1	1	1	1	2	1	1	1	4	2	2	2	1	3	2	3	1	2	1	2	1	1
Insl3_01	4	5	2	4	1	8	1	2	2	1	5	4	7	2	1	1	2	1	1	4	4	1	1	1	1	3	3	1	1	1	3	1	2	6	1	3	1	1	4	6	1	2	1	1	1	2	2	4	1
Cxcl5_01	7	1	1	2	1	3	14	9	1	6	1	2	50	6	1	1	1	2	1	1	11	2	1	9	2	4	1	2	1	2	3	2	14	3	1	9	1	1	7	7	3	2	7	31	1	12	2	20	1
Tdrkh_01	1	1	1	2	3	1	1	1	1	1	1	2	1	1	2	1	1	1	1	1	1	1	1	1	1	2	1	1	1	1	1	1	1	1	1	4	1	1	3	1	1	1	1	1	1	1	1	1	2
Piezo2_01	1	10	9	3	1	11	4	2	3	1	5	6	13	4	2	3	1	3	1	4	4	1	4	2	1	1	4	6	3	1	1	2	2	5	6	2	3	2	3	3	3	7	4	1	3	4	2	9	9
Hunk_01	1	1	1	1	1	2	1	3	1	1	1	2	4	1	1	2	4	2	1	1	1	1	2	3	1	2	1	2	1	1	2	1	1	2	1	4	2	1	1	2	3	1	3	1	1	1	2	4	3
Gm46741_01	1	1	3	2	2	3	1	2	1	1	1	1	4	3	1	1	1	2	3	1	1	1	1	1	1	3	1	1	1	1	1	1	1	1	2	4	1	1	3	3	1	1	1	1	3	1	1	4	1
Mrpl28_01	2	2	1	2	2	1	3	4	2	3	3	2	8	7	1	5	5	2	4	2	3	2	1	4	1	2	6	3	3	1	3	4	7	4	1	3	4	1	5	9	5	6	1	2	1	3	2	7	1
Majin_01	1	2	3	1	2	2	1	1	1	1	2	2	2	1	1	1	2	1	1	4	1	1	3	1	1	1	3	1	1	1	1	2	3	1	1	2	1	1	2	4	1	1	2	1	1	1	1	3	1
Cypt15_01	2	2	4	4	3	6	1	4	1	2	1	1	2	3	2	2	3	2	1	1	3	1	1	1	1	1	1	2	1	1	2	2	4	1	1	2	2	1	1	1	2	1	1	2	2	1	4	4	5
Prrg3_01	1	1	1	5	1	1	1	4	4	1	4	6	5	9	4	2	4	2	4	1	3	2	3	6	2	4	2	3	3	1	1	8	5	7	5	3	3	3	4	8	1	5	3	1	1	4	1	6	4
Vpreb1_01	2	2	2	3	3	2	1	2	1	1	2	2	2	1	1	1	4	1	1	1	4	1	1	1	3	1	2	1	1	2	1	2	2	1	2	1	3	1	7	4	1	1	1	1	1	3	1	6	4
Doxl1_01	1	2	1	6	4	4	4	2	2	3	3	2	4	1	1	3	1	3	3	5	10	1	1	2	1	1	1	2	1	1	1	1	2	4	2	1	3	3	2	1	4	1	3	2	1	3	1	10	2
Zkscan3_01	3	9	6	7	1	6	4	7	3	1	4	4	14	14	3	3	5	3	2	2	3	4	6	2	3	2	7	8	4	6	2	4	7	6	4	3	2	2	5	9	4	5	6	3	1	3	1	10	4
Ptpn23_01	3	1	1	4	2	1	2	3	2	1	4	5	14	1	4	2	5	3	3	3	6	3	3	1	3	1	3	8	1	1	1	1	2	4	4	1	2	1	7	9	1	4	3	1	1	2	1	9	5
Iqcf1_01	4	6	2	3	1	3	1	4	4	1	2	3	5	6	1	4	5	2	2	1	3	1	1	1	4	3	2	4	1	2	1	1	3	3	3	2	4	3	4	3	2	3	6	2	2	2	4	10	2
Hnf1b_01	8	4	2	2	4	1	1	1	1	1	2	3	10	3	1	2	1	1	1	3	6	1	4	1	2	1	2	2	1	3	2	2	2	2	2	1	1	2	2	3	1	2	1	1	2	3	1	2	2
Pax6_01	1	3	2	2	1	3	2	3	2	1	1	3	2	1	1	2	1	1	1	1	2	1	2	1	1	3	3	1	1	1	1	1	3	1	3	1	1	1	1	2	4	2	3	2	2	1	1	1	3
Olfr889_01	1	3	3	2	3	1	1	1	1	2	3	2	6	5	1	1	2	1	3	1	1	2	2	1	5	1	2	2	1	1	2	2	3	2	3	3	1	1	1	4	2	3	4	2	1	2	1	6	1
Senp8_01	5	1	2	1	2	4	1	3	3	1	3	6	6	2	1	6	3	1	1	2	2	1	3	1	1	1	2	4	2	1	2	1	2	1	2	3	5	1	2	5	2	4	3	4	5	2	2	7	3
H2bw2_01	1	1	3	2	1	3	1	1	1	1	3	1	5	1	2	2	1	1	1	1	5	1	1	3	1	2	1	2	1	1	1	1	2	1	1	1	1	1	4	4	1	5	2	1	1	1	2	1	1
B3gnt7_01	1	1	3	1	1	2	3	1	2	1	1	4	7	3	1	1	1	1	1	2	1	1	1	1	1	1	1	2	1	1	2	2	5	1	1	1	2	1	3	8	1	1	1	4	1	2	1	1	2
9130409I23Rik_01	2	2	3	2	3	1	1	1	2	1	3	3	2	1	1	1	3	1	2	1	1	1	2	3	1	1	2	2	1	1	2	2	6	1	1	1	1	1	5	3	2	1	3	1	1	1	1	4	3
Trim58_01	1	3	1	1	1	3	1	1	1	1	2	2	4	4	1	3	1	1	1	7	3	1	1	1	1	1	1	4	1	1	2	1	1	2	1	1	2	1	1	2	2	2	2	2	1	1	1	5	2
Rgs18_01	4	2	2	1	2	2	1	1	1	1	1	2	3	3	2	1	2	1	1	1	1	1	1	2	1	1	2	1	3	4	2	1	2	3	1	3	1	2	2	2	3	3	4	1	1	1	1	1	1
Snip1_01	1	1	4	6	2	5	3	3	2	1	2	1	6	1	1	1	5	1	1	4	3	1	1	2	1	4	1	3	2	2	1	4	3	4	1	3	6	1	4	7	2	3	3	2	1	1	3	5	2
Serpinb6d_01	1	3	1	3	1	3	1	3	1	1	3	2	4	4	2	1	2	1	1	3	3	3	4	2	1	3	2	6	1	3	1	1	3	1	2	3	1	1	1	2	1	1	1	1	1	1	1	3	3
Slc25a24_01	5	8	4	1	1	4	2	2	1	2	6	4	5	3	2	2	2	1	1	2	6	1	2	1	1	3	1	5	1	1	2	3	2	1	4	6	3	2	2	2	1	3	5	2	3	1	1	12	1
AI467606_01	2	4	3	5	1	3	1	6	2	2	6	3	11	7	1	3	2	1	1	1	3	1	1	1	1	1	2	1	1	4	2	2	4	3	1	4	2	1	4	5	4	3	5	2	2	3	1	6	3
Gm3646_01	1	1	1	1	1	1	1	1	1	1	2	7	1	1	1	3	1	1	1	1	2	1	1	1	2	1	4	3	2	1	2	2	3	1	1	1	1	1	2	2	1	1	3	1	1	1	1	2	1
Mip_01	3	2	1	1	1	7	1	1	3	1	1	4	3	6	1	4	1	1	1	1	3	2	1	1	1	1	2	1	1	1	1	2	1	1	1	5	1	1	2	1	2	1	1	2	1	1	1	7	1
Hoxc11_01	16	2	3	1	1	6	1	2	1	2	3	4	3	2	2	2	3	2	2	2	3	1	2	1	1	1	1	3	1	1	1	3	2	3	1	2	1	1	1	3	1	1	3	4	1	1	1	4	1
Rasl10b_01	1	1	1	1	2	2	1	5	1	1	3	3	4	1	3	1	4	1	1	3	2	1	2	1	1	1	2	5	1	1	4	1	1	5	3	3	4	1	2	6	2	2	2	5	1	3	1	10	1
Ipp_01	2	3	6	1	1	3	4	1	1	2	5	3	7	7	3	6	4	1	3	1	4	2	2	4	2	1	4	3	1	1	4	1	4	2	1	5	2	1	1	7	3	1	2	2	1	3	2	5	3
Ids_01	3	5	1	1	1	1	1	2	1	1	2	1	1	2	1	2	1	1	3	1	3	1	2	1	1	3	2	1	1	1	1	1	2	4	4	1	2	1	6	9	1	3	4	3	1	1	1	1	2
Ak9_01	4	2	1	2	4	3	2	4	2	5	3	3	14	14	1	1	3	1	2	2	3	1	4	1	1	4	7	6	1	2	5	3	3	4	4	3	3	1	1	8	2	1	2	5	1	1	1	1	2
Parp10_01	5	13	3	4	7	7	5	8	2	8	8	1	29	7	2	3	6	3	2	2	17	2	8	10	7	2	5	3	1	7	2	8	9	5	8	1	7	2	12	16	7	3	13	12	2	19	2	37	3
Olfr846_01	1	5	2	3	1	2	3	1	1	1	1	3	3	3	1	1	1	1	1	1	6	2	1	1	1	1	2	1	2	3	2	1	2	3	2	2	1	2	1	2	1	3	2	2	1	2	1	8	1
Alkbh5_01	3	7	7	3	2	9	1	4	1	1	7	4	11	9	1	1	5	1	1	1	4	2	6	2	2	3	3	3	1	1	1	4	5	9	4	3	4	1	6	8	2	1	3	4	1	5	1	9	8
Bmp3_01	4	1	1	1	1	2	2	2	2	1	1	2	5	4	1	1	3	1	1	2	1	1	3	2	1	1	2	1	3	1	2	1	1	2	5	3	3	1	1	3	1	2	2	1	1	1	1	4	1
Sec11c_01	8	7	4	4	11	4	7	13	2	3	7	2	10	15	4	1	3	5	1	4	16	2	3	7	3	1	7	4	3	5	6	2	7	6	6	6	7	1	9	16	2	4	4	9	1	3	2	16	5
Apobr_01	1	4	3	1	1	2	3	1	2	1	2	2	3	2	2	1	3	1	1	1	4	1	2	1	2	3	1	3	1	1	2	1	3	1	1	5	1	2	2	3	1	3	2	1	1	1	1	6	1
Smco4_01	7	7	4	2	6	6	1	8	2	1	3	5	10	12	1	3	6	3	2	3	11	4	4	1	1	3	6	5	1	2	2	1	2	4	9	2	3	1	9	9	1	2	4	6	1	2	1	9	5
Trpc4_01	2	1	2	1	1	2	1	1	1	1	3	2	2	1	1	1	1	1	1	1	1	1	1	1	1	1	2	1	2	2	1	1	1	1	1	2	3	1	2	1	2	1	1	1	1	1	1	1	2
Ikbkg_01	8	7	4	4	4	2	2	7	1	5	6	7	9	16	3	2	8	1	1	5	10	3	6	3	2	1	4	6	2	3	5	2	9	10	4	3	5	3	10	18	1	1	2	6	3	3	1	9	2
Qsox2_01	2	3	2	3	4	5	1	8	5	2	5	4	11	6	1	1	6	2	2	4	9	1	5	2	2	2	3	7	1	1	1	4	7	2	3	4	6	3	4	9	3	3	6	4	2	2	1	8	2
Shd_01	3	4	2	1	1	1	2	1	3	2	1	2	4	1	1	1	2	1	1	1	5	1	2	4	2	1	1	2	1	1	2	1	6	3	1	2	3	1	3	1	2	3	2	1	2	1	1	8	1
Sct_01	3	8	2	3	3	4	1	1	1	1	1	5	7	3	1	2	3	1	2	4	6	1	1	1	3	3	1	3	1	1	1	1	1	1	1	3	5	1	2	2	1	1	3	1	1	4	1	5	1
Glo1_01	4	12	3	3	7	11	3	7	5	2	11	5	11	10	2	3	4	4	5	6	7	2	6	3	6	1	7	9	2	3	9	6	10	15	6	9	4	1	9	13	6	6	1	2	2	7	3	13	9
Cul1_01	1	10	3	1	2	1	3	4	2	1	5	2	9	1	2	1	7	4	1	1	9	1	3	2	1	2	4	5	1	2	1	2	3	4	4	3	2	3	7	6	4	3	5	2	4	4	2	10	5
Crbn_01	1	1	1	1	3	2	3	3	3	1	1	2	5	5	2	1	1	2	2	1	1	1	5	1	1	4	2	2	1	1	3	1	5	4	4	2	1	1	1	9	3	3	3	3	1	4	2	5	2
Gm40460_01	13	18	18	9	7	21	5	10	7	8	7	18	39	14	8	15	13	11	7	14	20	4	12	9	9	7	11	8	2	11	5	5	21	9	11	19	8	14	17	22	7	12	20	12	4	14	7	54	22
Tmem156_01	1	5	1	1	2	1	1	2	3	1	3	3	4	1	1	1	3	1	1	1	2	1	1	1	1	1	3	2	1	1	2	1	1	1	1	1	1	1	2	4	2	1	1	1	2	3	1	3	1
Qsox1_01	16	12	5	12	16	4	10	39	1	10	17	4	54	63	2	3	12	1	2	4	42	15	4	9	9	2	19	30	2	15	13	5	45	43	14	15	9	1	43	86	7	2	15	32	4	7	1	22	8
Tia1_01	7	5	3	2	3	2	2	3	2	4	4	3	12	3	3	2	5	1	1	3	5	2	2	4	1	1	5	5	3	2	3	4	1	9	7	4	5	1	3	9	5	2	3	1	1	2	4	11	4
Slc4a8_01	1	3	6	2	4	2	2	5	1	1	5	2	2	6	1	1	2	2	1	5	6	3	4	1	1	1	4	7	1	1	1	3	7	5	1	3	1	1	6	5	1	1	1	3	1	1	1	9	3
Tomm20l_01	1	1	1	1	1	6	1	2	1	1	1	1	5	1	1	1	3	1	1	1	3	1	1	1	2	1	1	1	2	1	1	1	2	1	1	3	1	1	1	1	1	1	1	1	1	3	1	1	1
Mmgt2_01	4	5	4	3	3	3	1	6	2	2	4	3	4	3	1	2	5	1	1	3	3	1	3	1	2	1	7	6	1	1	3	2	3	3	3	2	3	2	4	3	4	2	4	1	1	5	1	9	4
Cldn15_01	4	6	1	1	1	3	3	5	3	1	4	3	5	1	2	4	3	1	1	3	1	1	5	2	1	1	3	4	1	1	1	5	6	1	2	3	3	4	2	1	3	4	5	1	1	2	1	6	2
Gtf2a1l_01	1	2	4	2	1	3	1	2	1	1	4	3	2	2	1	1	1	1	1	1	1	1	1	2	1	1	1	2	1	1	1	1	1	2	3	5	2	1	1	5	1	1	6	1	3	1	1	5	1
Zmat3_01	3	5	5	2	4	5	2	3	3	1	3	2	5	4	2	3	4	1	1	1	8	1	2	1	3	2	1	6	1	3	1	2	5	4	4	4	4	3	8	6	5	4	3	1	1	4	4	9	5
Slc37a3_01	3	3	6	1	3	4	1	2	1	1	3	1	7	7	2	2	1	2	1	1	3	1	3	2	2	1	2	1	2	1	1	2	6	6	1	1	1	1	6	2	2	2	4	3	1	5	6	8	1
Chac1_01	2	2	5	2	4	9	3	2	1	2	2	2	3	1	3	2	4	1	1	1	3	1	1	5	1	1	2	3	1	1	4	1	5	2	2	3	3	1	2	4	1	1	9	3	1	1	2	7	4
Trmt44_01	2	2	2	4	4	5	1	1	3	1	4	3	4	2	1	3	1	1	6	1	1	2	2	2	1	2	3	3	1	1	3	1	3	1	1	1	2	3	2	4	2	1	4	1	1	1	1	6	1
Wdr18_01	1	1	1	7	2	1	1	2	1	1	2	3	2	2	1	1	6	1	1	1	3	1	1	1	1	2	2	4	1	2	1	2	2	1	2	1	3	1	1	2	1	1	2	1	1	3	1	3	1
Ccl5_01	3	5	4	4	3	7	1	3	4	11	2	6	52	2	4	2	4	2	1	4	25	1	2	26	6	1	2	3	4	8	1	4	44	4	1	16	3	2	13	9	4	10	66	17	4	61	10	216	6
Arnt_01	5	1	8	2	3	2	3	5	4	2	4	6	8	4	1	1	6	3	1	2	3	3	3	5	3	1	5	3	1	2	3	3	3	7	4	1	1	3	5	10	3	5	2	1	1	3	1	6	4
Bola2_01	1	7	6	5	3	2	3	4	2	4	7	4	5	5	2	2	5	4	3	1	9	3	5	5	2	2	3	4	2	2	2	2	5	8	9	3	11	2	7	8	4	5	7	2	4	4	5	12	5
9530003J23Rik_01	5	5	5	1	1	6	3	1	2	1	1	4	6	4	2	3	4	3	3	8	5	1	3	1	1	1	1	1	1	2	1	2	6	1	1	2	1	1	5	5	1	2	3	4	1	2	3	8	1
Atp6v1b2_01	7	2	7	3	5	6	5	6	2	1	3	5	26	8	1	5	1	1	1	1	8	2	4	4	2	3	5	7	3	4	1	2	7	8	3	4	1	2	9	7	2	1	5	8	1	11	1	11	3
Lrrn4_01	1	4	3	1	1	3	1	2	1	1	3	3	1	2	1	3	3	1	1	2	1	1	1	1	3	1	2	1	1	1	2	4	1	1	2	1	1	1	2	5	3	2	1	1	1	5	3	11	1
Mmp15_01	2	4	5	8	6	7	3	7	6	4	8	5	25	13	1	4	3	4	5	2	8	4	11	5	1	4	6	17	4	3	3	4	13	6	15	6	4	1	6	6	3	9	8	11	1	8	1	6	8
Aga_01	3	4	3	1	4	2	1	2	2	1	1	1	5	1	3	4	2	1	1	2	1	1	3	1	1	1	1	2	1	1	1	1	1	1	1	4	1	1	2	2	2	1	4	3	1	2	2	4	1
Pwwp3a_01	3	3	4	4	2	2	3	6	4	1	5	3	7	8	1	3	1	2	2	6	3	1	2	2	5	3	5	4	4	1	1	5	3	4	2	4	2	2	8	7	1	3	5	2	1	3	2	7	2
Lce1a1_01	5	4	3	2	4	5	2	2	2	1	7	2	7	2	3	4	3	1	3	6	6	1	2	4	2	1	5	2	1	3	3	1	4	3	2	5	6	5	6	4	4	4	8	5	1	5	4	11	3
Galt_01	1	3	1	1	1	7	2	5	4	1	4	3	8	4	3	3	5	3	1	4	4	1	2	4	2	1	3	4	3	1	5	1	3	4	4	5	5	3	4	6	1	4	1	1	1	2	5	11	1
Stk25_01	7	9	6	6	7	9	9	14	3	4	8	8	16	14	9	5	11	3	1	6	8	1	6	6	3	4	9	17	4	3	3	2	4	10	6	7	6	2	12	15	7	4	14	14	2	2	2	12	11
Gm35315_01	1	1	1	2	1	1	1	1	1	1	2	2	2	1	1	1	1	1	1	1	1	1	1	1	1	1	1	4	1	1	1	1	1	1	1	1	2	1	1	1	2	1	1	1	1	2	1	2	2
Traf6_01	2	2	3	1	1	1	1	1	2	1	1	1	5	2	1	1	1	1	1	1	3	3	2	1	1	1	1	2	1	5	1	1	6	2	1	2	1	2	3	4	2	1	4	3	1	2	1	3	1
Gsc2_01	5	1	1	1	2	2	1	3	3	1	3	3	7	1	4	3	1	2	4	1	2	2	2	3	1	1	2	1	2	1	3	2	8	1	1	6	4	1	1	2	1	2	4	1	1	2	1	6	1
Med22_01	2	8	2	3	2	3	6	4	3	2	8	2	4	4	2	2	7	2	1	4	5	1	2	1	3	1	3	5	1	2	1	3	3	2	2	3	3	3	5	8	5	1	5	3	1	8	1	4	5
Fus_01	8	12	5	6	6	2	3	7	3	2	8	8	32	19	3	3	2	2	1	4	9	6	6	9	1	1	9	12	1	5	5	5	23	9	9	2	3	1	14	28	5	3	9	9	3	13	11	24	6
Ranbp10_01	4	3	2	4	1	3	2	6	3	1	3	1	8	4	1	1	2	1	1	2	7	2	3	4	1	2	1	3	1	1	1	1	4	1	7	3	1	1	5	7	3	4	1	2	1	2	1	14	2
Samsn1_01	2	9	3	1	1	5	1	2	1	1	6	10	9	1	1	4	1	3	1	1	4	1	2	5	2	1	3	5	1	2	1	1	8	1	3	1	2	1	3	2	1	3	5	5	1	2	1	12	5
Purb_01	10	11	11	4	8	7	8	9	10	1	12	10	25	6	6	7	10	4	1	3	16	6	4	5	5	3	8	12	3	5	2	5	13	12	9	12	4	2	12	11	2	6	9	9	3	11	3	25	13
Csn1s2b_01	1	3	1	1	2	2	1	2	1	1	1	2	1	3	1	1	3	1	1	1	6	1	1	1	1	1	3	2	3	1	1	1	2	1	1	5	3	3	1	4	4	2	1	1	1	1	1	7	1
Olfr124_01	1	1	2	1	2	1	1	3	2	2	1	5	4	3	1	1	3	1	1	2	2	3	1	1	1	1	1	1	2	2	1	1	2	1	1	1	1	2	3	1	3	1	1	1	1	2	1	1	2
Mpc1_01	6	12	6	8	7	10	118	8	4	3	12	7	17	24	2	2	16	5	2	2	11	1	4	6	2	2	6	10	6	2	1	5	15	11	6	6	8	6	14	20	3	6	7	7	2	9	7	24	6
Fancm_01	1	2	3	2	1	2	1	1	1	1	1	2	2	1	1	2	3	1	2	2	2	1	1	1	2	1	2	4	1	1	1	2	1	1	1	1	3	1	2	1	2	1	3	4	1	1	2	5	1
Celsr3_01	1	4	3	1	1	1	3	2	1	2	2	1	4	2	1	3	3	1	1	1	3	2	3	1	1	1	3	3	1	1	1	2	1	2	1	3	1	1	3	3	3	2	4	2	1	1	1	3	1
Eif2ak2_01	7	16	2	5	10	14	5	11	2	7	12	2	39	13	2	4	19	2	3	1	20	7	2	10	4	2	8	5	1	7	1	3	23	14	10	5	5	1	27	19	5	2	14	10	2	11	6	29	7
Vstm2b_01	2	3	2	1	2	2	1	1	1	2	2	1	5	3	1	1	1	2	2	4	1	1	1	1	1	2	2	3	3	1	1	3	2	2	1	1	2	1	3	2	2	2	2	2	1	2	1	4	2
Fam181a_01	1	6	3	2	1	9	3	4	3	1	5	1	4	5	1	2	1	2	1	2	4	2	2	1	1	1	3	3	1	1	1	1	5	1	5	1	3	2	3	2	2	5	3	1	1	2	1	9	2
Sipa1_01	12	8	3	6	1	11	7	3	5	2	5	3	11	3	3	7	1	6	3	1	10	1	7	5	2	5	1	3	2	5	1	2	4	3	2	5	4	4	7	4	2	5	9	3	1	9	3	16	6
Mapk15_01	12	14	2	9	6	9	7	12	4	4	16	4	16	31	4	3	14	4	2	1	11	3	9	4	5	4	22	12	1	3	5	4	24	25	11	5	15	1	22	41	2	1	14	14	1	6	1	11	3
Rhbg_01	2	7	6	3	4	2	2	3	1	1	3	6	8	4	1	1	3	2	4	1	4	4	2	4	2	2	4	5	1	1	3	2	1	4	1	4	3	4	6	10	1	3	5	3	1	1	3	3	6
Elf1_01	2	9	3	7	7	11	11	4	4	3	12	8	33	15	3	6	13	4	5	3	19	7	4	9	3	2	4	9	1	2	9	3	15	11	11	14	5	5	25	18	5	10	9	11	5	8	2	23	9
Tnfrsf1a_01	4	11	4	4	2	2	3	6	3	5	4	1	27	8	6	4	8	4	1	4	12	3	3	8	2	1	3	2	1	2	2	1	10	5	6	8	8	1	10	10	5	1	9	7	2	12	5	22	5
Mcam_01	6	7	7	3	4	4	1	9	10	2	2	10	7	7	5	5	4	4	4	11	4	4	5	1	5	1	5	8	4	1	3	2	4	7	1	4	4	3	9	6	6	10	3	2	1	3	2	12	9
Ptpru_01	5	4	1	5	2	6	3	6	3	5	12	3	8	13	1	1	3	1	1	5	4	1	4	2	2	1	9	7	1	2	4	2	5	3	8	4	4	1	5	8	2	4	3	1	1	6	2	5	5
Tepp_01	1	8	1	2	1	2	1	2	2	1	3	1	2	1	1	1	3	1	1	2	1	1	1	1	1	1	1	1	1	1	2	1	1	1	1	1	1	1	1	2	5	3	1	4	1	1	1	2	1
Cox7a1_01	1	1	4	3	1	9	2	3	1	1	3	4	3	2	2	4	4	2	1	5	3	2	1	2	2	1	4	6	1	1	2	1	4	5	2	1	1	1	5	5	1	1	3	1	1	2	2	7	4
Taf7_01	1	3	1	3	1	5	2	2	1	3	5	5	13	2	1	2	4	2	2	2	1	1	2	3	1	1	2	4	1	2	1	2	3	2	3	5	4	3	6	4	4	4	3	2	1	2	2	9	4
Atoh1_01	1	1	1	1	2	3	1	1	2	1	1	1	4	1	1	3	1	3	1	3	3	1	1	1	1	1	1	4	1	1	2	3	1	2	1	4	1	1	2	2	1	1	2	1	1	3	1	5	3
Wdr90_01	1	2	1	1	1	1	1	3	1	1	4	1	3	1	1	1	7	1	1	1	2	1	2	1	1	1	3	3	1	1	1	2	2	1	1	1	1	1	4	4	1	1	1	3	1	1	1	5	3
Tcp11l1_01	1	3	1	1	1	1	1	3	1	1	2	3	1	2	2	1	3	3	1	1	3	1	2	3	2	1	1	2	2	2	3	3	2	1	1	1	2	1	1	2	1	2	1	1	2	1	1	6	3
Snx19_01	1	4	2	1	1	2	2	1	1	1	2	1	2	2	1	1	1	1	1	1	4	1	1	2	1	1	1	1	1	1	1	1	2	1	1	1	1	1	1	5	1	1	3	2	1	1	1	2	4
Cenpw_01	7	4	1	3	4	9	1	2	1	1	1	3	10	3	1	2	4	3	1	3	5	1	1	3	2	2	4	5	3	2	5	4	6	2	2	2	1	1	3	10	5	3	4	3	3	3	3	11	1
Twnk_01	2	1	3	2	5	4	1	1	1	1	2	3	3	3	1	4	1	2	1	1	4	1	1	2	1	1	1	1	1	1	2	1	2	4	1	2	1	1	1	1	2	1	1	2	1	1	1	2	3
St7l_01	4	7	4	3	3	1	3	1	3	1	6	2	9	4	2	1	1	2	1	1	6	4	5	2	2	1	4	3	1	1	1	2	9	4	3	1	2	2	3	6	1	4	5	1	2	2	2	7	1
Pf4_01	2	2	7	4	1	11	3	5	5	2	5	3	11	3	2	4	4	4	1	4	3	2	2	5	2	6	3	5	5	2	3	2	6	3	5	4	5	2	7	7	3	9	9	2	1	5	1	13	8
Npw_01	1	1	7	4	1	5	1	1	5	1	2	4	3	6	4	3	3	4	4	6	2	2	1	1	1	1	3	5	1	2	4	1	1	3	1	1	2	4	4	7	2	2	1	3	2	2	1	3	4
Tnnt1_01	1	1	2	1	1	3	2	1	1	1	3	2	4	1	1	3	2	1	1	1	1	1	1	2	1	1	2	3	1	1	1	1	1	2	1	2	4	1	2	3	1	1	2	2	1	1	1	2	1
Pdlim1_01	5	6	4	2	5	8	4	3	7	4	5	6	21	6	5	2	4	4	1	10	5	1	4	2	2	2	2	6	2	2	5	4	16	8	7	4	4	4	8	6	5	7	6	3	5	9	4	15	5
Intu_01	1	5	2	3	3	4	1	8	1	1	2	5	13	8	3	1	3	3	3	5	3	2	1	1	2	1	4	5	3	2	4	1	7	3	1	4	2	1	5	4	1	2	5	1	1	4	1	3	2
Ahr_01	8	1	3	1	2	5	6	4	3	3	2	4	16	6	4	3	6	1	2	4	5	1	4	2	1	3	5	4	1	1	1	2	7	3	6	3	6	3	8	5	4	5	9	7	1	2	2	7	5
Cep170_01	3	2	6	2	3	9	3	1	2	2	4	13	13	6	4	2	4	3	3	3	3	1	1	4	3	1	3	5	1	1	1	2	4	1	3	1	5	1	4	5	4	4	10	3	2	2	1	17	4
Cln8_01	4	2	2	2	4	11	1	1	7	1	3	5	12	6	5	5	4	1	3	4	7	1	2	6	1	1	3	2	1	2	1	2	7	5	5	2	4	3	6	4	7	2	8	2	1	3	2	15	5
Olfr222_01	2	3	1	1	1	4	1	1	1	1	3	2	2	1	1	1	2	1	1	1	2	2	2	2	1	1	1	2	4	3	2	1	3	4	2	1	1	1	4	2	2	2	1	1	2	3	1	7	1
Zfp385a_01	5	2	3	1	2	2	3	2	3	1	2	5	6	3	1	4	2	1	2	4	4	1	3	2	2	3	1	1	3	2	1	2	4	4	1	6	1	2	1	1	4	6	6	3	1	1	3	9	6
Erf_01	5	8	5	5	10	6	4	4	11	1	4	8	16	13	5	5	6	7	1	6	10	4	5	6	4	1	3	9	5	1	5	3	11	10	6	6	4	4	7	10	7	6	8	9	4	12	2	18	11
Rrn3_01	5	6	2	2	3	5	3	9	1	2	4	5	13	12	3	2	11	1	3	1	5	3	3	2	2	3	3	6	1	2	3	3	2	5	5	3	3	2	9	15	1	6	14	4	2	6	1	9	4
Lyg2_01	1	1	2	1	4	2	1	3	1	1	4	2	3	1	1	2	1	1	1	1	1	1	1	1	1	1	2	4	1	1	1	1	2	1	1	1	2	1	1	2	2	1	1	1	1	1	1	4	2
Ktn1_01	4	7	4	4	6	4	5	6	2	1	6	6	13	15	2	4	9	5	1	1	14	4	4	4	1	6	5	7	2	4	1	1	14	9	5	5	3	2	10	18	6	4	14	6	1	8	1	22	3
Rnf31_01	1	3	1	1	1	2	3	2	1	1	2	3	21	5	2	1	5	3	2	1	6	1	1	1	2	2	1	3	1	2	3	2	6	1	3	1	2	1	3	3	1	1	4	4	1	7	3	7	4
Egr2_01	1	1	1	1	1	1	2	1	1	1	4	2	6	2	1	1	1	1	1	4	1	1	1	1	4	1	1	2	2	1	1	1	2	1	2	4	1	2	3	2	1	1	6	1	1	6	2	3	1
Bcl2l10_01	1	1	2	4	1	1	1	1	1	1	2	4	5	2	1	1	1	1	1	2	3	1	1	1	2	1	1	3	1	3	1	4	2	1	2	1	3	1	4	1	3	1	1	1	1	2	1	2	1
Rxfp4_01	1	2	1	2	2	4	4	3	1	3	2	1	7	1	1	2	3	1	1	2	4	2	1	1	1	1	2	1	1	1	1	1	1	4	2	1	2	1	2	3	1	3	1	2	1	1	3	4	2
Pik3r3_01	4	4	6	2	3	5	9	3	1	1	5	4	12	8	1	3	10	1	1	3	2	1	1	6	1	5	5	3	1	1	5	1	6	5	3	3	1	1	3	8	1	2	1	3	1	1	2	4	5
Gm4981_01	2	1	1	2	1	2	1	1	1	3	1	1	1	1	1	2	2	1	1	1	2	2	2	1	1	1	1	3	1	1	1	1	1	1	1	1	1	1	1	1	11	2	1	1	1	1	1	4	2
Gm550_01	1	4	7	1	1	3	1	1	2	1	2	2	3	1	2	1	1	1	2	3	3	1	1	1	3	2	1	1	2	2	2	1	2	2	2	1	4	1	1	3	2	6	2	1	1	2	1	5	2
Rac2_01	6	5	3	5	2	4	1	5	1	1	3	3	5	7	3	3	3	4	1	2	9	1	5	6	5	1	2	5	5	2	1	3	2	7	1	9	4	4	11	11	9	2	6	9	2	6	5	17	4
Cry2_01	2	8	3	3	4	5	3	4	3	3	3	6	3	7	1	2	5	1	2	1	3	6	1	4	2	1	4	5	2	1	5	1	2	2	4	4	2	1	8	7	4	2	2	5	3	2	1	8	2
Ccdc3_01	3	1	2	2	1	4	2	1	2	1	1	3	4	3	1	4	1	3	1	1	2	2	4	1	3	1	1	1	2	1	1	2	1	5	2	3	2	1	6	3	2	2	1	4	3	3	1	10	1
Zmym1_01	3	5	7	2	2	3	2	3	1	1	2	3	5	5	1	6	4	1	1	2	3	1	3	4	2	1	1	3	1	1	2	1	1	4	1	3	6	3	2	1	1	1	5	2	1	4	1	8	1
Zfp142_01	1	1	6	1	1	3	1	3	1	1	6	4	2	3	1	1	2	1	1	1	2	1	1	1	4	1	1	2	1	2	1	1	1	3	1	3	2	1	1	2	2	2	1	1	1	2	2	3	4
Dglucy_01	2	7	8	2	2	3	1	1	1	1	1	2	11	2	2	2	5	1	1	1	6	1	1	2	1	1	1	3	1	2	2	2	7	5	1	4	4	2	4	4	3	1	6	2	1	1	2	8	4
Poc5_01	5	6	4	1	2	5	3	5	3	2	5	4	11	3	1	4	9	4	1	4	5	2	1	2	1	2	9	8	1	2	2	1	1	3	3	8	2	1	6	16	1	4	4	5	1	3	2	10	5
Slc6a6_01	5	7	6	3	6	5	7	7	4	4	10	6	24	21	2	4	3	1	4	1	7	1	9	2	3	3	11	6	1	5	4	4	9	6	4	5	4	1	8	13	3	2	20	7	1	12	1	18	5
Ttc32_01	2	2	1	1	1	2	1	2	1	1	1	1	2	2	1	2	1	1	2	1	2	1	1	1	1	1	1	3	1	1	1	2	1	2	1	1	1	3	1	1	1	1	1	1	2	1	1	4	1
Gm51965_01	2	5	8	2	3	13	2	6	3	5	4	4	15	5	4	3	11	2	1	7	10	1	3	7	6	8	11	4	3	1	2	2	5	7	2	9	3	2	13	11	1	8	7	5	5	4	2	12	7
Igbp1b_01	1	1	1	1	1	1	1	1	2	1	1	1	1	3	1	2	1	1	1	1	1	1	1	1	1	1	1	2	1	1	1	1	1	1	1	1	1	1	1	1	1	1	2	1	1	1	1	1	1
Sprtn_01	3	6	3	2	1	8	1	1	1	2	4	3	8	3	3	1	5	1	1	5	3	1	6	1	2	1	5	2	1	1	3	1	3	5	1	1	1	4	6	6	2	3	2	1	1	3	2	4	2
Tulp1_01	1	1	2	2	1	1	1	1	1	1	2	3	2	1	1	3	2	1	1	1	1	1	3	2	1	1	2	3	1	1	1	1	1	1	2	1	1	1	1	1	1	2	1	1	1	1	1	4	1
Hmbs_01	1	5	1	2	2	5	1	5	2	3	4	7	4	3	1	3	4	1	1	2	7	1	2	4	3	2	3	3	1	1	1	1	6	1	2	1	4	2	4	7	3	3	2	1	1	4	2	5	1
Lsm3_01	4	6	4	3	4	5	2	3	1	1	8	4	9	4	1	1	1	1	3	3	4	1	3	4	1	1	6	5	1	3	1	1	3	6	2	4	1	1	2	8	6	4	5	6	3	5	1	10	5
Csf3r_01	2	3	1	2	1	4	1	1	1	2	2	1	7	1	1	1	1	1	1	3	2	2	1	1	1	1	1	3	1	1	1	2	6	2	1	1	1	1	1	3	4	2	2	1	2	1	1	2	1
Spry2_01	4	5	7	3	7	7	8	7	4	2	3	4	22	13	2	5	6	3	3	2	8	6	4	4	5	1	6	6	2	7	3	2	9	9	5	10	3	2	7	9	7	9	7	10	2	6	3	26	7
Igfbp7_01	7	20	20	8	8	8	7	8	20	9	6	24	16	14	22	11	11	4	8	14	10	2	8	3	5	4	8	6	19	4	2	6	11	7	7	7	11	9	8	8	33	22	8	4	13	5	17	30	22
Amfr_01	7	7	5	1	4	4	2	5	4	3	6	6	28	8	2	1	4	1	1	3	6	1	5	6	3	4	7	6	1	1	1	4	13	8	9	1	1	1	10	11	3	6	8	5	2	3	5	17	4
Larp4_01	3	11	4	1	3	4	3	2	4	3	5	7	13	5	3	4	5	5	3	3	13	1	5	6	3	1	5	6	2	3	4	1	7	5	5	6	4	1	7	6	7	5	4	6	1	7	2	14	6
Ptpn14_01	6	9	3	7	4	5	3	8	3	1	2	5	12	8	2	6	8	1	3	6	9	1	4	2	1	2	2	5	5	6	1	1	7	4	3	4	2	2	8	6	4	5	4	4	1	9	4	12	3
Mrps10_01	4	1	2	9	3	8	1	8	1	1	4	8	9	11	4	4	4	3	5	3	6	1	6	2	4	1	5	8	4	2	2	1	8	6	6	7	5	1	6	13	3	2	6	8	3	5	1	14	7
Ppid_01	5	4	2	3	1	4	1	2	1	1	2	2	11	5	1	3	5	1	1	2	5	2	1	1	2	1	3	3	1	1	5	1	6	4	1	2	3	1	5	3	1	1	1	1	2	7	1	9	4
Usp22_01	3	3	1	1	2	9	2	3	2	2	4	4	17	6	2	1	1	2	1	3	3	1	5	3	4	3	1	6	2	3	5	3	3	3	2	3	1	2	2	5	2	1	3	4	1	8	1	4	5
Itgam_01	2	3	6	5	3	2	2	3	1	1	2	5	4	2	1	2	4	1	1	2	5	2	1	4	1	3	2	2	1	2	4	1	4	1	2	2	1	1	3	6	4	5	12	4	2	6	1	14	3
Wnt16_01	1	3	1	1	1	3	1	1	2	1	1	4	1	3	1	2	1	1	1	2	4	1	1	1	1	1	1	2	1	1	1	2	1	1	1	3	1	1	2	4	2	1	1	2	1	2	1	5	2
Fhl5_01	1	5	3	1	1	1	1	2	1	2	6	4	6	6	1	1	5	2	1	2	4	2	1	1	1	1	1	4	1	1	1	1	2	2	4	3	2	1	1	3	1	1	5	2	2	1	1	6	3
Entpd8_01	1	2	3	3	2	4	1	1	2	1	5	3	5	4	1	3	3	1	1	2	2	1	1	1	1	1	2	5	1	2	2	1	1	3	2	3	1	1	1	2	1	2	3	2	1	2	1	1	2
Wdr19_01	1	3	2	1	1	5	2	2	1	2	5	2	10	5	1	1	2	3	1	1	3	1	2	2	1	2	2	4	1	1	1	1	7	6	2	3	4	1	2	7	1	1	2	2	1	1	1	4	2
Fam131c_01	1	1	1	1	1	2	3	1	2	1	1	1	5	2	2	1	4	1	1	1	4	1	1	1	1	1	1	3	1	1	1	1	4	1	1	1	1	1	2	4	2	2	1	3	3	3	1	4	1
Man1a2_01	2	6	2	2	5	5	3	7	1	1	6	3	11	3	1	1	5	1	4	1	9	3	3	2	2	2	5	3	1	3	2	1	2	3	3	4	4	2	3	5	3	4	2	4	1	6	1	3	7
Gipc3_01	1	2	1	1	3	4	2	1	2	1	2	2	6	2	1	1	3	2	1	2	1	1	3	1	1	1	3	1	1	1	1	2	3	4	1	3	1	1	1	1	2	3	3	1	1	1	2	4	3
Gsx1_01	1	4	2	1	2	4	2	1	1	1	7	1	7	1	1	1	1	1	1	2	1	1	1	2	1	1	1	1	2	1	1	1	3	1	1	1	2	3	3	6	1	1	2	1	1	1	1	3	4
Marchf8_01	2	6	4	1	1	4	4	5	6	1	3	3	7	15	3	3	7	4	6	4	4	2	5	4	2	2	8	6	3	1	2	1	9	8	5	3	5	1	8	7	4	2	7	2	1	8	6	6	2
Anxa1_01	24	13	2	2	12	2	15	25	1	6	25	3	183	34	5	4	20	1	3	5	31	4	3	21	6	7	9	16	2	14	12	4	62	24	12	32	4	2	34	52	4	3	38	30	4	77	2	35	3
Ffar2_01	3	4	3	2	3	7	1	2	4	1	3	3	4	4	1	5	4	3	1	1	8	2	4	2	2	1	3	2	2	6	2	3	3	2	5	2	2	1	3	6	5	4	4	3	4	2	1	9	6
Zer1_01	1	2	1	1	3	3	2	1	1	1	2	1	1	3	1	1	1	1	1	2	2	1	1	2	1	1	1	1	1	1	1	3	1	2	1	1	2	1	2	1	3	2	2	1	1	1	1	2	2
Entpd4_01	1	3	1	2	5	7	2	4	3	2	3	1	7	8	2	1	3	1	1	1	11	5	6	4	1	3	7	5	1	3	2	2	7	6	1	3	4	1	6	5	3	4	2	2	1	2	4	3	5
4933402D24Rik_01	2	2	3	1	1	2	1	2	2	2	1	1	7	1	1	1	1	3	3	2	2	1	1	2	1	1	1	1	1	1	2	2	1	2	1	3	1	1	5	1	1	2	5	2	1	1	1	4	4
Tdpoz5_01	7	2	3	1	4	3	1	3	2	1	1	3	1	1	1	1	1	1	3	1	1	1	1	1	1	1	3	2	2	1	1	1	1	1	1	1	3	1	1	2	1	1	1	1	1	1	1	3	5
Cd70_01	1	3	1	1	1	1	1	1	1	1	4	2	4	1	1	1	1	1	1	2	1	1	4	2	1	1	1	2	1	1	1	1	1	1	1	1	1	1	1	1	2	1	1	1	1	1	1	1	1
Gm51582_01	2	3	1	1	1	4	2	5	1	1	1	2	1	1	1	1	3	2	1	1	2	1	2	2	1	1	1	1	1	1	1	1	1	3	4	2	2	1	1	2	3	1	1	1	1	2	1	1	1
Cts6_01	1	6	2	1	1	3	1	2	2	1	1	2	8	2	1	5	3	1	1	1	3	1	1	1	1	2	1	1	1	2	2	1	2	3	1	4	1	2	2	4	2	2	2	3	1	3	1	4	2
Il12rb1_01	2	2	3	2	2	2	1	2	2	1	1	4	3	5	1	3	3	2	1	4	7	1	2	4	1	1	1	1	1	1	1	3	5	1	1	2	4	1	2	1	1	1	5	3	1	5	1	6	1
Nsun7_01	3	2	3	1	2	5	1	1	4	1	3	2	8	5	2	3	2	1	2	4	4	1	1	2	2	1	4	4	2	1	1	3	4	2	1	3	1	1	3	6	3	3	4	5	1	3	2	5	1
Gm12394_01	1	1	1	1	2	5	1	1	5	2	1	3	2	2	1	1	2	1	1	1	2	1	1	1	1	1	1	1	1	1	2	1	2	2	1	2	1	1	2	1	1	2	1	1	2	1	1	3	1
Sult3a1_01	3	3	1	1	4	2	3	1	5	1	2	4	4	4	1	2	7	1	1	2	3	2	2	2	1	1	3	2	1	1	3	2	4	3	1	1	2	3	1	2	3	2	9	1	1	2	1	9	3
Raly_01	5	2	3	1	1	7	5	6	1	1	4	3	7	7	4	1	2	1	2	1	5	1	4	4	3	1	2	4	1	2	1	4	5	4	3	3	4	1	3	8	5	2	5	7	1	4	1	10	3
Clec2i_01	3	1	6	2	1	6	2	3	1	1	5	2	8	5	1	3	4	1	2	2	5	1	1	1	1	1	2	5	1	2	1	1	5	2	1	3	1	4	8	3	1	1	2	2	3	4	2	12	3
Ablim1_01	2	4	5	2	4	9	1	5	5	1	3	11	10	5	4	9	1	3	1	6	8	4	4	2	3	1	4	6	1	1	5	2	4	4	3	2	2	2	7	1	8	8	6	2	5	2	5	10	9
Adsl_01	1	4	4	7	3	4	4	3	1	1	6	3	6	11	6	2	3	4	3	1	6	1	3	3	1	1	5	5	1	1	1	2	6	8	1	9	4	3	6	5	1	3	4	4	1	3	2	6	4
Jak3_01	5	8	4	4	2	6	5	4	8	3	4	4	6	6	5	5	4	3	4	5	7	3	1	3	4	2	5	2	2	1	3	1	4	5	7	5	2	3	6	10	3	3	10	6	4	4	5	27	7
Pgm1_01	3	6	1	4	1	5	2	1	7	1	12	5	7	7	3	1	8	3	1	3	4	4	1	3	3	1	2	4	1	1	2	2	6	6	5	2	3	3	5	3	3	4	4	4	2	4	1	11	11
Cit_01	2	4	3	2	1	4	2	2	2	1	5	2	8	1	2	1	3	1	1	1	3	1	2	2	1	3	1	6	2	3	2	2	5	4	3	1	4	1	1	2	1	1	1	1	1	1	1	3	1
Hdac8_01	1	2	2	2	1	3	1	1	4	2	2	1	6	3	1	1	1	1	1	1	4	1	3	1	1	1	1	2	2	1	2	2	2	3	3	2	1	1	5	1	1	1	2	1	1	1	1	5	5
Prss43_01	1	1	3	1	4	5	1	1	1	1	2	8	9	2	1	1	1	3	1	2	3	1	3	1	3	1	1	1	1	1	4	6	2	3	3	1	2	2	1	2	2	4	3	1	1	4	2	7	3
Shc3_01	1	4	2	3	2	3	1	4	7	1	3	3	6	3	3	4	5	4	1	3	1	3	5	4	1	1	3	4	1	3	1	2	4	3	2	4	2	1	2	2	2	4	2	3	2	4	1	6	1
Tgm3_01	1	1	1	1	2	2	1	2	1	1	1	1	1	1	1	2	2	2	1	3	1	1	2	1	1	1	1	1	1	2	3	1	2	1	2	2	1	1	2	1	2	1	2	1	1	1	1	1	1
Rrp1b_01	3	4	2	4	2	3	2	4	2	2	4	5	6	4	2	3	1	1	1	5	6	1	3	2	1	2	2	5	1	2	2	2	5	4	2	2	1	2	4	4	1	1	5	3	1	2	1	15	4
Dusp18_01	6	3	3	3	4	3	3	8	4	1	7	3	7	7	1	1	19	3	1	2	3	2	1	1	4	1	5	4	2	1	3	2	8	8	6	1	5	1	7	5	3	2	3	2	1	2	1	8	1
Nt5e_01	3	5	3	1	2	6	1	4	2	2	3	4	1	7	1	3	1	1	2	2	7	1	1	2	2	1	3	2	1	2	3	1	4	6	5	2	1	1	3	4	2	1	3	7	2	3	2	9	3
Lig4_01	1	3	3	1	1	1	2	1	2	1	3	1	1	2	1	1	3	2	1	1	1	1	1	1	1	1	1	3	1	2	1	2	1	1	1	1	2	1	2	2	1	1	1	1	2	3	1	3	2
Olfr665_01	2	5	2	1	1	3	1	1	1	1	1	1	2	1	1	3	1	2	1	1	4	1	1	1	1	1	1	1	1	2	1	1	1	1	2	4	1	2	1	1	2	3	2	1	1	1	1	3	3
Oard1_01	6	8	3	5	1	4	1	3	5	2	5	7	5	7	5	10	2	2	5	2	5	3	3	4	4	1	2	5	3	1	3	6	13	7	5	5	3	3	5	4	2	9	8	3	1	2	2	10	5
Elmod3_01	3	4	5	1	1	4	2	6	2	1	3	4	8	5	1	3	1	2	1	2	6	1	1	1	3	2	2	3	3	1	2	5	4	1	2	3	1	1	1	4	4	5	6	3	1	3	3	7	1
Timm13_01	7	4	2	2	9	6	8	1	3	1	17	2	4	13	2	1	10	1	1	2	8	5	4	3	1	1	7	4	1	5	4	5	6	9	8	3	1	1	8	14	4	6	9	6	1	4	2	7	4
Sgms1_01	4	5	1	4	1	8	4	7	2	5	7	4	10	6	1	7	7	3	2	1	5	1	1	1	5	2	2	1	1	2	1	3	8	20	2	3	4	1	7	15	1	3	8	2	2	4	7	13	7
Ezhip_01	1	2	1	1	2	4	1	1	1	1	1	2	5	1	2	2	2	2	1	5	6	1	1	1	2	2	2	1	2	1	1	1	2	1	1	1	2	2	6	2	2	1	5	1	1	2	1	9	2
Ube2d3_01	12	9	6	6	2	8	4	7	4	5	11	13	38	13	3	3	10	4	3	5	21	2	9	7	5	2	7	9	2	5	3	5	20	13	9	7	5	2	16	25	6	10	10	15	2	15	5	22	9
Tut7_01	1	3	2	1	1	4	1	3	1	2	1	5	5	3	1	1	2	1	1	5	5	1	1	4	2	1	3	4	1	1	3	1	3	4	2	1	1	1	4	2	2	1	8	1	1	1	1	9	1
Gm46900_01	2	1	4	1	1	2	1	4	1	1	1	1	6	1	1	1	1	1	2	1	1	1	2	1	1	1	1	1	1	2	1	1	1	1	1	2	1	2	2	3	2	1	1	1	1	1	1	6	1
[truncated: 18,176 more rows]
[truncated: 112 more columns]
