# Supplementary material for: Lung structural cells are altered by influenza virus leading to rapid immune protection following re-challenge
Source: Nat Commun. 2025 Aug 1;16:7061. doi: 10.1038/s41467-025-62364-y (PMC12317152; doi:10.1038/s41467-025-62364-y)
Supplement: Supplementary file 12 — Source Data [file 41467_2025_62364_MOESM12_ESM.xlsx]

## Sheet: Contents
			Tab 1	Contents
			Tab 2	Figure 1E: Epithelial cell, fibroblast and BEC DEG lists
			Tab 3	Figure 3: C: SpiB target DEG for Epithelial cells and fibroblasts, B: Percentage of airways that are SpiB+
			Tab 4	Figure 4: Phenotype of SpiB negative and positive epithelial cells following IAV infection
			Tab 5	Figure 5: MHCI-II high Epithelial cells following IAV infection
			Tab 6	Figure 6: Nucleoprotein positive epithelial cells and IRF Fibroblasts
			Tab 7	Figure 7: Epithelial cell gene expression in primary and re-infection
			Tab 8	Figure 8: Re-infection data
			Tab 9	Supplementary Figure 2: p values for ORA
			Tab 10	Supplementary Figure 3: Fold change values from RNAseq and Nanostring
			Tab 11	Supplementary Figure 4: Activation z scores for upstream regulators and SpiB expression by qPCR
			Tab 12	Supplementary Figure 6: Mouse weight loss post-IAV and single cycle IAV, and immune infiltrate scores
			Tab 13	Supplementary Figure 7: Expression of SpiB target genes in Spib+ and SpiB negative Epithelial cells
			Tab 14	Supplementary Figure 8: MHCI and MHCI-II protein expression on Epithelial cells
			Tab 15	Supplementary Figure 10: % of immune cells with IAV nucleoprotein
			Tab 16	Supplementary Figure 11: p values for GeoMX data
			Tab 17	Supplementary Figure 12: Loss of T cells following anti-CD4/8 treatment
			Tab 18	Supplementary Figure 14: OTI and OTII T cell activation in vitro

## Sheet: Fig 1E Epith DEG
Epithelial cells				Fibroblasts				BEC
All upregulated Genes at day 10 post IAV	Shared Upregulated Genes at day 10 and 40 post IAV	All upregulated genes at day 40 post		All upregulated Genes at day 10 post IAV	Shared Upregulated Genes at day 10 and 40 post IAV	All upregulated genes at day 40 post		All upregulated Genes at day 10 post IAV	Shared Upregulated Genes at day 10 and 40 post IAV	All upregulated genes at day 40 post
H2-K1	H2-K1	H2-K1		H2-K1	H2-K1	IGHG2C		UBD	UBD	UBD
LY6I	LY6I	H2-Q6		TGTP2	TGTP2	H2-Q7		AA467197	CFB	H2-DMA
H2-D1	H2-D1	H2-Q7		H2-Q7	H2-Q7	TGTP2		IDO1	ACKR1	H2-AA
B2M	B2M	SLC6A20A		CHL1	CHL1	CHL1		CXCL9	AKR1B8	NOS2
H2-Q7	H2-Q7	B2M		H2-D1	H2-D1	H2-K1		CXCL10	CD74	H2-DMB1
H2-Q6	H2-Q6	H2-D1		H2-T22	GBP4	GBP8		CFB	LRG1	CD74
H2-Q4	H2-Q4	LY6D		GBP4	HP	H2-Q6		H2-T22	EFR3B	NAIP2
IFI27L2A	H2-Q5	DMBT1		HP	IFI47	CSMD1		GBP5	H2-AA	H2-EB1
H2-Q5	TNFRSF9	SPIB		IFI47	SAA3	H2-D1		ACKR1	NOS2	ILDR2
TNFRSF9	IL4I1	TNS4		ZBP1	IFI44	TMEM178		AKR1B8	H2-DMA	EFR3B
PPA1	TGTP1	LY6I		SAA3	CXCL9	GBP4		TMEM173	BNIP3	CADM3
IL4I1	PSMB9	H2-Q5		IFI44	CXCL10	NLRC5		UPP1	SERPINA3G	CFB
TGTP1	TAP1	SLC26A4		B2M	PSMB8	IFI47		COL18A1	GPNMB	AKR1B8
PSAT1	PSMB8	H2-AB1		CXCL9	ECSCR	COL28A1		LAP3	TMEM51	H2-AB1
IFI27	LCN2	SPRR2A2		CXCL10	CCL2	H2-Q4		CD74	H2-EB1	TGFBI
PSMB9	TMEM173	NFKBIE		PSMB8	SERPINA3G	GVIN1		LRG1	H2-AB1	PF4
TAP1	SLC26A4	PKP1		ECSCR	SDC3	OAS1A		EFR3B	CADM3	SRXN1
PSMB8	FCER2A	H2-DMB2		CCL2	H2-Q4	TRIM30A		H2-AA	H2-DMB1	GPNMB
PTGS1	BC023105	AQP3		SERPINA3G	KIF26B	CYP2E1		CD34	SRXN1	PLSCR2
LCN2	SLC16A6	KRT5		MMP8	CD74	SLFN2		FXYD5	NTRK2	BNIP3
TMEM173	H2-DMB2	CLCA2		SDC3	GBP9	H2-AB1		MTHFD2	VWA1	GP9
BST2	H2-M3	TRP63		H2-Q4	OAS1A	IFI203		TIMP1	TGFBI	HPSE
SLC26A4	HSD11B2	CLU		KIF26B	SERPINA3F	GDF6		NOS2	ILDR2	VWA1
FCER2A	UBD	TNFRSF9		CD74	GVIN1	SERPINA3G		CIITA	TNFAIP8L1	NRGN
BC023105	GM5431	H2-Q4		GBP9	NLRC5	C6		ANKRD37	DNAH3	MYL9
SLC16A6	CLU	CCL20		TAP1	SLFN2	PSMB9		H2-DMA	APOL9A	ACKR1
TMEM37	GBP8	TNFRSF1B		OAS1A	H2-Q6	CXCL9		BNIP3	HPSE	PTGES
H2-T22	H2-AB1	GBP8		SERPINA3F	TGTP1	CX3CL1		H2-Q7	GP1BB	GRAP2
NOXO1	TACSTD2	IL4I1		GBP6	IGHG2C	ECSCR		CXCL11	F13A1	APOL9A
RETNLA	NFKBIE	SLC16A6		GVIN1	PSMB9	IL34		NFKBIE	GP9	LRG1
UHRF1	C1RA	TMEM173		IGTP	GM4951	SLAMF8		SERPINA3G	MYL9	FBXO32
C1RL	MAB21L3	TACSTD2		BST2	GM12250	H2-T10		ABTB2	SPARCL1	CDK19
H2-DMB2	NLRC5	FCER2A		IIGP1	FAM110C	PSMB8		CTPS	GRAP2	SPARCL1
MCM5	IFI47	CDH3		IRGM1	H2-AB1	PLA2G16		FJX1	CSF2RB2	HIST2H2AA2
SLC5A1	SPIB	PTGES		NLRC5	TRIM30A	FAM110C		ZBP1	CDK19	MPL
H2-M3	GM4951	NGFR		ISG15	OAS3	CD74		VCAN	PF4	SLC26A10
HSD11B2	TRIM30A	TRIM29		SLFN2	PLAC8	RGS16		FKBP5	APOL9B	ALOX12
C3	H2-EB2	KRT17		H2-Q6	FAM26F	IGKV6-17		WARS	OAS2	GP1BB
UBD	H2-T10	H2-EB2		STAT1	SLC15A3	PARM1		GPNMB	G6B	OAS2
GM5431	OAS1G	H2-M3		TGTP1	OAS1G	CXCL10		SERPINA3F	HIST2H2AA2	PCDH20
CLU	SERPINA10	PSMB9		IGHG2C	H2-EB1	GM4070		BEAN1	ALOX12	SORD
GBP8	SLC6A20A	ANO1		PSMB9	CXCL5	P4HA3		SEMA7A	NRGN	PLA2G16
LAP3	TPM2	ALOX12E		LY6E	LCN2	MNDAL		MTMR11	MPL	DISP1
H2-AB1	ITM2A	TNC		ACTA2	GBP8	SLFN8		GZMB		TMEM51
LY6E	SYT2	APOBEC1		GM4951	SLFN8	SDC3		GALNT1		RYR2
TACSTD2	IL4RA	TGTP1		EREG	P4HA3	CSF2RB		GBP2		HIST1H4N
CTPS	H2-Q10	MAB21L3		RUNX1	MLKL	SNHG11		TUBB3		DMBT1
MCM3	OAS1A	NDRG1		TIMP1	H2-AA	HP		PKM		APOL9B
TGM1	CD14	FHOD3		CCL7	GM12185	H2-DMB1		ABCB1B		G6B
CDC20	CCL20	D6ERTD527E		GM12250	IFI203	GM7609		RELB		SERPINA3G
1700066B19RIK	STEAP4	STEAP4		FAM110C	PHF11B	SPIB		TMEM51		TNFAIP8L1
H2-T23	RGS16	DAPL1		ADAMTS3	BATF2	GM4951		BCL6B		NTRK2
NFKBIE	PTGES	PSMB8		H2-AB1	APOL9A	GBP9		H2-EB1		GP6
ISG15	9930111J21RIK1	FBXO32		HMGA2	H2-T10	IFI44		SUSD2		DNAH3
TPM4	KNG2	SYT2		LIPG	RGS16	PISD-PS1		SERPINA3I		F13A1
C1RA	H2-K2	CD83		TRIM30A	PARM1	PTGIR		H2-Q6		RGS10
CCND1	FAM150A	AXL		IRF7	AHR	PLAC8		GM12250		CSF2RB2
IRGM2	AIM1	KLK10		GM4841	CSF2RB	H2-Q5		PKIG		RIC3
MAB21L3	ZC3H12D	RGS16		OAS3	GM4070	ILDR2		TGTP1
MCM2	FETUB	ART4		PLAC8	RUNX2	MBP		LAMA1
SLPI	ADORA1	GNA15		FAM26F	TVP23A	SERPINA3F		LTC4S
STIL	LEMD1	ADORA1		KIF20A	GPR176	RYR3		GBP8
NLRC5	SPRR2A2	NTF3		SLC15A3	CSMD1	CASP4		H2-Q4
RAD51	CRLF2	COL17A1		WISP1	APLN	FBLN7		RASSF2
SLFN9	TNFRSF1B	ENTPD2		PHF11D	SLAMF8	SLPI		TGM2
P2RY2	EXOC3L4	ITM2A		OAS1G	INHBA	SHANK1		PARP3
PSMB4	TIFA	IL4RA		H2-EB1	APOL9B	SP110		H2-M3
STAT1	TNFAIP3	TIFA		CXCL5	TMEM178	IGKC		GOT1
ALPL	CD83	SERPINB5		PLAUR	NNAT	H2-EB1		ADAMTS4
IFI47	FGA	TPM2		KNSTRN	LTBP2	AMPD3		TNIP1
RFC4	DMBT1	HR		SLC16A1	TIFA	NFASC		H2-AB1
MYBPC2	GDA	WNT4		LCN2	BATF3	KLHL6		CADM3
CXCL10	FAM181A	CYP27A1		CDC20	MNDAL	SCUBE1		ASNS
CDC6	CIDEB	FGG		CKAP2	H2-Q5	APOL9B		APOBEC3
SPIB	TNC	TNFAIP3		SLC7A5	BST1	GM12185		CAR13
TAP2	D6ERTD527E	CD14		HTR2A	UGT1A7C	LTBP2		H2-T10
IGTP	LY6D	KRT14		KIF23	PSRC1	BATF2		LOXL4
MCM6	SH3PXD2B	PLEK2		APOL6	C6	OAS1G		PSMB8
GM4951	FGG	EXOC3L4		SFRP1	CD274	TRIM14		H2-DMB1
FEN1	CXCL2	FGA		CCNB2	CYP26B1	SAA3		PPM1J
TRIM30A		KNG2		GBP8	AMPD3	PDE1B		LITAF
H2-AA		FAM181A		GBP5	GM19684	PHF11B		PLXNB2
PHF11D		ZC3H12D		SLFN8	DRAXIN	UGT1A7C		UHRF1
KNSTRN		AIM1		P4HA3	SPIB	GGT7		PPA1
RRM2		DLK2		PSMB10	NPR3	COL24A1		GALE
BRCA1		AQP4		NEK6	H2-DMB1	IGHM		RHOC
CDK1		LCN2		PRUNE2	NFKBIE	TIFA		IL2RG
CDC45		DCN		IFIT1	COL24A1	CDKN2C		PGK1
H2-EB2		HSD11B2		MLKL	GSAP	BATF3		HSPB8
GBP6		UBD		SLFN9	RND1	RUNX2		SLC16A3
GINS2		TAP1		AOC1	PDE1B	KCNK3		SLC4A8
RRM1		ATOH8		KIF2C	TNFSF10	GSAP		TAP1
CSTB		LEMD1		5730559C18RIK	GM9574	TGTP1		SRXN1
H2-T10		OAS1G		PSAT1	INSRR	MLKL		OAS3
OAS1G		GDA		TAGLN	MCOLN2	CCL2		RNF157
SERPINA10		TRIM30A		H2-AA	SP110	GM12250		GPRC5B
SLC6A20A		OSR1		DLGAP5	KLHL6	AHR		CCL5
CCNB2		CXCL2		GBP3	FGF23	LY6C2		PSMB9
SLC35B1		LLPH-PS2		HMGA1	CASP4	FAM180A		NKG7
TNIP3		DMRT2		GM12185	APOL10B	CES1G		TUBB6
DTL		CIDEB		PYCARD	SLPI	BST1		B2M
CDT1		GM5431		RACGAP1	IFI204	GUCY1A3		CAP1
DHX58		C1RA		IFI203	PLA2G16	ABCC4		SEMA6B
IL18BP		BTBD11		GBP2	TRIM14	9930111J21RIK2		CYTH4
MMS22L		NLRC5		UHRF1	PTGIR	TSPYL4		SNX10
TPM2		MYPOP		TMTC2	SCUBE1	MTUS2		NTRK2
LIG1		GJB3		CEMIP	GGT7	APBA2		MVP
POLE		IGKV5-48		PHF11B	NFASC	SLC15A3		COL4A2
MALT1		9930111J21RIK1		TPX2	GM7609	LCN2		LY6A
PTPN2		CDH13		BATF2	PDE2A	APLN		H2-K1
FLNA		4833423E24RIK		CENPF	IFI205	TUBA4A		VWA1
SOD2		IGKC		LGALS3BP	9930111J21RIK2	CYP26B1		TIAM1
TCF19		H2-Q10		PRDX5	ADORA2B	GM19684		ZAP70
DDX58		SERPINA10		CD44	BHLHE22	PSME2B		MYC
ITM2A		FAM107B		KIF22	IL34	PDE2A		RETNLA
KRT7		AHNAK2		CKAP2L	FRMD5	AHSG		H2-T23
LGALS3BP		H2-K2		APOL9A	TFAP2A	SEC14L2		IFI204
CKAP4		IFI47		H2-T10	CDKN2C	H2-AA		SPATA13
MLKL		EDARADD		CXCL12	FAM180A	NNAT		FGFR1
CDC7		RAB17		PARP9	GUCY1A3	INSRR		COL4A1
ZBP1		GM4034		KIF4	IGKV6-17	APOL9A		C1QB
FIGNL1		SLCO1A5		ITGA2	FHOD3	FAM26F		CD82
ANKRD1		RBP1		ITGA5	CX3CL1	AQP1		RNF19B
DNAJB11		SPHK1		CDCA3	GUCY1B3	KIF26B		SH2B2
MCM7		H2-T10		UPP1	SPNS2	BHLHE22		PSAT1
ARHGAP11A		CRLF2		BUB1	GDF6	FHOD3		PLEKHO2
PDIA3		FETUB		VMP1	9930111J21RIK1	NPR3		ALDOA
TICRR		FOXRED2		IRGM2	IL7	9930111J21RIK1		PIK3R5
H2-EB1		PAPLN		FOXM1	SEC14L2	GUCY1B3		RASSF4
RAD54L		ENPP1		MCM5	LY6C2	CD274		HMOX1
TIMELESS		FXYD3		RGS16	TUBA4A	TVP23A		PLS3
PSME2		SNAI2		TNC		GM9574		DCTD
IRGM1		IL1RL2		CENPE		INHBA		IFI27L2A
LY6C1		HUNK		RSAD2		GPR176		CLCA1
CD302		LMOD1		PARM1		TMEM117		TGFBI
IRF7		LRP1		NES		ADORA2B		SERPINA3N
GAPDH		FAM150A		OASL1		DRAXIN		APOL10B
TMEM176A		SH3PXD2B		DTX3L		IL7		TIFA
LGALS9		OAS1A		PLK1		MCOLN2		MLKL
XAF1		GM4951		IL13RA1		RND1		IGTP
SAMHD1		CHST3		AHR		WHRN		SYNPO
AARS		BC023105		TACC3		IFI204		S100A4
SYT2		HLF		GBP7		FGF23		ALDH18A1
MCM4		KAZALD1		SAA4		FCGR2B		HDC
CKS1B				SLC39A14		SPNS2		GDA
IL4RA				SLC7A2		CPXM2		ILDR2
HELLS				CSF2RB		FRMD5		PSMD14
MELK				BRCA1		IFI205		SERPINE1
RTP4				NEK2		APOL10B		AMD1
H2-Q10				NCAPG		TFAP2A		TNFAIP8L1
OAS1A				USP18		ZBTB7C		NFKB2
IRF9				KNTC1		OAS3		ANXA2
PSMD14				LRRC59		NAT8		SOX9
GBP2				RTP4		GGT1		TAP2
TK1				GM4070		TNFSF10		IRF8
ASF1B				STEAP1		NFKBIE		LCK
CIITA				OASL2		NR1H4		DYSF
PARP14				CFB		PSRC1		CCND1
TMEM54				PRC1		CXCL5		SLC7A5
HMGN2				RNF19B				ANXA7
SAA3				DHX58				H2-D1
E2F1				RUNX2				SLC2A6
RACGAP1				SHCBP1				RSAD2
ST3GAL4				TVP23A				TRP53I11
GM7336				CAR13				HCLS1
DNMT1				SOD2				CDC7
GTSE1				MPEG1				MS4A4B
CD14				GJB3				TUBA1C
MTHFD2				GPR176				GPI1
CCL20				TPM2				DNAH3
STEAP4				SLCO4A1				NDRG1
CLSPN				CDCA8				AK4
LRG1				KIF15				C1QA
STAT2				PSME2				POLE
EPHA2				CSMD1				HN1L
SLC7A1				RRM2				SELP
RGS16				HMMR				CD109
TAPBPL				CTPS				SPARC
RAD54B				CIT				WDHD1
ATP5F1				H2-M3				SLC2A1
CDCA3				MTHFD2				SLFN9
ITGB6				APLN				CIT
OASL2				HN1L				TBC1D1
TACC3				TMEM173				GBP3
KNTC1				RNF213				HMGA1
TOP2A				CLSPN				MCM5
DTX3L				SLAMF8				CH25H
GM12185				MELK				GZMA
PSMA7				MCM10				8430408G22RIK
GBP5				ADAM12				SP140
PSME1				DRAM1				PRKCDBP
CKAP2L				IQGAP3				TSPO
CHAF1B				CDC25C				CSRP1
AURKA				INHBA				INO80C
IQGAP3				IL3RA				FAM111A
CHAF1A				CDCA5				TPM4
DLGAP5				APOL9B				SLC1A4
RFC5				P2RY14				GM5641
KARS				S1PR3				RAMP3
TUBB2A				TGM1				PHGDH
FILIP1				PSME1				F2R
CALR				TLR2				FBN1
SHCBP1				MCM2				SERPING1
OAS3				RIN1				IL18BP
ZWILCH				RIPK3				NRP2
E2F8				AA467197				THY1
VARS				TOP2A				C1QTNF6
PSRC1				NUF2				GM12070
PARP9				GTSE1				GAPDH
PTGES				SMIM3				ADM
CENPA				TMEM178				CD63
ATAD2				C330027C09RIK				CD8A
WDHD1				SLC25A5				PHF11A
RSAD2				SCP2				RAB11FIP5
POLD1				ASF1B				LGALS1
PSMB3				SPP1				HAS2
VNN1				TRIB2				LY6C1
HERC6				APOBEC3				APOL9A
PFDN1				CDT1				GLIPR2
SBNO2				OLFR56				CDC6
ITGA7				CCNE1				CLTB
PBK				NDC80				SDCBP
H2-DMB1				CCL5				VARS
CHAC1				FSCN1				UBE2L6
NCAPD2				NNAT				UAP1L1
PSMB10				RTN4RL2				TES
CHTF18				BIRC5				EPSTI1
CCNE1				CCND1				EFEMP2
AURKB				ETV4				CTSW
CCNA2				TROAP				TIMP3
SMC2				PARP14				ADAM15
ETV4				IL2RG				IFIT2
ORC1				KIF11				CD274
SPC24				LTBP2				BID
IFI44				IFI27L2A				FIGNL1
9930111J21RIK1				CHST11				NRM
ZC3H12A				ACTN1				CCNE1
RFC3				ANLN				HIF1A
KIF2C				CDK1				FAM167B
CENPN				EFHD2				ACOT7
BIRC5				CHAF1B				ACTN1
PLB1				RAI14				TBX21
TUBB5				JAK2				ITGB3
PLK4				CYP7B1				CASP4
PLK1				TMEM200A				EEF1A1
MKI67				FN1				SPDL1
SPAG5				ECT2				SLCO3A1
PRDX4				TIFA				EIF4EBP1
UQCRQ				RSPO3				SPN
ARG2				NCAPH				PLAC8
LRRC59				BATF3				CRLF2
GALE				TAPBP				TRIB1
DDX60				OGFR				PHF11B
CCNB1				DBF4				FANCA
NCAPH				PPA1				BRCA1
KNG2				MCM3				MMP14
H2-K2				KIF21B				TPI1
CLDN4				ZWILCH				FSCN1
NFKB2				MTHFD1L				RPS2
4930427A07RIK				TUBB5				HELLS
KIF20A				BUB1B				OPTN
TNFSF9				ESD				CEP85
TUBA1C				PARP12				RPL32
2200002D01RIK				SNX10				OLFML2B
SDF2L1				LIMK1				GM7336
FANCI				SDC1				LRP8
ICAM1				MYO7A				HPSE
LMNB1				KIFC1				RIN1
ADAR				CDKN3				CD8B1
PGLYRP2				MYH9				AIG1
TPX2				CKAP4				PLP2
IFNGR2				ACSL6				CHAF1A
NSMCE1				PHLDB2				SH3PXD2B
CCND3				SLC11A2				TNFAIP3
SNX7				A2M				S100A11
MAD2L1				HERC6				WEE1
H2-DMA				GM5641				ATP8B1
CARS				TRIP13				TRBC2
TSPAN4				FAM64A				OLFR56
FAM150A				CCNB1				PTPN7
PCX				LY86				DKK2
ECT2				PIK3R5				ODC1
UBE2C				RPL36AL				BATF2
INF2				POLE				RIPK3
MANF				GREM1				PLAT
UBE2L6				DDX39				CLSPN
POLA2				IL18BP				CD48
TOPBP1				PABPC1				NUAK2
MAT1A				CXCL16				LDHA
DHFR				FMNL3				PASK
NOXA1				TTK				DLGAP5
RAD18				SEPT9				GP1BB
AKR1B8				MNDAL				SLC9A5
KIF23				TNFSF8				DTL
MRPL11				PBK				MCM10
NUP205				WDR1				IL2RB
B4GALNT1				SAMD9L				TUBB5
NCAPG				MKI67				CHMP4B
UBA7				LOX				RAC2
SLC7A5				BCL11A				H2-Q5
TRAIP				IFIH1				ACKR3
FOXM1				BC030867				CHAF1B
AGRN				SPDL1				AVPI1
CENPM				H2-T23				CAPG
PMF1				H2-Q5				MS4A6B
TAPBP				MOV10				KRT80
PIDD1				LMNB1				SDC4
RAD51AP1				MMP10				IFI47
GBP3				PTPRN				PDK1
TRIM30D				CKS2				PROCR
MCM10				DTL				E2F7
KIF4				ADAMTS14				P2RY6
NCAPG2				TES				QSOX1
CENPJ				SERPINA3I				RPL10-PS3
NMI				NRG1				EMP3
APOBEC3				UBE2L6				PRNP
RPA2				ACTR3				GDF15
PCNA				RNF149				F13A1
CTSH				KIF20B				DBN1
IFIT2				B4GALT5				GINS2
RAN				FST				ARPC1B
KIF18B				KIF14				GP9
ESPL1				TICRR				GALNS
TNFRSF12A				TUBB3				CHEK1
GCH1				HELLS				MMS22L
ANLN				SLFN10-PS				LIG1
CKS2				BST1				MCM6
TFDP1				SYT13				PGLYRP1
UNG				CCK				TICRR
PKMYT1				DCLK1				SYCE2
KIFC1				UGT1A7C				MYL9
NSL1				RPL27				CDT1
CHEK1				ELFN1				SPARCL1
GAB2				MCM6				BCL3
ANAPC15				TINAGL1				ZWILCH
H2-OA				ACSL4				LIF
PIM1				BID				RPLP0
ANXA1				BAZ1A				RPS6
CENPE				PSRC1				RPL12
9530077C05RIK				LRP8				MCM2
GBP7				TSPAN4				UNC5B
PSME2B				OAS2				GBP6
CDCA5				C6				ABCA1
TREX1				SECTM1A				RPL4
KIF11				PRMT1				ARMCX4
APOL9A				ATP1A1				TNFRSF12A
EPSTI1				CD274				ASF1B
HMMR				PIDD1				BRCA2
COL6A2				CYP26B1				ARHGAP11A
HAUS4				IGF2BP2				KIF2C
CDKN3				CSTB				GM10275
9930111J21RIK2				LGALS1				ZGRF1
TIPIN				PSMA5				DNA2
RHOU				HK2				SLC46A3
NME1				UBD				COTL1
ERCC6L				CTSC				LTV1
AAAS				AMPD3				VMP1
ANO9				ADA				CDC45
RANGAP1				CNN3				IRF7
ITIH4				TIMELESS				RPS26
RELB				TSPO				GRAP2
SERPINF1				STIL				SPSB1
CDCA8				ARHGAP11A				S100A6
AUNIP				RBL1				GM19684
CEACAM1				CDC45				LMNA
POC1A				HMGB2				PNO1
HBEGF				E2F8				RPL31
GPSM2				PARP11				NDC80
HN1L				CRLF1				PDLIM1
CDC25B				GM19684				MT2
SLC23A3				FANCD2				ATAD5
PDIA4				MIS18BP1				EXOC3L2
COL18A1				1500009L16RIK				AK2
CDCA2				NOS2				IL3RA
NRM				DRAXIN				NUF2
CEP55				ISYNA1				C1QC
MCIDAS				RAP1GAP2				EEF2
GM10177				DES				EGLN3
CRELD2				NCAPD2				SH3BGRL2
AIM1				PFN1				SNAI1
ZC3H12D				FOSL1				RPL3
GM13835				CDCA7L				PFKL
OIP5				SPIB				REEP2
E2F3				CXCL13				SLC1A5
PRIM1				NWD2				PKMYT1
BRIP1				SPAG5				GPATCH4
TGTP2				EIF6				RUNX3
KIF22				CCT3				MAPK11
CDCA7L				IFIT3				DCST1
ADAMTS1				MX1				GM20390
OSMR				PCDH7				RPSA
NDC80				DNMT1				FLNC
CYR61				RAN				FOXP4
NHP2				TTC39B				GM9574
EZH2				ENC1				GM10359
CKAP2				HIST1H4I				GM12671
PARP3				ADAM19				PLEK2
AVPI1				SPC24				SELE
ALDH18A1				F830016B08RIK				EEF1B2
FANCD2				CCNA2				RPS18
FKBP5				DDX58				CEP55
LY6A				NEIL3				RPL10A
TRAFD1				GARS				1700017B05RIK
GMPPB				MYBL2				RAD54L
MUC4				FHL3				LSP1
MSN				SMC4				ITGA2B
PARP12				GBX2				TRAF1
CYBRD1				ESPL1				CENPE
IFITM3				LAP3				TACC3
IFIT3				ADORA2A				E2F1
SLC1A1				NPR3				NME2
APOL9B				GMNN				CSF2RB2
SUV39H1				SKA3				SERPINA3M
COQ7				FKBP11				MAFF
SAPCD2				UNC93B1				AMZ1
CXCL17				PRR11				TTK
IFIT1				TPM1				APITD1
DSN1				G6PDX				OSBPL10
GINS1				LRG1				ENO1
SMC4				H2-DMB1				POLQ
TUBA8				TGIF1				BCAR3
APITD1				FEN1				DAPK3
ADAMTS9				HMOX1				RPL6
BARD1				ASNS				CDK19
CYGB				AK2				SDCBP2
PASK				SOX12				APRT
MX2				CENPM				NME1
BC030867				NAMPT				PYCR1
CLIP4				NFKBIE				PFKFB3
EIF4EBP1				FANCA				COL15A1
SPC25				MASTL				IL27RA
POLE2				LIG1				CD52
RPS6KA4				SRM				STX11
GM20390				PPM1H				RPL7A
KRT8				MTFR2				FANCD2
GSTCD				TNFRSF11B				PF4
PHF19				FAM129B				RPL36AL
FSTL3				PHOX2A				APOL9B
GFER				COL24A1				RPS3
HAT1				CXCL11				GALK1
ORM2				NNMT				TPM2
AADAC				GM8995				MX1
NMRAL1				BCL6B				ULBP1
IRF1				RAD51				MELK
PARPBP				HPSE				CHRNB1
BAK1				INCENP				BIRC5
EFR3B				COX5A				TRIP13
POLD2				MXD3				CAMK2N2
ZRANB3				NME2				TTYH2
OASL1				TNFAIP2				NPTXR
PARP10				CSF2RB2				STAT1
S100A14				ENO1				CRMP1
EXO1				LAMA1				PTPN22
SECTM1B				C1RB				UACA
LRP8				SPC25				PLAUR
FKBP10				FIGNL1				2700099C18RIK
NDC1				CENPA				RPS11
SYT12				CCNF				ECM1
MTBP				WDHD1				DOC2B
ATAD5				CDCA2				ESD
RNF213				CDCA7				TMEM26
ENO1				DDAH1				CD6
CDC20B				RAD51AP1				OLA1
NUP93				RPL6				DBF4
MAP6				PDIA5				ORC1
FAM111A				SEC61A1				TUBB2B
FETUB				TRIM72				SLFN2
THYN1				AP1S1				GM6472
GSG2				GSAP				SH2D2A
JAK3				NHP2				RPL13A
POLQ				TK1				CD3G
PIWIL4				PLCXD2				FBLIM1
CTGF				EIF1A				MAP4K1
RIN1				UNG				CDC25C
DBF4				TMSB10				RD3
CYBA				UBE2C				STIL
ADORA1				RND1				PTRH1
PRIM2				GM18852				CSF2RA
LACC1				PDE1B				RPL29
CENPK				ASPM				TNFRSF23
TRIM34A				C1QBP				ATF5
IFIH1				PSMA7				PLK4
ESCO2				RPL27-PS3				PIDD1
KIF20B				RPL41				GTSE1
MAPK11				LACC1				MLF1
GM6548				ENTPD7				SARS
C330027C09RIK				4930427A07RIK				RPS23
BRCA2				ELK3				CLIC1
TLR3				PSMD10				MARH3
TGM2				C1QTNF6				RPS20
GM12250				MMP9				TSPAN4
CSF2				CENPN				RPS7
RCAN1				HIST1H1C				PSME2
GNB4				EIF3I				EXO1
MISP				ASCC3				KCNAB2
NUSAP1				EXT1				DHH
OAS1B				ADAR				ITGAL
AW011738				POLQ				RPL23A
NME2				DOK5				RPL23
LEMD1				SKA1				MAN1A
SP100				TNFSF10				EEF1G
MCM8				MYO10				OAS2
TMEM213				UQCRQ				PAFAH1B3
RNASEH2B				XAF1				IRF5
RNASET2A				COL5A2				RPS10
OGFRL1				TRIM59				CDK1
DCK				CFL1				FHL3
EIF2AK2				PARPBP				SMC2
CENPH				AURKA				DCK
2700099C18RIK				RAD54L				4930427A07RIK
CENPT				VCAN				DUSP10
DDIAS				ULBP1				LMNB1
HYOU1				RPL29				TTLL11
DSCC1				RAD54B				ALG8
TTK				SH2B2				GM10443
DUT				MICALL2				GM15500
PRR5L				VASP				GBP4
ARHGAP19				ARPC1B				UBA52
LSM4				FBLIM1				MNS1
CXCL3				CENPI				DYNLT1A
KIF14				PLEKHG4				GMNN
IGFBP2				CHN1				TPX2
PCOLCE				SGOL1				CKAP2L
IL33				MMP13				RAD54B
GDNF				IARS				PIWIL2
SGOL1				KARS				RAN
MX1				TMEM106A				NEK2
PRR11				ALDH1L2				PLK1
E2F7				CHAF1A				CCR2
PADI4				RNF114				RRM2
IFI35				DSN1				TIPIN
UNC5B				EEF1G				RPS27A
ARID5A				MRTO4				RPS15A
WDR76				PANX1				EIF6
NEURL3				NME1				FEN1
MYC				SLCO2A1				TGFA
SYCE2				VARS				EME1
1700112E06RIK				PSMB3				KIF15
SPRR2A2				SMC2				RPS19
FGL1				GM9574				ECT2
TMEM106A				GAL3ST2				RPL18A
CHCHD1				NUP93				BDKRB2
AKR1C13				CEP55				LONRF1
PHLDA1				RPL32				TRBC1
CRLF2				INSRR				SEPT1
CDKN2C				TAP2				G6B
PSAPL1				RPS26				SMPDL3B
GM10359				GJB5				RPL17
GM12671				PSMB2				RPL18
RBL1				SPEG				RPS13
GALNS				BZW2				MEST
TNFRSF1B				NASP				RPL24
EXOC3L4				IFITM3				CCNB2
BC055324				PNO1				RPS28
SH3TC1				PRKAR2B				BC030867
NEXN				PIGN				CDA
PRC1				EIF4G1				VASH1
ACY1				ERCC6L				RAD51
TROAP				VASH2				HIST2H2AA2
POLA1				RPLP0				PKP3
PAK6				GALK1				SHCBP1
MRPS28				PLK4				AUNIP
GM8203				HIST1H2BC				RPL35
SRM				SP100				PROM1
CD274				MEGF11				GRRP1
ZGRF1				AURKB				MCM7
KCNQ4				NPM1				RUNDC3B
BATF2				SERPINE1				SOX12
TUBB6				PSMD14				RPL39
GIF				BDKRB1				PDGFA
TIFA				SLC7A1				RPS24
SOCS1				PSMD2				RAD18
CXCL1				MCOLN2				RPS16
SMIM24				GM2564				ABCA4
HSPA5				TIMM23				RPL38
ALG8				EIF2AK2				BRIP1
RANGRF				HSPB7				TK1
BLM				RRM1				GM4841
MASTL				ERH				PRIM2
TNFAIP3				AFAP1L2				POC1A
CFB				PLSCR1				PRR11
RMI2				SLC25A37				F2RL3
PRKCDBP				TPM4				NCAPD2
INCENP				RAB32				MTHFD1L
MB21D1				PGK1				CHTF18
FBLIM1				IL17RA				MS4A4D
THBS1				GM5970				HIST1H4I
GBP4				MMS22L				ADORA2A
CD83				UBA52				SPRY4
MXD3				TYMS				C1QTNF1
MRVI1				NAA25				BUB1
C1S1				CSF1				UCHL1
MTFR2				PDE10A				ANLN
SP140				FLNA				CENPI
USP18				MNS1				MCM4
PFKFB3				DCTD				MCM3
MIS18A				DDX41				PMF1
CD177				PSMA4				CARD11
SPDL1				PDYN				TRAIP
IL18RAP				TCP1				HN1
DNM1				UCK2				INHBB
ASPM				NUBP1				RPL19
EME1				DSPP				RPS8
S100A6				PTGES				RCC1
FGA				CCT2				BUB1B
PSMC3IP				SP140				MRPL54
PDE1C				BAK1				PRIM1
CEP152				TBCD				KIF20A
MPEG1				UHRF1BP1L				FANCI
DMBT1				MAD2L1				F5
FOXN4				WNT10A				MKI67
COL6A1				EIF2S1				NR5A2
ULBP1				HELZ2				ATOX1
PLK3				SP110				KIF22
PHF11B				EFEMP2				CENPN
TRIP13				SNRPA1				RPL14
CENPF				SPN				RPL36A
SESN2				EEF1B2				MYO1F
CENPQ				ALG8				GINS1
ST6GALNAC3				REXO2				C2CD4C
PHGDH				ITGA1				RPL10A-PS1
FUT1				IL17RC				KNSTRN
CCDC34				GAPDH				POLA1
WDR62				TUBA1C				BHLHE40
STX11				BASP1				ANP32B
WARS				FKBP5				RGS4
UBE2T				DBNL				FAU
F3				PHF19				SMPD3
KIFC5B				NRAS				SKA1
MBOAT1				DYNLT1A				KIF20B
GDA				HDGF				PGF
ANKLE1				KLHL6				SPRED3
SPEER4C				POMP				NCAPG2
SLC39A11				PTGES3L				MGP
BID				FGF23				CCR5
CCNO				FAM105A				CTSS
GM7334				FANCI				BIN2
WNT7A				HSPE1				RPL37
XDH				HMGN2				CDCA5
4930579G24RIK				CHSY3				RPS5
MYBL2				PMF1				E2F8
GMNN				NOTCH3				TUBA4A
SPRR1A				MRPL54				CORO1A
ZDHHC15				COL22A1				DEPDC1B
NUP43				MSN				NLRC3
TAF9				GSG2				RPL31-PS8
SEC61G				CASP4				KDELR3
PROZ				INF2				RPLP2
TSTD3				APEX1				2200002D01RIK
SP110				STIP1				MYO1G
RHOF				HAUS7				PPP1R14B
PYCARD				PHF11A				KIF11
SLC26A10				CMPK2				LAPTM5
CEP85				PSMC1				C330027C09RIK
MFSD2A				CHODL				TNFAIP8L2
FAM181A				DDX21				RPL34
CCNA1				PNPLA3				CCNB1
CIDEB				GJB4				APEX1
STRIP2				BMPER				CCDC184
CD164L2				IRF5				RFC5
GM5559				MRPL52				GGN
RIPK3				TMEFF1				TRIB3
2610524H06RIK				GM20390				RACGAP1
YBX2				MDGA1				POLE4
ADM2				PREP				FCGR2B
RBM3				APOL10B				PSRC1
GDF11				TNIP1				ITGB2
LOXL3				ANKLE1				NXT1
TRIM6				CD63				RPL36
GINS3				GM10177				RFC4
OAF				MCM7				DHFR
SLFN2				SERPINB2				AURKA
DUSP10				RMI2				MRTO4
H1FX				CEP85				THYN1
SHISA8				TNFRSF23				GM2000
GM13237				STAT2				RPL9
NOL3				9130208D14RIK				RPS4X
PNP2				B4GALNT1				GM13237
LRTM2				E2F7				RPL26
CMPK2				SNRPD1				HMGB2
GM10108				PRPF31				E2F2
OAS2				KIRREL3				RPL7
TRIM59				COL7A1				ASPM
TPMT				SURF4				ASB4
RECQL4				CSGALNACT1				RPL15
EMILIN1				DNA2				RPL28
FAM83D				PNPT1				HSPE1
FXYD4				GRWD1				OAF
TNC				SMARCA4				LSM4
PHGR1				COL12A1				IMPA2
DCTPP1				TOR1AIP2				NFKBIB
SKP2				PML				GM7536
D6ERTD527E				TCF7				RND1
SUSD1				DDX60				MIF
CCNE2				FAM83D				SLC12A2
SERPINA3G				SERPINA3H				BOK
SKA3				C3				KPNA2
H2-Q1				IFITM1				ASS1
SPRY4				SLC9A3R1				RPL11
IL3RA				EIF4A-PS4				CCHCR1
CELF4				CXCL2				ARHGAP10
CCDC122				IGF1				CAPN3
ECE2				LY75				GALNT15
GRIN2D				MX2				MBOAT1
DYNLT1A				SLC20A2				ANGPTL4
HCLS1				SLPI				RPS12-PS3
BC051142				ORC1				RASD1
CDH24				ETV6				COL8A1
PPP1R3F				ROR2				IIGP1
B3GNT3				CENPH				SNCG
SNX10				TRP53I11				CDCA8
GM8226				H2-T24				FBL
GBP9				STMN1				TNK1
MYL6B				LRRFIP1				FBXW10
FBLN5				IFI204				ALOX12
GM12070				HMGB3				NHP2
LY6D				A4GALT				UNG
DPCR1				PLA2G16				NEIL3
IL6				MAPK11				C77080
PLCXD2				MAPK6				PTPN18
SERPING1				CTXN1				SEC14L2
PF4				PIF1				FCHO1
SMPDL3B				CDK4				BC055324
SPATS2L				NUSAP1				TCF19
TMEM200B				PRDM1				SMIM3
HCK				TXN1				SALL1
CAMK2N2				CISH				PHF19
PTAFR				SHISA6				RPLP1
KRT83				RELB				KNTC1
SLC6A20B				TAPBPL				TYMS
SH3PXD2B				HIF1A				GM11808
FOSL1				TRIM21				CD3E
NR4A3				BC023105				SBNO2
PTPRN				ANAPC15				P2RY2
MYBL1				ARRDC4				TSKU
ADORA3				CSF3R				RAB20
PTPRN2				SLC20A1				TRMT112-PS2
MUC5AC				SLX4IP				MRPL52
FAM64A				BOP1				PDLIM4
RASL12				CLCA1				SLCO2B1
DNA2				RHOC				VIM
DLG4				ROR1				GIMAP3
SOAT2				APOL11B				PARPBP
SH3RF2				2700099C18RIK				TUBA1B
CIART				SARDH				SSX2IP
ANO2				CLIC1				RPS6-PS4
SUV39H2				BCL3				PTHLH
RETNLG				APITD1				CCNF
TUBE1				FKBP10				AHCY
CENPP				RFX3				EIF3F
TMEM140				COL25A1				WNT9B
LOX				SBNO2				CENPM
SPOCK2				CRLF2				ST14
UNC5A				IL1RL1				RPS9
ELF4				TRIM14				PTPRN
FGG				ZFP281				TRIM46
MIS18BP1				AKR1B8				SPATA24
CENPI				SHMT1				MCM8
SERPINE1				CASP3				GM4951
GM8399				SEPT11				MICALL2
NR1D1				TRMT6				DNPH1
FBP2				TFPI2				SAMD14
COMTD1				EXO1				RPL8
SEMA6B				DNPH1				CDCA2
FJX1				LIF				KIFC5B
PBX4				H2-DMA				TMC7
MND1				MIF				CMAH
PALB2				EIF5A				NSL1
CLDN2				CCT7				CKS1B
CDSN				SERINC2				ZBTB7C
TEKT5				EFTUD2				ITGAX
DNPH1				MAK16				HOOK2
TUBB2B				KCNN4				GPT2
PMEL				IL1RN				UBE2C
4930444P10RIK				NCL				CENPL
YDJC				CDC6				NUP43
CCDC18				FBL				CHN1
CXCL2				TRIM30D				AURKB
PLXNC1				COPS6				FAM64A
RGS4				KLHDC4				RPL13
MYL9				P4HB				PTPRC
ECM1				GJB2				RPL27A
AKR1C12				LRR1				MPP6
ITIH2				CNGB3				HIC1
				SPECC1				CSF2RB
				BORA				H2-Q1
				PABPC4				SPAG5
				UTP20				KIF14
				EIF2B2				TUBE1
				RARS				NOL12
				CHRNA7				RMI2
				HAP1				STK32C
				MAPKAPK3				BLM
				ACTG2				TIMM8A1
				PASK				TFRC
				PTGIR				CDCA3
				GAS2L3				RBPMS2
				GM10275				NMRAL1
				1700112E06RIK				CDKN3
				BDKRB2				KIFC1
				PLAA				F2RL2
				STEAP2				NRGN
				HHIP				RAD51AP1
				NMI				2810408A11RIK
				SLC31A1				SAMSN1
				SAMHD1				INCENP
				RAC2				SRM
				CD1D1				OIP5
				NRM				RGCC
				SAPCD2				ESPL1
				RPSA				KIF23
				PHGDH				PBK
				PTPN2				RAD51C
				ART3				SAPCD2
				ERG				MYBL2
				SHKBP1				GM12918
				TMEM176B				LMNB2
				FAT1				RPL28-PS1
				C1S2				SPC24
				ABRACL				PSMC3IP
				AIM1				LY9
				TMEM176A				LAT
				ATP5G2				TMEM40
				TNFSF18				MVD
				KCTD11				ANKLE1
				PARVB				SCN1B
				RPS20				CENPH
				AK6				GM9843
				SEMA3A				PPIL1
				RPS4L				PRC1
				APIP				BAG1
				SCUBE1				MXD3
				PPP1R18				MASTL
				NXN				SDF2L1
				ESCO2				TOP2A
				HSPD1				UBE2CBP
				TMEM2				CKAP2
				SEMA7A				MIS18BP1
				ATP8B1				PIF1
				RPS18				ARHGAP30
				ZMYND15				GM10177
				KPNB1				SAMHD1
				TNFSF11				CCNA2
				RFC3				RPL21
				RPS15A				TUBB1
				GNL3				CENPF
				RCC2				C2
				FBN2				GEN1
				TRAF1				GEMIN6
				GGT7				ADAMTS7
				CSF2				SLC25A10
				RPL10A				DUT
				GRB10				PPP1R3F
				ZDHHC12				ARHGAP8
				RPL15				RPS15
				PDZRN3				DUSP2
				CASP7				SLAMF1
				LMNB2				LRTM2
				GOLM1				MTFR2
				LAMA5				RPS12
				BANF1				ITIH3
				E2F2				NUSAP1
				NOC4L				NELFE
				BCAT1				UQCRQ
				ANP32B				RRAD
				SEC13				CENPU
				SSBP4				XKR5
				FRRS1				RANGRF
				IFFO2				SEPT5
				TGFB1I1				TREML1
				DSCC1				MPL
				DDIT4				MT1
				PCDHGC5				FKBP14
				GM8979				SGOL1
				CIITA				CENPP
				DZIP1L				PLD4
				COTL1				CYFIP2
				CCDC86				LTB
				HS3ST3B1				NLRC5
				RPS2				BC051142
				PRELID1				DTX1
				AUNIP				RPS14
				SLC14A1				IKZF3
				TFDP1				LAX1
				DDIAS				TRAC
				CSPG4				TMEM254C
				CSF3				BAIAP3
				RANGAP1				DCTPP1
				GM10123				IQGAP3
				TUBB6				ESCO2
				ELOVL6				RPL41
				DYSF				SH3GL3
				NFASC				RPS21
				CHEK1				CCNE2
				HSPB6				SLC43A1
				TNFRSF10B				CDC20
				GEN1				LRP2BP
				GM7488				TCF23
				APOD				CD4
				CENPK				DOCK2
				CXCL3				TNC
				SEC61B				SOAT2
				SLC2A6				ZCWPW1
				HAT1				UQCC2
				CAPRIN1				HAUS8
				TSKU				FUT2
				PKM				AEBP1
				BDNF				RSPH9
				LPCAT4				CCDC92
				MAD1L1				ITK
				RPL12				CENPV
				RFC5				RPL37A
				TRAIP				FXN
				GM7609				SLC43A2
				RBM3				UBXN11
				TNN				KIF18B
				PKIG				FCER1G
				SSR2				CENPW
				NUP43				SHISA4
				AMDHD2				FOXM1
				C1QB				LRRC27
				NREP				RASL10A
				MEMO1				SLAMF6
				DAPP1				CENPQ
				ACSL5				CYBA
				NCKAP5				NCAPG
				NCAM1				KLRK1
				LIMD2				OAS1G
				TEAD1				GP5
				PDE2A				IL17RA
				RECQL4				F10
				ALG3				LCP2
				RBFOX1				LALBA
				EDEM1				CD2
				DUSP18				TMEM107
				PARP10				GGT5
				CASP8				CCDC88B
				CDCA4				CD5
				BLM				FKBP2
				CCL8				OLR1
				RPL15-PS3				TREML2
				C1QA				GPSM2
				TAF1D				HPX
				GRAMD1B				PCYT1B
				NOP16				CD248
				COL18A1				CREB3L4
				PBX3				DDIAS
				MYO19				CKS2
				RCC1				SELPLG
				ADCY1				ALOX5AP
				NCAPG2				C3
				BC055324				LST1
				PLA1A				9130208D14RIK
				ARHGAP22				RPSA-PS10
				NANS				CCDC18
				IFI205				EFNA4
				LMCD1				CHEK2
				TREX1				SDK1
				TCF19				TRAF3IP3
				TOMM40				GAS2L3
				CD80				ACP5
				TNFRSF12A				TNNI1
				DDR1				TROAP
				EME1				GP1BA
				PGF				ERCC6L
				GPR39				IKZF1
				EGLN3				MFSD2B
				H2AFZ				MAD2L1
				GLIS3
				BZW1
				GRB14
				XKR5
				NFKB2
				SND1
				FCGR3
				GPATCH4
				TIMM10
				STOM
				MRPS18C
				HNRNPA1
				CYB561
				NIPAL1
				PFDN1
				EZH2
				NDST3
				RARS2
				ERAP1
				BRIP1
				TOPBP1
				ARTN
				RNASEH2B
				PTPRJ
				AKAP6
				PPIC
				MEX3A
				RPS27L
				RIPK2
				MITD1
				BMPR1B
				SEMA4B
				FHL2
				RGS19
				DERA
				NIPSNAP3B
				LDHA
				ACTN4
				RFC2
				PPP1R14B
				AW011738
				MARCKSL1
				PTRH1
				CFAP43
				SETDB2
				9930111J21RIK2
				PAK1
				THYN1
				GINS1
				PAPPA
				HCK
				SET
				CHTF18
				IL15RA
				FTSJ3
				GCH1
				TRMT10A
				OLR1
				GDNF
				GM9531
				CENPP
				TTC9C
				BYSL
				NUTF2-PS1
				CLEC2D
				CLSTN2
				RFC4
				DUT
				GMPPB
				ODC1
				DGKH
				SLC35E4
				PCYT1B
				FGFR2
				RBBP8
				PDK3
				PIEZO2
				ZFP365
				TRIM34A
				KIF18B
				DEPDC1B
				SERPINA3N
				ITPA
				ACVR1B
				MRPS22
				SLC25A10
				MTF2
				MCTP2
				PPIA
				MAPKAPK2
				SLC2A1
				BIRC3
				SNRPE
				LPP
				FUT4
				ANKRD34A
				CYP4F16
				UQCC2
				RWDD2B
				AACS
				GALNT18
				GTF2F2
				IGF2BP1
				CAMK2N2
				TIMM8A1
				ARNT2
				GM8203
				PLEKHO1
				IPO7
				MESDC1
				APOBEC1
				ALDH18A1
				RAET1D
				SAA1
				ADORA2B
				GM6548
				DCK
				PARP1
				TFRC
				BARD1
				CACYBP
				FBXO5
				P2RY6
				GLIPR1
				SNRPF
				GNAI1
				MPI
				YDJC
				TCIRG1
				H2AFX
				BHLHE22
				CTSS
				CH25H
				AHCY
				DCBLD1
				UMPS
				PRIM1
				TRIM69
				UBASH3B
				MYH11
				GPC4
				MYO5A
				CFI
				UBA7
				GIMAP9
				DNAJC15
				RAD18
				TRIB1
				2010107E04RIK
				GM8113
				IFRD2
				SEC61G
				CCBE1
				MANF
				PCNA
				OSTC
				NUP37
				PKN3
				RELT
				TGIF2
				AICDA
				VEGFC
				STX11
				CKS1B
				SLC17A9
				PLXNB1
				CENPU
				ADAMTS6
				NXT1
				ANKRD55
				GGCT
				H2AFJ
				MLEC
				IL34
				FRMD5
				FAM83A
				RAB31
				GAD2
				NUDCD2
				NSL1
				1110008P14RIK
				MTBP
				RNF135
				CENPT
				SEPT6
				SLC16A3
				LSM12
				SMYD5
				SESN2
				SNCG
				NAA40
				GDPD2
				STXBP2
				SPSB1
				PDIA6
				LSM2
				LEF1
				CENPW
				MCM8
				PIGW
				TTLL7
				ATAD2
				SPHK1
				WDR62
				SHC4
				TFAP2A
				POLH
				ATAD5
				CEP41
				MCM4
				POLA2
				AMMECR1
				EFCAB11
				EMB
				AS3MT
				AMN
				OIP5
				CCDC18
				CCNE2
				BCAM
				TMEM26
				DHFR
				NRCAM
				POP1
				SLC25A43
				SLBP
				TSTA3
				ABCG1
				TAF4B
				RGL3
				GINS2
				NPAS4
				GM8752
				GM13835
				NKAIN1
				GM7336
				FAM111A
				GPX7
				PXDN
				CTHRC1
				TNFAIP3
				ALPK1
				ZGRF1
				KIFC5B
				WIPF3
				RPL10A-PS1
				GFRA1
				LPAR3
				EPSTI1
				TGFB1
				PRIM2
				NXPH3
				PODNL1
				RAET1E
				TCP10B
				LOXL3
				THOP1
				PUS1
				GYS1
				FXYD5
				PSMG4
				SYT12
				SBK3
				TTYH2
				GM8773
				ZFP428
				GM15387
				ADAMTS7
				SSC4D
				HAUS6
				CD109
				3425401B19RIK
				SLC12A7
				HTR1B
				ABCB1B
				PIK3R3
				RERG
				CDKN2C
				NT5E
				FAM180A
				FNBP1L
				MPP6
				LRRC8E
				POLD1
				UBE2T
				PPIH
				MAMSTR
				LCK
				NRIP3
				LRRTM2
				1700012B09RIK
				RPGRIP1L
				UNC5A
				HMGCR
				ADORA1
				HPCA
				CEP192
				MARH3
				PAFAH1B3
				FAM60A
				GUCY1A3
				TSTD3
				ZFP697
				MCPH1
				ZSWIM6
				PELO
				DDX11
				IL11
				ANKRD1
				2610524H06RIK
				PPM1J
				SFXN1
				CAMK1G
				CDH24
				GSTCD
				TRPC3
				WISP2
				AK4
				DAAM2
				IL1R2
				EAR2
				GM18301
				THOC6
				SLC6A17
				GJA4
				SPATA24
				UGT1A6B
				NID2
				PTGDR
				1700012B07RIK
				MB21D1
				IRAK2
				RCOR2
				RSPO2
				PTPRF
				GM13237
				PLIN2
				FAM49B
				HIST1H4H
				HBEGF
				LGR6
				NDC1
				ARHGEF39
				MT2
				NOG
				IL33
				FAM212B
				SKP2
				POP7
				FILIP1L
				SUV39H1
				C1QC
				NRN1
				PLA2G6
				TRIM67
				XKR4
				RRAD
				GCNT2
				CDH2
				DOK1
				DNMT3L
				WFDC12
				IGKV6-17
				PSD4
				TMEM132A
				GM9913
				NLRC3
				OACYL
				HCN1
				AAAS
				SAMD3
				METTL21E
				MYRF
				BC022687
				TPBG
				UCP2
				GALE
				ZFP57
				GM7332
				SLC41A2
				GIMAP8
				CCDC122
				LIPH
				SH3KBP1
				AKR1C13
				GDA
				3300002I08RIK
				CHAC1
				GM18853
				RFTN1
				RASSF10
				DCTPP1
				GM10020
				DEPDC1A
				DUSP9
				KCND1
				HIST1H4N
				GM14276
				STK17B
				TRIM6
				TEAD4
				ATP1A3
				TBC1D9
				CD52
				MAP3K7CL
				NKG7
				NR1D2
				FHOD3
				GPC1
				HIST1H3G
				PTPRC
				TRBC2
				GABRR1
				ZFP367
				IFT74
				POLR1E
				RAB20
				ARID5A
				PALB2
				SV2A
				PTPRE
				MLF1
				ADAM23
				EVA1A
				LRRC4C
				RPA2
				MUM1L1
				IRF1
				H2-Q10
				NME6
				TMEM82
				CX3CL1
				ALPL
				PEMT
				HDC
				CDK6
				SLC25A13
				ERI1
				MADCAM1
				OAS1B
				VCPKMT
				LRRC8B
				NCKAP1L
				APBB1IP
				POLA1
				FABP4
				FCGR1
				GM5345
				GUCY1B3
				NFKBID
				SPNS2
				GM10698
				BEAN1
				SEMA6B
				HAUS1
				GINS3
				RAD51C
				LMAN2L
				1810032O08RIK
				SERPINA12
				BRCA2
				SYCE2
				OSBPL10
				TMEM8C
				S100A4
				SERPINA3M
				GZMB
				EEF1E1
				ADAMDEC1
				KATNAL2
				ITGA7
				TEX30
				GM6904
				SIX4
				CD24A
				EGFEM1
				GPR68
				HIST1H2BG
				PGAM1-PS2
				LRRN4
				RGS8
				MYOCD
				MIS18A
				PEG10
				BAALC
				MRAP
				ACAT3
				DONSON
				SPRED3
				ASS1
				GM10131
				SRGN
				SHISA4
				GM21750
				SARS2
				KIF24
				FHDC1
				SHISA3
				CDKN2A
				FBXO39
				TNNT1
				NETO2
				CUBN
				TLR1
				NUAK2
				ELF4
				CENPQ
				CATIP
				CYP4F18
				ADAMTS12
				GDF6
				VNN3
				ARHGAP19
				CD276
				STAC2
				STAB1
				RETNLA
				SCX
				RAMP3
				KCNJ2
				UPK3B
				RNASE10
				SLC2A4
				TNFSF15
				SCARB1
				CSF1R
				SH2D2A
				IDO2
				EAR1
				9930111J21RIK1
				PERM1
				GM11331
				KCNQ5
				GM15452
				PPP1R3B
				GJD3
				KCNH1
				HIST1H4K
				KNG2
				MS4A6B
				THA1
				JMJD7
				PCSK5
				POLE2
				KIF18A
				ASIC2
				EPHA2
				SNRNP25
				BBS10
				DYRK3
				FAM83F
				CXCL1
				ARXES2
				NEURL1A
				POC1A
				VDR
				EFNA4
				CNN1
				PIWIL4
				ABHD15
				OAS1C
				PRG4
				RAD51B
				TAL2
				MRVI1
				SLA
				SAA2
				MS4A6C
				E2F1
				GM10359
				GM12671
				IL13RA2
				H2-Q1
				MSLN
				LY96
				CD8B1
				PTK2B
				CCR1
				NPL
				IL7
				HOXB8
				KCNMB4
				SEMA4A
				TYROBP
				2200002D01RIK
				GM8369
				GM13736
				FCOR
				GM3222
				FYB
				CYBB
				MBNL3
				WNT6
				LSM5
				TNNC1
				PCYOX1L
				HIST1H1D
				CCL4
				TNFAIP8L1
				SLFN4
				SPIRE2
				BTC
				GM12960
				LRRC4
				GZMA
				IL1B
				HIST1H1B
				CXADR
				PPFIA3
				SLC4A8
				PTAFR
				KCNB2
				GM21769
				MAP4K1
				PTPRQ
				TNFRSF26
				CD180
				POU2AF1
				EXTL1
				HSPH1
				PLD4
				KCNK5
				HIST1H2BQ
				LRRC75B
				MORN4
				KCNMB1
				MEGF6
				PHF11C
				SDSL
				CCDC116
				KCNH3
				MMRN2
				ANGPTL4
				FBXO48
				HDAC9
				GM15433
				UNC93A
				SLC38A1
				CAR12
				FGD3
				GLYCTK
				NCS1
				SP5
				CDC25B
				AI429214
				SEC14L2
				4930444P10RIK
				NGFR
				ATP8B4
				TMEM8
				FSIP1
				GM17415
				PPARGC1B
				CCL6
				IL10RA
				HIST1H2BJ
				WNK3
				GRHL1
				FGR
				NOD2
				GPRIN3
				UNC5B
				C77080
				SCN4B
				GM10182
				IDO1
				UBE2CBP
				THEMIS2
				IL18RAP
				TIMP4
				STYK1
				GM2619
				SLC16A4
				DMP1
				S100A9
				PCDH15
				CELSR3
				IQCG
				SYT1
				CLEC4A1
				GM10108
				PRR7
				LRFN5
				DENND2D
				CCL9
				GM5431
				GM10705
				LCP1
				DISP2
				FAM169B
				IGFBP2
				HK3
				DOCK2
				IGHV1-39
				PCDH17
				NSUN7
				IL6
				TLR7
				GM10282
				POLN
				PLEK2
				NCF1
				4921536K21RIK
				GM7666
				ASB4
				ARHGAP30
				LY6C2
				GCNT1
				SERPINA1B
				GDF11
				VMN1R65
				UPK1A
				TG
				FAM83C
				PLA2G4C
				ZFP456
				CLEC2E
				NXF7
				F2RL1
				ARHGAP9
				PADI2
				CORO1A
				CDKN2B
				LAPTM5
				MT1
				ZFP820
				LAIR1
				TUBA4A
				MURC
				C3AR1
				DSG2
				PRKCB
				IKZF3
				SELL
				FRZB
				ACAP1
				ZFP873
				PLIN1
				SLFN5
				ITGAM
				GALNT6
				IGHV1-55
				GM10175
				NPY4R
				KIF5C
				HIST1H1E
				SERP2
				PER3
				SH3TC2
				CD79A
				NR1D1
				C1QL1
				4930579G24RIK
				PTPN6
				IL20RB
				SELPLG
				EPHB1
				CD8A
				MYC
				SLC6A12
				MS4A7
				NANOS1
				GM7278
				GM5108
				ZCWPW1
				HIST1H2BR
				HAPLN3
				RASAL3
				PPP1R1A
				DENND1C
				RPSA-PS9
				PTX3
				ALX4
				PTN
				GM15459
				CORO2A
				GPR132
				TNFRSF21
				TRPV2
				VAV1
				MS4A6D
				TMEM108
				SPIN2C
				CFAP54
				LSM7
				DISC1
				COCH
				TLL1
				4930524J08RIK
				PTCRA
				PTPN7
				OIT3
				PVALB
				GM6802
				TLR5
				GM5844
				SLC39A4
				MKX
				GPR3
				EGR4
				PIK3C2G
				KCNJ14
				GM5559
				HIST1H2BB

## Sheet: Fig 3 SpiB targets, RNAscope
	Figure 3A
	Epithelial cells upregulated DEG that are SpiB targets: Scaled expression
		Spib	Tnfrsf1b	Zc3h12d	Ly6d	Tnfaip3	Cd83	H2-Q7	H2-AB1	H2-DMB2	H2-K2	Slc16a6	Ill4ra	Fcer2a	H2-Q4	H2-Q5	Psmb8	H2-K1	H2-Q6	Tap1	Psmb9
	Naive 1	-1.16046	-1.00715	-1.77569	-1.02986	-1.63637	-1.7023	-0.83563	-1.62352	-1.34279	-1.19896	-1.35407	-1.08748	-0.92695	-0.92643	-0.9274	-0.86242	-0.99979	-0.89275	-0.80016	-0.88858
	Naive 2	-1.01015	-0.72332	0.34099	-0.46787	0.576792	-0.01684	-0.83112	0.125768	-0.67378	-0.596	1.135	-0.27392	-0.69483	-0.59403	-0.71276	-0.57974	-0.67848	-0.87554	-0.65183	-0.66423
	Naive 3	-1.22906	-1.07822	-0.91249	-0.7606	-1.07995	-0.64447	-0.82375	-0.70896	-1.00782	-0.53014	-0.5547	-0.81045	-0.86205	-0.76916	-0.81491	-0.75397	-0.83389	-0.881	-0.66417	-0.7238
	Naive 4	-1.26859	-1.63063	-1.67084	-1.07473	-1.61125	-1.65902	-0.8759	-1.59292	-1.43544	-1.24902	-1.43338	-1.34838	-0.90344	-0.99264	-0.98541	-0.84681	-1.01966	-0.97845	-0.84639	-0.96968
	IAV d10 1	1.00402	0.206411	1.19613	-0.4441	0.748315	0.495997	1.53495	0.800767	1.49987	1.29762	0.588572	2.04802	1.33603	1.36043	1.19644	1.28636	1.36789	1.45918	1.27019	1.38491
	IAV d10 2	0.884657	-0.08114	0.716438	-0.76836	0.280215	0.234251	2.0379	0.498993	0.85891	0.829679	0.420766	0.190772	1.0757	0.867638	1.05724	0.738019	1.12535	1.03042	0.891004	0.89904
	IAV d10 3	1.49945	0.808992	1.2106	-0.42069	0.572933	1.38478	1.18039	1.41831	1.44524	0.561022	1.67203	1.57875	1.59792	1.00576	1.0041	0.879114	1.30511	1.14479	0.781964	0.799193
	IAV d10 4	0.173726	-0.07686	0.463691	-0.18	1.00407	-0.09124	1.50224	1.22792	0.697257	1.93556	1.02663	0.497566	1.2632	1.91802	1.90464	2.14873	1.46694	1.5897	2.14568	2.01498
	IAV d40 1	1.12755	1.9631	0.424941	1.47671	1.45122	1.58584	-0.52116	-0.33631	0.139351	-0.10318	-0.98883	-0.14249	-0.17332	-0.56324	-0.55639	-0.53533	-0.53489	-0.47067	-0.5127	-0.37859
	IAV d40 2	-0.34591	0.515999	0.251234	0.769777	-0.37816	0.381396	1.23802	0.18016	0.091215	-0.49133	0.056049	-0.1709	-0.56501	-0.47616	-0.52531	-0.47539	-0.44436	-0.45959	-0.59125	-0.47294
	IAV d40 3	0.164939	0.87025	0.200015	1.52906	0.018167	-0.13673	-0.37283	0.618555	0.005082	0.309563	-0.3017	0.015355	-0.56473	-0.29381	-0.21714	-0.36858	-0.2284	-0.23385	-0.41199	-0.42064
	IAV d40 4	0.159838	0.232558	-0.44502	1.37065	0.05401	0.168328	-0.52099	-0.60876	-0.27709	-0.76483	-0.26636	-0.49686	-0.58252	-0.53638	-0.42309	-0.62998	-0.52582	-0.43224	-0.61034	-0.57968
	Fibroblast upregulated DEG that are SpiB targets: Scaled expression
	SpiB	H2-DMB1	Tuba4a	H2-Q7	9930111J21RIK2	Fgf23	Apol10b	Ampd3	H2-Q5	H2-Q4	Slc15a3	H2-AA	Psmb8	H2-K1	H2-Q6	Cd74	H2-AB1	Batf3	Psmb9	H2-EB1	TGTP2	Mcoln2
	Naive 1	-0.87109	-1.05933	-1.08775	-0.76041	-0.997	-0.94168	-0.52793	-0.82288	-0.98653	-0.92694	-0.74634	-0.81125	-0.81857	-0.83008	-0.79204	-0.79475	-0.85838	-1.0527	-0.92398	-0.76058	-0.80722	-0.84107
	Naive 2	-0.90011	-1.0199	-0.84523	-0.76967	-1.02507	-0.70473	-0.9136	-1.00576	-1.23633	-0.87478	-0.84067	-0.80983	-0.76774	-0.82804	-0.80031	-0.83479	-0.85697	-0.76373	-0.91112	-0.85135	-0.79592	-0.6488
	Naive 3	-0.84852	-0.98961	-0.67257	-0.77187	-0.9073	-0.65463	-1.29877	-0.95384	-0.8642	-0.83321	-0.72839	-0.74134	-0.80814	-0.83008	-0.81738	-0.75857	-0.80531	-0.93347	-0.87704	-0.79151	-0.80745	-0.75126
	Naive 4	-0.79751	-1.11061	-0.50644	-0.75868	-1.02873	-0.96971	-1.01491	-1.07195	-0.85058	-0.85235	-0.79334	-0.6484	-0.80981	-0.82393	-0.78162	-0.73968	-0.77599	-0.70713	-0.86035	-0.75229	-0.73633	-0.77144
	IAV d10 1	1.14949	0.181401	1.11531	1.13368	0.516175	0.372834	0.574236	0.723894	0.653154	1.02389	1.30353	1.10217	1.00552	1.22929	1.03726	0.980294	0.804503	1.10069	0.809495	0.900025	1.02549	0.120803
	IAV d10 2	2.50694	1.18939	-0.43757	2.54042	1.959	0.65414	1.72132	1.24091	0.914404	1.28879	1.58766	0.757706	1.45043	1.34117	1.52653	1.35121	0.928943	1.68116	1.75586	0.944753	1.55423	0.400418
	IAV d10 3	0.309507	1.96831	-0.75756	1.08111	1.32621	0.913915	0.933318	1.30135	1.14918	1.22199	0.863346	1.41661	1.21764	1.2046	1.20594	1.1475	1.30275	1.31282	1.27084	1.44612	0.99255	0.813659
	IAV d10 4	0.146747	0.853122	-0.32507	1.36573	0.553372	2.46432	1.58771	1.58878	1.92013	1.71619	1.54947	1.92194	1.6451	1.56778	1.56095	1.80935	2.06076	1.16555	1.34185	1.90837	1.70785	2.75274
	IAV d40 1	-0.47091	-0.15798	0.20106	-0.61475	-0.36037	-0.58358	-0.14488	-0.03036	-0.55263	-0.5712	-0.5533	-0.55775	-0.57685	-0.56101	-0.60813	-0.53059	-0.49716	-0.45784	-0.40583	-0.45779	-0.60689	-0.19229
	IAV d40 2	0.022431	0.377953	0.895902	0.974317	-0.53971	0.235549	0.013976	-0.52136	-0.10675	-0.41926	-0.48966	-0.40763	-0.57153	-0.516	-0.54708	-0.50571	-0.44492	-0.47848	-0.32602	-0.41376	-0.57226	-0.31805
	IAV d40 3	0.098812	0.319714	0.090226	-0.51402	-0.17063	-0.57678	-0.3405	-0.77092	-0.48902	-0.44126	-0.59078	-0.57664	-0.4533	-0.43961	-0.45541	-0.52714	-0.35615	-0.47236	-0.42777	-0.56358	-0.45838	-0.27906
	IAV d40 4	-0.34578	-0.55247	2.32968	-0.54535	0.674049	-0.20965	-0.58997	0.322126	0.449167	-0.33186	-0.56152	-0.64557	-0.51277	-0.51408	-0.52871	-0.59712	-0.50208	-0.39451	-0.44593	-0.6084	-0.49568	-0.28564
	Figure 3C
	Percentage of Airways that are SpiB+ by RNAscope
	Naive	no inflamm	inflamm
	0	0	75
	0	0	100
	0	0	100
	0	0	0
	0	0	66.6667
		0
		0
		0
		0
		0
	0	0	58.9286
		0	75
		0	35
		0	94.4444
		0	69.4444

## Sheet: Fig 4  Epith phenotype
		Figure 4A: % of epithelial cell type that are Spib negative or positive
		Ciliated											Club											CD24 Progenitor											Sca1 Progenitor											ATI
	SpiB neg naive	1.41	1.66	2.58	3.06	2.09	5.29	6.63	15.1	3.5	7.56	1.31	3.81	3.9	4.84	5.35	5.38	6.44	12.2	10.7	6.96	8.36	4.46	9.43	12.2	11.8	19.7	20.7	18.7	17.8	17	14	22.4	10.6	11.9	9.73	9.39	9.11	11.8	12.7	13.5	12.1	11.6	9.03	10.4	5.71	1.13	1.95	5.38
	SpiB+ naive	0.56	0.57	0.95	0.25	0.18	0.28	1.63	1.44	0.61	0.8	1.54	1.22	1.62	1.92	2	2.15	1.87	3.58	3.59	2.06	1.65	2.02	5.31	6.44	5.11	8.31	9.67	8.13	10.7	9.79	7.19	6.41	7.38	8.3	7.59	7.52	7.95	9.69	9.27	8.86	10.1	8.5	5.85	7.42	0.92	0.32	0.225	0.99
Figure 4B: % of epithelial cells that are MHCII+ in naïve mice
	Ciliated cells			Club cells			CD24 progenitors			Sca1 progenitor			ATII
	SpiB neg	SpiB pos		SpiB neg	SpiB pos		SpiB neg	SpiB pos		SpiB neg	SpiB pos		SpiB neg	SpiB pos				Male mice in purple
	1.16	2.29		46.7	48.1		51.1	60		82.2	93.4		95.2	97.2				Female mice no fill
	0	1.9		34.8	37.7		37.7	53.1		85.7	93.6		95.5	97.1
	1.27	5.13		44	52.6		46.4	61.9		84.7	93.7		96.4	97.1
	2.6	8		41.4	71.9		43.7	78.1		80.7	95.4		95.9	98
	3.35	8.57		33.9	68.5		36.9	79.6		66.6	93.5		95.2	97.4
	1.87	4.92		35.7	77.6		44.3	89.5		69.8	96.1		95.2	97.3
	1.82	4.35		17.9	46.3		25.4	62.2		49.6	94.6		97.8	98.9
	5.19	8.68		61.5	69.6		77.5	67.1		82.3	93.3		99.4	99.8
	1.21	5.24		30.5	62.5		49.7	74.9		61.3	96.5		98.2	99.3
	2.61	7.94		33.8	69.5		41.6	83.5		61.7	96.5		97.4	98.7
	1.46	4.81		34.9	59.5		48.4	74.1		74.1	96.1		97.6	98.8
Figure 4C number of epithelial cells following IAV infection
	Ciliated cells							Club cells							CD24 progenitor							Sac1 progenitor							ATII							AT1
	SpiB neg			SpiB pos				SpiB neg			SpiB pos				SpiB neg			SpiB pos				SpiB neg			SpiB pos				SpiB neg			SpiB pos				SpiB neg			SpiB pos
	naïve	day 10	day 30	naïve	day 10	day 30		naïve	day 10	day 30	naïve	day 10	day 30		naïve	day 10	day 30	naïve	day 10	day 30		naïve	day 10	day 30	naïve	day 10	day 30		naïve	day 10	day 30	naïve	day 10	day 30		naïve	day 10	day 30	naïve	day 10	day 30
	6176.14	13068.4		4657.02	10544.2			16688.7	22519.5		10145.6	20264.2			41305.7	10692.3		44158.5	16915.8			52124.9	61529.7		69023.7	191148			278583	45571		689405	275727			25011.2	18724.9		6569.73	5356.67
	5918.38	10688.5		3980.25	12366			13904.6	19714.7		11312.3	24819.6			43496.5	17240.7		44969.9	41158.4			34690.2	60883.6		53000.2	271313			243509	64749.2		576089	526938			4028.78	11577.5		6703.59	5260.15
	14019.9	5228.78		10433.9	7400.94			26300.8	17071.4		21087.4	27876.2			64121.8	7204.33		56123.3	18276.7			51025.8	41873.2		82592.4	162911			367885	25016.5		918181	216613			10596.4	5142.88		7468.46	6633.77
																		57413.3	48770.3																				6839.85	9357.46
	10507.4	14986.5		1727.24	2416.83			18370.8	23746.5		13817.9	30903.8			67645.6	41510.6		51074.6	19654.6			31281.8	71422.6		54926.1	129517			181647	126974		551334	404664			18473.8	15688.6		6866.28	18603.3
	4753.51	11792.2		950.716	2513.96			12236.3	29225.8		11355.8	20862.8			47080.2	15445.5		78107.9	16716.4			26838	53354		51180.2	172321			104168	37891.5		400357	213458			14556.2	11690.3		23634.1	11253.2
	11689.9	20976.9		2690.06	2661.55			14231.2	47623.2		17965.8	29253.8			41323.5	17773.7			30968.3			28064.6	102617		89060.2	180238			99441.5	71434.8		743610	222730			15910.6	12501.1			11290.5
		17097.6			2774.25				29204.8			17148.5				24413							72870.3			147100				117953			407750				8648.03
	17731.2		10906.3	10151.4		10097		19607.5		18456.8	20937.2		22289.6		52536.9		27685.3	81337.7		45785.7		21178.9		20805.9	74231.8		57597.3		102963		72317.3	1063354		487704		5886.94		7785.43	9136.22		6096.3
	9664.36		23939.9	16281.6		13901.8		32903.1		31215.7	21356.3		39451.1		78200.2		42012.1	78024.6		60566.8		76724.7		29338.1	78447.5		85665.3		510514		88718.4	855311		536535		16525.3		9130.01	3277.46		9919.14
			11715.5			7758.38				23702.1			25699.6				41561.5			71765				34032.2			101586				168956			985557				12709.4			14789.4
			1869.79			1369.38				6529.43			4711.61				15284.8			17848.4				7130.44			12185.2				36802.3			191482				2463.38			1833.58
			1776.19			3654.34				22917.8			26311.2				14752.2			30128				76721.5			197334				88562.8			496178				34339.7			50348.7
	8531.49		10502.2	7890.54		12180.5		15699		20392.5	17330.1		30850.9		22905.1		14988.5	51796.8		49380.3		17371.8		19984.7	42889.7		63489		53788.3		27020.1	358705		305217		4375.12		4068.31			4933.33
	18509		17602.2	7623.73		26937.3		13115.7		56578.6	19006.4		65011.3		20838		45577.2	51830.8		95184.9		14831.7		55950	53472		132307		47927.4		118815	392834		619654		3260.53		11284.3	2730.22		8014.57
	9265.39		26986.6	4668.54		14016.1		18424.9		39937.9	15765.9		40128.4		37061.6		51348.7	55027.6		78720.9		30708.1		43646.4	65053.4		75520.8		144805		97847.9	609206		418565		15062.9		12951.3	1344.74		6252.87
			11576.6			8856.61				26862.8			23466.8				33898.3			52234.6				36456.7			84687.3				79522.4			459639				15776.6	9030.95		12089
Figure 4D % of epithelial cells that are MHCII+
	Ciliated cells							Club cells							CD24 progenitor							Sac1 progenitor							ATII
	SpiB neg			SpiB pos				SpiB neg			SpiB pos				SpiB neg			SpiB pos				SpiB neg			SpiB pos				SpiB neg			SpiB pos
	naïve	day 10	day 30	naïve	day 10	day 30		naïve	day 10	day 30	naïve	day 10	day 30		naïve	day 10	day 30	naïve	day 10	day 30		naïve	day 10	day 30	naïve	day 10	day 30		naïve	day 10	day 30	naïve	day 10	day 30
	1.16	28.3		2.29	42.4			46.7	39.2		48.1	70.9			51.1	50		60	81.9			82.2	85.2		93.4	99			95.2	96.3		97.2	99.6
	0	25.9		1.9	35.7			34.8	36.4		37.7	74.1			37.7	52.7		53.1	83.3			85.7	75.3		93.6	98.1			95.5	93		97.1	98.2
	1.27	31.1		5.13	33.9			44	52.3		52.6	71.5			46.4	32.9		61.9	66.8			84.7	75.1		93.7	96			96.4	82.1		97.1	90.5
	2.6	24.6		8	35.1			41.4	56.4		71.9	81			43.7	57.9		78.1	88.4			80.7	86.5		95.4	98.2			95.9	96.6		98	97.6
	3.35	31.9		8.57	59.3			33.9	38.1		68.5	74.2			36.9	40.7		79.6	78.5			66.6	79.1		93.5	97			95.2	88.1		97.4	92.5
	1.87	44.9		4.92	49.1			35.7	41.4		77.6	71.6			44.3	48.7		89.5	73.4			69.8	86.5		96.1	97.1			95.2	87.9		97.3	91.2
		30			44.6				50.2			63.1				46.3			70.2				79.8			90.8				81.9			82.9
	1.82		6.25	4.35		9.88		17.9		34.9	46.3		53.9		25.4		44.1	62.2		66.3		49.6		51.4	94.6		89.4		97.8		98.4	98.9		99.6
	5.19		7.5	8.68		16.3		61.5		33.7	69.6		59.9		77.5		48.2	67.1		74.6		82.3		62.4	93.3		93.7		99.4		99.5	99.8		99.6
			6.43			10.9				41.5			76.3				63.4			84.4				74.3			97.7				98.8			99.5
			3.19			10.1				10.1			29.7				18.4			51.2				53.4			86.6				98.6			99.2
			16.7			16.2				64.8			84.5				70.3			88.9				83.5			98.6				99.4			99.9
	1.21		3.61	5.24		7.59		30.5		21.6	62.5		46.4		49.7		47.8	74.9		73.8		61.3		40	96.5		91.1		98.2		98.4	99.3		99.4
	2.61		9.65	7.94		19.7		33.8		54.9	69.5		76.9		41.6		82.1	83.5		90.8		61.7		70.8	96.5		96.4		97.4		99	98.7		99.7
	1.46		8.94	4.81		18.2		34.9		43.8	59.5		61.3		48.4		64.4	74.1		80.9		74.1		63.6	96.1		92.7		97.6		98.3	98.8		99.7
			11.6			18.8				43.1			71.1				60.6			82.9				59.6			95.6				98.7			99.4
Figure 4E MFI of MHCII on Epithelial cells
	Ciliated cells							Club cells							CD24 progenitor							Sac1 progenitor							ATII
	SpiB neg			Spi pos				SpiB neg			Spi pos				SpiB neg			Spi pos				SpiB neg			Spi pos				SpiB neg			Spi pos
	naïve	day 10	day 30	naïve	day 10	day 30		naïve	day 10	day 30	naïve	day 10	day 30		naïve	day 10	day 30	naïve	day 10	day 30		naïve	day 10	day 30	naïve	day 10	day 30		naïve	day 10	day 30	naïve	day 10	day 30
		1535		2605	2140			3577	6212		3223	8508			3550	6752		3406	7786			2658	9087		2884	12653			2822	5439		2969	7250
		1197		3203	1752			2925	3841		3075	6305			3486	4535		3237	5255			2719	6700		2825	9307			2721	3541		2835	4456
		1357		2134	1704			3132	3524		3519	5427			3881	3205		3811	3593			2794	5940		2958	8112			2861	2394		3000	3330
		1382		3634	1944			4100	5286		3882	7266			4007	4406		3961	4336			3089	7664		3298	9653			3146	3628		3343	3745
		1342		5118	3411			3295	4206		3389	7456			3345	2760		3493	3781			2874	6315		3053	9653			2896	2707		3128	3583
		1433		705	3053			3823	3398		3607	5996			3763	2961		3714	3380			2703	6846		2949	10040			2646	2759		2945	3103
		1398			2870				3251			4869				2865			3092				4570			6758				2158			2203
			734	1045		1632		2487		2425	2613		3811		2922		4080	3330		4621		2265		3116	2531		3938		2275		3416	2614		3953
			1143	1235		1033		4576		2704	4672		4219		5629		4429	5586		5104		4183		3258	4531		3878		4110		3463	4426		3879
			894			2906				2865			4510				4016			4383				2996			3558				2905			3510
			580			1807				1940			2774				3179			3636				2939			3747				3313			3751
			1073			2357				4916			6213				5198			5932				5015			5548				4230			5015
			1957	1033		1378		3831		2416	3842		4364		4340		4352	5066		4780		3143		2595	3537		3501		3111		3039	3707		3537
			1072	2446		1938		3139		4635	3019		5983		3418		5856	3646		7095		2679		4398	2668		4810		2492		4268	2732		4726
			1418	2618		2590		3369		3654	3142		5085		3041		4773	3349		5996		2704		3634	2826		4647		2562		3652	2802		4297
			1028			1364				3310			4571				4749			5373				3789			4312				3971			4131
[truncated: 29 more columns]

## Sheet: Fig 5 MHCI-II high Epiths
	Figure 5B % epithelial cells that express MHCI and MHCII at a high level
	Ciliated cells							Club cells							Sac1 progenitor
	SpiB neg			Spi pos				SpiB neg			Spi pos				SpiB neg			Spi pos
	naïve	day 10	day 30	naïve	day 10	day 30		naïve	day 10	day 30	naïve	day 10	day 30		naïve	day 10	day 30	naïve	day 10	day 30
	0	21.1		0.3	53.2			0.17	26.1		0.049	55.2			0	32.6		0	60.2
	0	12.4		0.53	55.2			0.079	37.9		0.22	72.3			0	44.8		0	72.2
	0	11.7		1.09	25.9			0.21	16.2		0.59	40.5			0	18.8		0	45.2
	0	18.1		0.96	55.4			0.2	24.4		0.16	50.3			0	31.1		0	54.1
	0	16.2		1.58	58.4			0.25	36		0.67	57.4			0.28	31.5		0.83	59.6
	0			0				0.27			0.16				0			0
	0			0.37				0.057			0.37				0.34			0
	0	19.9		0.66	43.9			0.64	34		0.46	44.2			0.1	38.2		0	49.3
	0.098	24.2		0.45	54.4			0.45	43.2		0.7	66.4			0.079	48.2		0.079	70.7
	0	24.7		0.9	52.2			0.36	42.6		0.33	60.9			0	45.8		0	56.4
		27.7			57.8				32.4			56.7				39.8			54.1
		21.7			31.3				20.9			26				18.5			18.4
	0		0	0.42		2.09		0.066		0.74	0.27		2.59		0.074		0.2	0.23		0.87
	0		0.54	0.75		5.05		0.29		2.13	0.37		4.21		0.083		0.77	0.032		1.93
	0		0.68	0.2		7.75		0.16		1.55	0.19		6.1		0.087		0.39	0.074		2.71
	0		0.22	0.77		5.25		0.083		1.71	0.41		3.79		0.1		0.22	0.084		0.78
	0			0.6				0			0.14				0.064			0
	0		0.95	0.22		8.61		0.15		5.16	0.55		13.2		0.15		2.39	0.14		4.12
	0		0.56	0		8.71		0.11		4.67	0.23		12.4		0.19		1.7	0.12		5.11
	0		0.26	0.3		8.42		0.42		3.68	1.66		9.98		0.24		1.69	0.42		6.76
	0		0	1.88		3.64		0		5.37	2.48		9.71		0.098		2.72	0.26		4.72
	0		0.3	1.98		4.55		2.01		2.08	6.71		7.92		1.09		1.75	2.89		6.6
	0		1.32	1.56		2.21		0.32		0.73	1.4		4.94		0.31		1.77	0.73		3.9
	Female mice no highlight
	Male mice in purple highlight

## Sheet: Fig 6 NP pos epith and IRF fibs
Fig 6 A
% of Epithelial cells that are IAV-NP positive				Number Epithelial cells that are IAV-NP positive
	Primary	Re-infection		Primary	Re-infection
	0.23	0.14		3523.65	891.632
	0.26	0.055		1902.77	1455.23
	0.19	0.042		767.024	1178.58
	0.11	0.091		2099.54	1213.61
	0.98	0.024		16634.3	101
	0.096	0.054		1230.32	534
	0.37	0.00634		3773.39	56
	0.28	0.00699		4231.59	123
		0.068			1423
Fig 6B: % of epithelial cells that are NP+
	Ciliated			Club			CD24+ progenitor			Sca1 progenitor			ATII
	Primary	Re-infection		Primary	Re-infection		Primary	Re-infection		Primary	Re-infection		Primary	Re-infection
	12	1.29		3.85	0.076		0.19	0.18		14.8	14.3		0.04	0.00482
	30.6	1.21		0.23	0.13		0.19	0.062		16.4	22.2		0.053	0.00723
	36.8	0.75		2.17	0		0.053	0.06		18.5	23.6		0.02	0.035
	38.6	0.36		0.92	0		0	0		23.5	17		0.037	0.00953
	2.46	0.22		1.29	0.69		0.042	0		2.36	0		0.14	0
	0.54	0		1.21	0.28		0	0		0.29	0.19		0.022	0.031
	2.23	0		0.75	0		0.072	0		0.66	0.067		0.038	0.18
	2.13	0.12		0.36	0.19		0.044	0.062		0.41	0		0.032	0.0038
		0.16			0.41			0			0.11			0.014
Fig 6D: % and number of fibroblasts that are Interferon Responsive positive
	Primary	Re-infection		Primary	Re-infection
	24.4	0		13640.5	0
	14.4	0.59		2983.68	13.9803
	26.4	1.41		8177.38	56.7694
	13.4	0.75		4150.64	19.4667
	25.6	30.3		13498	3813.74
	15.1	5.59		4598.69	3441.53
	20.8	6.67		8799.33	4671.9
	13.9	16.6		7491.86	5607.19
		15.3			11689.8

## Sheet: Fig7 Epith gene exp prim reinf
Fig 7B gene expression in sorted epithelial cells at day 2 primary or reinfection with IAV
	Tgtp1			Nlrc5			H2-DM2			B2m			Ciita			H2-K1
	Primary	Re-infection		Primary	Re-infection		Primary	Re-infection		Primary	Re-infection		Primary	Re-infection		Primary	Re-infection
	346.81	540.78		68.51	188.17		59.94	128.87		6016.7	9286.52		100.62	185.79		1540.3	2063.5
	363.48	469.51		111.32	152.06		62.47	94.06		6790.33	8879.89		95.41	156.76		1643.63	1977.58
	217.12	485.12		69.17	169.06		59.56	112.7		4024.39	9329.99		109.52	191.92		920.35	2205.91
	230.47	428.31		79.81	140.92		37.67	97.65		3652.61	8911.32		100.44	145.36		903.96	2146
		317.62			94.96			72.04			8198.11			114.61			1866.43
		684.97			255.02			137.18			10339.9			205.31			2140.53
		367.95			120.54			81.41			7609.63			142.74			1589.17
Fig 7 D	% of indicated GO terms in airways from primary and re-infected mice
	GO term: Inflammation							GO term: Type 1 IFN
	Primary			Re-infection				Primary			Re-infection
	Virus+	Near	Further	Virus+	Near	Further		Virus+	Near	Further	Virus+	Near	Further
	21	14	11	26	22	0		5	11	3	5	0	0
Fig 7 F	Minus 10 log p value for DEG between virus positive primary and re-infected airways
	Pathway	minus log 10 pvalue
	cell response to IFNg	8.31
	Neutrophil chemotaxis	6.16
	Cell chemotaxis	4.31
	response to Il1	4.17
	Antigen proc/prese	4.19

## Sheet: Fig8 Re-infection data
Fig 8A: Plaque forming units in lungs of primary or re-infected mice
	Primary	Control	Ab
	3126.32	857.5	802.38
	2200	638	811.9
	3835.29	1167.39	1705.88
		52.29	1816.67
			48.08
	4933.33	250	2555.56
	2142.86	3214.29	150
	2323.53	2138.89	638.889
	3950	522.727	1431.82
	9735.29		636.364
	3236.84		25
Fig8C: T cell activation after in vitro culture with infected structural cells
	CD4+ CD44high CD25+					CD4+CD44high CD69+					CD8+ CD44high CD25+					CD8+CD44high CD69+
	Nave mice		IAV memory mice			Nave mice		IAV memory mice			Nave mice		IAV memory mice			Nave mice		IAV memory mice
	No X31	Plus X31	No X31	Plus X31		No X31	Plus X31	No X31	Plus X31		No X31	Plus X31	No X31	Plus X31		No X31	Plus X31	No X31	Plus X31
	1.03	1.21	0.8	1.07		1.08	1.24	0.85	1.2		1.25	1.65	0.86	1.56		0.87	2.3	0.72	1.58
	1.04	1.27	0.95	1.1		1.13	1.4	1	1.27		1.08	1.71	1.13	1.49		1.09	2.01	0.89	1.79
	0.85	1.14	0.82	0.96		0.74	1.39	0.99	1.31		0.67	2.21	0.81	1.46		0.82	3.23	0.65	1.76
	1.08	1.27	0.93	0.98		1.05	1.44	1.01	1.33		1.01	2.1	1.18	1.77		1.22	3.11	0.69	1.91
	1.07	1.77	1.11	1.73		1.02	1.83	1.14	1.94		1.23	2.51	1.52	2.28		1.25	3.68	1.35	3.46
	0.99	1.75	0.87	1.56		1	1.85	1.03	1.81		0.94	2.05	0.71	1.72		0.91	3.44	0.84	2.82
	1.09	1.71	0.81	1.43		1	1.73	1.03	1.88		1.12	2.21	0.7	1.63		0.95	3.32	0.76	2.88
	0.86	1.72	0.95	1.53		0.98	1.79	1.07	1.83		0.71	2.21	1.05	1.82		0.9	3.53	0.99	3.17
Fig 8D: % of structural cells that are IAV-NP positive
	% Epithelial cells NP+					% Fibroblast NP+					%BEC NP+
	Nave mice		IAV memory mice			Nave mice		IAV memory mice			Nave mice		IAV memory mice
	No X31	Plus X31	No X31	Plus X31		No X31	Plus X31	No X31	Plus X31		No X31	Plus X31	No X31	Plus X31
	0.41	34.45	0	15.1		0	21.05	0	35.45		0.12	1.53	0.118	1.23
	0.77	25.56	0.145	10.8		0	23.9	0.475	20.6		0.15	2.13	0.0655	0.68
	0.78	23.75	0.23	9.81		0.53	24.7	1.47	19.3		0.13	1.88	0.155	1
	0.68	27.7	0.175	*		0.79	28.25	2.27	*		0.12	1.77	0.158	*		*Note - missing sample in IAV-memory mice, plus X31: there was a technical problem with the flow sample tube during acquistion
	0.76	16.7	0.19	9.76		0	1.47	0	0.515		0.08	0.32	0.05	0.16
	0.046	9.62	0.21	7.05		0	8.85	0	4.12		0.04	0.34	0.06	0.38
	0.12	8.68	0.22	8.71		0	3.075	0	2.26		0.08	0.29	0.04	0.19
	0.4	14.7	0.47	9.19		0	5.095	0	0.64		0.04	0.68	0.2	0.29
Fig 8E: Chemokine concentrations from structural cell cultures
	IL-1			IL-12p70			IL-12p40			IL-13			IL-15			CXCL9
	Naïve Mice	IAV memory mice		Naïve Mice	IAV memory mice		Naïve Mice	IAV memory mice		Naïve Mice	IAV memory mice		Naïve Mice	IAV memory mice		Naïve Mice	IAV memory mice
	Plus X31	Plus X31		Plus X31	Plus X31		Plus X31	Plus X31		Plus X31	Plus X31		Plus X31	Plus X31		Plus X31	Plus X31
	41	51.81		22.42	10.2		13.54	15.49		8.61	9.18		0	0		0.58	1.28
	51.92	52.33		13.14	16.72		14.33	22.54		9.18	6.31		0	5.82		1.28	4.19
	29.95	48.99		8.67	22.95		23.7	15.49		5.16	16.59		6.34	3.8		1.24	0.92
	Reading failure	65.87		0	40.54		0	34.26		2.86	16.59		8.57	15.87		1.15	2.74
	39.59	49.26		6.44	19.03		15.49	25.93		2.86	8.03		0	7.26		0.59	1.7
	40.3	50.6		0	23.02		5.88	28.04		1.7	6.88		0	14.17		0.41	2.45
	43.8	43.78		12.18	20.18		12.95	28.04		2.86	6.31		2.8	14.15		0.88	2.08
	42.18	58.37		6.81	23.55		13.14	34.2		4.59	5.16		0	15.45		0.24	3.1

## Sheet: SFig2 ORA
Supplementary Fig 2A
	ORA of Day 10 IAV Epithelial cells DEG	Minus log 10 pValue
	Mixed, incl. condensed chromosome, centromeric region, and dna replication	153.8
	Mixed, incl. condensed chromosome, centromeric region, and mitotic sister chromatid segregation	101.7
	Amplification of signal from the kinetochores, and mitotic sister chromatid segregation	101
	Mixed, incl. mitotic sister chromatid segregation, and resolution of sister chromatid cohesion	85.2
	Mixed, incl. mitotic sister chromatid segregation, and cyclin a/b1/b2 associated events during g2/m transition	78.2
	Mixed, incl. antiviral defense, and interferon-inducible gtpse (iigp)	57.8
	Mixed, incl. interferon-inducible gtpse (iigp), and defense response to virus	57.7
	Mixed, incl. 2-5oas/classi-ccaase, nucleotidyltransferase domain, and guanylate-binding protein, c-terminal	57.2
	Mixed, incl. microtubule binding, and chromosome passenger complex	57
	Mixed, incl. defense response to virus, and interferon-inducible gtpse (iigp)	56.2
	ORA of Day 10 IAV Fibroblast DEG	Minus log 10 pValue
	Mixed, incl. condensed chromosome, centromeric region, and dna replication	135.8
	Amplification of signal from the kinetochores, and mitotic sister chromatid segregation	89.6
	Mixed, incl. condensed chromosome, centromeric region, and mitotic sister chromatid segregation	89.1
	Mixed, incl. mitotic sister chromatid segregation, and resolution of sister chromatid cohesion	74.9
	Mixed, incl. mitotic sister chromatid segregation, and cyclin a/b1/b2 associated events during g2/m transition	68.4
	Mixed, incl. interferon-inducible gtpse (iigp), and defense response to virus	52.5
	Mixed, incl. microtubule binding, and chromosome passenger complex	51.9
	Mixed, incl. antiviral defense, and interferon-inducible gtpse (iigp)	51.8
	Mixed, incl. defense response to virus, and interferon-inducible gtpse (iigp)	50.8
	Mixed, incl. 2-5oas/classi-ccaase, nucleotidyltransferase domain, and guanylate-binding protein, c-terminal	48.7
	ORA of Day 10 IAV BEC DEG	Minus log 10 pValue
	Mixed, incl. condensed chromosome, centromeric region, and dna replication	128.9
	Mixed, incl. condensed chromosome, centromeric region, and mitotic sister chromatid segregation	94
	Amplification of signal from the kinetochores, and mitotic sister chromatid segregation	93
	SRP-dependent cotranslational protein targeting to membrane, and Ribosomal protein S30	85.8
	Mixed, incl. mitotic sister chromatid segregation, and resolution of sister chromatid cohesion	81.2
	Cytosolic ribosome	80.6
	SRP-dependent cotranslational protein targeting to membrane, and KOW motif	78.7
	Nonsense Mediated Decay (NMD) independent of the Exon Junction Complex (EJC)	77
	Cytomplasmic ribosomal proteins	76.9
	Mixed, incl. mitotic sister chromatid segregation, and cyclin a/b1/b2 associated events during g2/m transition	76.9
	ORA of Day 40 IAV Epithelial cells DEG	Minus log 10 pValue
	Immunoglobulin/major histocompatibility complex, conserved site	14.7
	Immunoglobulin C-Type	14.6
	Immunoglobulin C1-set	14.4
	Immunoglobulin C1-set domain	14
	MHC classes I/II-like antigen recognition protein	13.2
	MHC protein complex	13
	ER-Phagosome pathway, and MHC class I protein complex binding	12.6
	Antigen processing and presentation of endogenous peptide antigen	12.1
	Phagocytic vesicle membrane	12
	ER-Phagosome pathway, and Antigen processing and presentation	12
	ORA of Day 40 IAV Fibroblast DEG	Minus log 10 pValue
	Mixed, incl. interferon-inducible gtpase (iigp), and defense response to virus	33.7
	Mixed, incl. defense response to virus, and interferon-inducible gtpase (iigp)	28.6
	Mixed, incl. antiviral defense, and interferon-inducible gtpase (iigp)	27.7
	Mixed, incl. 2-5oas/classi-ccaase, nucleotidyltransferase domain, and guanylate-binding protein, c-terminal	20.9
	MHC protein complex	15
	Antigen processing and presentation	14.1
	Antigen processing and presentation of peptide antigen	13.4
	Immunoglobulin/major histocompatibility complex, conserved site	12.5
	Immunoglobulin C-Type	12.4
	Immunoglobulin C1-set	12.3
	ORA of Day 40 IAV BEC DEG	Minus log 10 pValue
	MHC class II, alpha/beta chain, N-terminal, and NOS2-CD74 complex	13.6
	Antigen processing and presentation of peptide antigen via mhc class ii	13.3
	Antigen processing and presentation of peptide or polysaccharide antigen via mhc class ii	13.3
	Antigen processing and presentation of exogenous peptide antigen via mhc class ii	13.3
	Antigen processing and presentation of exogenous peptide antigen	11.4
	Antigen processing and presentation of exogenous antigen	10.7
	MHC protein complex	10.5
	Antigen processing and presentation of peptide antigen	9.9
	Immunoglobulin C1-set domain	8.6
	Adaptive immunity	8.3

## Sheet: SFig3 RNAseq & Nanostring
SFig 3 Comparison of the fold change in gene expression between the RBNAseq and Nanostring experiments
			Epithelial cells
			Gene	RNAseq	Nano
			H2-K1	0.91	1.64
			H2-DMB2	1.27	2
			B2M	1.12	1.64
			H2-AB1	0.54	1.44
			PSMB8	0.65	1.18
			TAP1	0.57	1.16
			TNFAIP3	0.65	1.07
			CLU	0.58	1.12
			CRLF2	0.61	1.16
			FCER2A	1.06	1.06
			C1RA	0.67	1.07
			PSMB9	0.77	1.01
			Fibroblasts
			Gene	RNAseq	Nano
			H2-K1	0.75	1.21
			NLRC5	1.78	1.51
			IFI47	1.06	1.49
			H2-AB1	1.23	1.6
			PSMB9	0.67	1.13
			CXCL9	1.57	1.49
			CX3CL1	1.32	1.34
			IL34	1.24	1.79
			PSMB8	0.54	1.19
			CD74	0.76	1.33
			H2-EB1	0.77	1.16
			BATF3	1.04	1.03
			TGTP1	1.13	1.43
			H2-AA	0.67	1.18
			IFI204	0.86	1.29

[truncated: 8 more sheets: SFig4 Upstream regulators, SFig6 Single cycle IAV, SFig7 SpiB target genes, SFig8 MHCI-II exp, SFig10 IAV NP in immune cells, SFig11 pValues for GeoMX, SFig12 Anti-CD4-8 treatment, SFig14 OTI-II activation]
